# Supplementary material for: The Activation-Induced Assembly of an RNA/Protein Interactome Centered on the Splicing Factor U2AF2 Regulates Gene Expression in Human CD4 T Cells
Source: PLoS One. 2015 Dec 7;10(12):e0144409. doi: 10.1371/journal.pone.0144409 (PMC4671683; doi:10.1371/journal.pone.0144409)
Supplement: S1 Table — (XLSX) [file pone.0144409.s010.xlsx]

## Sheet: TotalRNA_RestvAct_DE_Genes
RefseqID	Symbol	EntrezGeneID	logFC	logCPM	LR	PValue	FDR
NM_000295	SERPINA1	5265	-9.92945	4.63607	502.907	2.21562e-111	5.40873e-109
NM_001242589	TREM1	54210	-8.56712	0.978293	88.4316	5.26225e-21	6.11721e-20
NM_002442	MSI1	4440	-8.50031	0.912813	85.382	2.45954e-20	2.73128e-19
NM_014468	VENTX	27287	-8.22618	0.632936	74.0334	7.68058e-18	7.34064e-17
NM_002353	TACSTD2	4070	-8.1966	0.584313	73.1279	1.21514e-17	1.14166e-16
NM_020812	DOCK6	57572	-8.04998	0.459543	67.1855	2.47121e-16	2.11037e-15
NM_001271946	SLIT3	6586	-7.70634	2.36919	187.944	8.93727e-43	2.97971e-41
NM_005029	PITX3	5309	-7.66615	0.126443	54.0764	1.92839e-13	1.29064e-12
NM_001039582	PNCK	139728	-7.58822	0.0071832	50.2886	1.32722e-12	8.18317e-12
NM_021101	CLDN1	9076	-7.55732	4.49912	544.681	1.80714e-120	5.78405e-118
NM_001014336	IL31	386653	-7.55511	2.26361	167.93	2.09518e-38	5.67235e-37
NM_198993	STAC2	342667	-7.54962	-0.0190123	49.2011	2.31016e-12	1.39044e-11
NM_001185099	CD22	933	-7.54065	3.01631	264.756	1.57749e-59	8.8752e-58
NM_001145847	PROM1	8842	-7.39831	-0.0758562	45.4331	1.57942e-11	8.78993e-11
NM_000898	MAOB	4129	-7.20952	-0.218159	40.5404	1.92589e-10	9.6415e-10
NM_001718	BMP6	654	-7.19185	-0.218782	39.6665	3.01247e-10	1.4743e-09
NM_000781	CYP11A1	1583	-7.07356	-0.280995	35.2294	2.93063e-09	1.28259e-08
NM_014935	PLEKHA6	22874	-7.032	-0.407082	37.2659	1.03069e-09	4.75191e-09
NM_145045	CCDC151	115948	-7.01228	-0.440751	36.5836	1.46259e-09	6.61818e-09
NM_001190456	CORO2B	10391	-6.90859	-0.411009	32.4804	1.20404e-08	4.95337e-08
NM_000064	C3	718	-6.9031	-0.513005	34.5807	4.0895e-09	1.76456e-08
NM_022161	BIRC7	79444	-6.78042	-0.665521	31.6532	1.84309e-08	7.42548e-08
NM_004342	CALD1	800	-6.76942	6.20689	1033.81	8.03667e-227	3.8584e-223
NM_001142929	CHAT	1103	-6.76167	-0.589748	31.713	1.7872e-08	7.21443e-08
NM_003256	TIMP4	7079	-6.758	2.37669	158.738	2.13493e-36	5.36638e-35
NM_020340	KIAA1244	57221	-6.73621	4.05175	411.655	1.59881e-91	2.23569e-89
NR_026796	LINC00520	645687	-6.73176	1.40705	108.137	2.5083e-25	3.70534e-24
NM_000612	IGF2	3481	-6.71515	4.65705	539.303	2.67358e-119	8.02242e-117
NM_033025	SYDE1	85360	-6.62925	-0.670048	29.069	6.9844e-08	2.64518e-07
NM_001114107	PDLIM3	27295	-6.60271	1.34161	100.871	9.81866e-24	1.33037e-22
NM_033254	BOC	91653	-6.59202	-0.752238	28.4723	9.50488e-08	3.54394e-07
NM_014442	SIGLEC8	27181	-6.57829	-0.711409	28.0527	1.18054e-07	4.36317e-07
NM_001193520	RASAL1	8437	-6.5759	4.06422	408.019	9.89531e-91	1.31965e-88
NR_033963	FLJ44511	441307	-6.5646	-0.711761	27.636	1.46428e-07	5.36641e-07
NM_025225	PNPLA3	80339	-6.48146	-0.886782	26.0259	3.36868e-07	1.17594e-06
NM_001144994	C2orf72	257407	-6.46711	4.11752	399.686	6.44452e-89	8.2142e-87
NR_038919	LOC100128993	100128993	-6.45577	-0.798288	25.5118	4.39696e-07	1.51487e-06
NM_001258210	TSKU	25987	-6.41977	5.6076	853.044	1.58426e-187	2.07437e-184
NM_014601	EHD2	30846	-6.41218	3.92359	377.867	3.62594e-84	3.92665e-82
NM_033229	TRIM15	89870	-6.37005	-0.889701	24.6911	6.72939e-07	2.26563e-06
NR_038968	LOC286442	286442	-6.36047	6.22073	783.532	2.05359e-172	1.84862e-169
NM_001171992	C6orf223	221416	-6.35962	1.87265	131.238	2.19684e-30	4.202e-29
NM_024046	CAMKV	79012	-6.33975	-0.93737	24.1047	9.12366e-07	3.02157e-06
NM_021796	PLAC1	10761	-6.33368	1.12469	85.7675	2.02387e-20	2.25618e-19
NR_003058	SNORD70	692110	-6.29243	-0.987105	23.1719	1.48145e-06	4.76066e-06
NM_001114090	NGEF	25791	-6.25615	2.30629	170.228	6.59793e-39	1.84524e-37
NM_000069	CACNA1S	779	-6.24482	-0.988221	22.4947	2.10727e-06	6.64863e-06
NM_001257317	DCSTAMP	81501	-6.20449	-0.940316	20.8418	4.9881e-06	1.49425e-05
NM_004454	ETV5	2119	-6.16885	1.7339	123.542	1.06134e-28	1.89424e-27
NM_021800	DNAJC12	56521	-6.11989	4.66309	505.372	6.44427e-112	1.62836e-109
NM_182631	ANKRD18DP	348840	-6.06182	1.60135	117.229	2.55824e-27	4.20141e-26
NM_000050	ASS1	445	-6.01712	0.856593	70.2144	5.31959e-17	4.77967e-16
NM_001101372	IGLON5	402665	-5.91827	2.66142	194.439	3.41617e-44	1.18562e-42
NM_006228	PNOC	5368	-5.90131	1.49383	104.996	1.22403e-24	1.73863e-23
NM_001244008	KIF1A	547	-5.89782	0.740497	65.0816	7.18601e-16	5.9008e-15
NM_001218	CA12	771	-5.87784	3.02236	238.475	8.45608e-54	4.07334e-52
NM_000586	IL2	3558	-5.85375	3.87531	312.163	7.3789e-70	5.77599e-68
NM_001143996	OGDHL	55753	-5.85026	0.648634	65.0907	7.15275e-16	5.87685e-15
NM_024410	ODF1	4956	-5.83667	0.536321	62.2476	3.02871e-15	2.37337e-14
NM_005909	MAP1B	4131	-5.83366	1.4384	100.416	1.23544e-23	1.66456e-22
NM_023915	GPR87	53836	-5.83319	4.17253	381.508	5.84372e-85	6.57555e-83
NM_033329	SIGLEC12	89858	-5.80841	4.48397	398.405	1.22489e-88	1.54755e-86
NM_002023	FMOD	2331	-5.79123	3.67323	239.503	5.04844e-54	2.47322e-52
NM_152769	C19orf26	255057	-5.78007	0.533122	62.8225	2.26199e-15	1.78909e-14
NM_002196	INSM1	3642	-5.71036	2.94464	219.832	9.83867e-50	4.003e-48
NM_001142348	SCN4B	6330	-5.70215	1.75284	111.687	4.18392e-26	6.45192e-25
NM_001199763	PTPRN	5798	-5.6709	3.20971	238.507	8.32111e-54	4.02178e-52
NM_024017	HOXB9	3219	-5.65137	3.50714	283.01	1.65863e-63	1.03867e-61
NM_207381	TNFAIP8L3	388121	-5.61019	0.421081	56.2614	6.34486e-14	4.43832e-13
NM_001184740	CTTN	2017	-5.60979	4.8593	518.667	8.2533e-115	2.20134e-112
NM_001034173	ALDH1L2	160428	-5.60477	4.10411	360.108	2.66793e-80	2.66849e-78
NM_001958	EEF1A2	1917	-5.59844	3.11211	239.706	4.55949e-54	2.24131e-52
NM_000240	MAOA	4128	-5.59718	6.29928	895.076	1.15388e-196	1.66193e-193
NM_001159920	FLT1	2321	-5.56327	7.08608	784.634	1.18269e-172	1.13561e-169
NM_000577	IL1RN	3557	-5.53004	3.70426	316.154	9.97136e-71	8.0684e-69
NM_001124	ADM	133	-5.50124	4.8294	235.656	3.48239e-53	1.61276e-51
NM_001256317	TMPRSS3	64699	-5.49096	8.05498	995.968	1.35138e-218	3.24399e-215
NM_001142467	HES4	57801	-5.40363	0.998575	77.6156	1.25179e-18	1.25905e-17
NM_153609	TMPRSS6	164656	-5.40054	6.98744	965.486	5.70801e-212	1.02766e-208
NM_004273	CHST3	9469	-5.3941	1.06548	75.2232	4.20393e-18	4.08564e-17
NM_001080471	PEAR1	375033	-5.33614	0.215294	46.8855	7.52566e-12	4.29106e-11
NM_001220	CAMK2B	816	-5.28573	1.74428	115.505	6.10188e-27	9.85263e-26
NM_001164831	FXYD6	53826	-5.28074	0.170569	45.0179	1.95237e-11	1.07451e-10
NM_005167	PPM1J	333926	-5.27821	1.44713	92.3108	7.40785e-22	9.1427e-21
NM_001039667	ANGPTL4	51129	-5.27813	4.63116	385.077	9.76631e-86	1.14361e-83
NM_001007792	NTRK1	4914	-5.2703	6.47312	745.58	3.66772e-164	2.64131e-161
NM_020370	GPR84	53831	-5.24521	1.40974	90.99	1.44402e-21	1.74353e-20
NM_004416	DTX1	1840	-5.24075	1.70949	110.322	8.33189e-26	1.26055e-24
NR_023380	CCDC144C	348254	-5.23211	0.838952	67.1794	2.47888e-16	2.11498e-15
NM_005261	GEM	2669	-5.22104	4.31425	381.617	5.53164e-85	6.27341e-83
NM_001243245	PRG2	5553	-5.17626	1.63013	106.949	4.56782e-25	6.62541e-24
NM_032047	B3GNT5	84002	-5.17559	6.94274	384.519	1.2918e-85	1.48846e-83
NM_001098634	RBM47	54502	-5.15807	4.45729	340.905	4.05353e-76	3.67189e-74
NM_001004439	ITGA11	22801	-5.1556	3.19394	243.174	7.99258e-55	3.98329e-53
NM_020632	ATP6V0A4	50617	-5.1471	-0.0152859	38.8306	4.62219e-10	2.22059e-09
NM_001163940	PYGL	5836	-5.09139	-0.0443125	39.4509	3.36421e-10	1.63864e-09
NM_001258307	CCDC74B	91409	-5.0899	-0.124906	36.6419	1.41949e-09	6.43529e-09
NM_001130158	MYO1B	4430	-5.06566	4.68593	443.608	1.77525e-98	2.90555e-96
NM_006517	SLC16A2	6567	-5.05575	1.70564	88.9689	4.01068e-21	4.70789e-20
NM_024420	PLA2G4A	5321	-5.01794	1.13083	80.8008	2.49661e-19	2.61517e-18
NR_002196	H19	283120	-4.99862	-0.125554	36.9417	1.21716e-09	5.57525e-09
NM_005304	FFAR3	2865	-4.99651	1.51353	91.37	1.1917e-21	1.44844e-20
NM_001142270	DHRS9	10170	-4.99407	3.13569	176.624	2.64529e-40	7.85569e-39
NM_020433	JPH2	57158	-4.94479	1.43688	90.9419	1.47952e-21	1.78472e-20
NM_002220	ITPKA	3706	-4.93831	3.15653	225.941	4.57641e-51	1.96758e-49
NM_006981	NR4A3	8013	-4.93382	7.71749	590.92	1.58078e-130	6.32446e-128
NM_001168215	TMEM92	162461	-4.93193	1.76398	107.886	2.84751e-25	4.17644e-24
NM_003178	SYN2	6854	-4.90263	1.60076	78.1202	9.69571e-19	9.84125e-18
NM_080721	OCSTAMP	128506	-4.88439	0.58274	55.9063	7.60074e-14	5.27329e-13
NM_001080470	ZNF697	90874	-4.88103	2.95892	179.532	6.13297e-41	1.85574e-39
NM_001243947	PPP1R14A	94274	-4.87909	-0.187636	34.6628	3.92062e-09	1.69474e-08
NM_025218	ULBP1	80329	-4.84974	2.9785	197.941	5.8772e-45	2.07984e-43
NM_001793	CDH3	1001	-4.83572	-0.215481	33.489	7.16689e-09	3.01035e-08
NM_000444	PHEX	5251	-4.83344	3.74082	157.426	4.1313e-36	1.01715e-34
NM_001128175	DTNA	1837	-4.8127	-0.276644	32.6966	1.07727e-08	4.45219e-08
NR_038380	SLC7A11-AS1	641364	-4.80701	2.04899	118.837	1.13714e-27	1.90445e-26
NM_175058	PLEKHA7	144100	-4.80519	4.86718	412.628	9.81768e-92	1.41404e-89
NM_001130417	SLC8A3	6547	-4.80131	1.29715	85.2117	2.68071e-20	2.97002e-19
NM_000245	MET	4233	-4.80116	3.56292	260.28	1.49132e-58	8.13618e-57
NM_001205252	RNF223	401934	-4.78799	0.877482	66.4574	3.57544e-16	3.0346e-15
NM_001145210	ANKRD65	441869	-4.78584	-0.27511	32.2373	1.36444e-08	5.58455e-08
NM_194284	CLDN23	137075	-4.78582	-0.27511	32.2652	1.34502e-08	5.50662e-08
NM_001160102	LPO	4025	-4.77154	-0.338969	31.7748	1.73128e-08	7.00045e-08
NM_018653	GPRC5C	55890	-4.75805	1.99557	122.739	1.59054e-28	2.81086e-27
NM_145056	DACT3	147906	-4.75007	4.63544	409.326	5.13852e-91	6.98209e-89
NM_001512	GSTA4	2941	-4.72616	5.25095	479.077	3.39353e-106	7.29508e-104
NM_000272	NPHP1	4867	-4.69481	0.875116	65.7207	5.19582e-16	4.33577e-15
NM_001142776	CHAC1	79094	-4.68239	3.32061	225.409	5.98011e-51	2.56344e-49
NR_026764	LINC00593	414926	-4.63673	0.844663	58.5586	1.97328e-14	1.43686e-13
NM_001190463	CTH	1491	-4.63371	4.33168	168.405	1.65017e-38	4.49289e-37
NM_001145657	RAP1GAP	5909	-4.63187	2.20971	135.471	2.60479e-31	5.18905e-30
NM_172069	PLEKHH2	130271	-4.63139	4.43285	304.729	3.07308e-68	2.29334e-66
NM_001144872	CCDC42B	387885	-4.62519	-0.407493	29.2158	6.47501e-08	2.46393e-07
NM_001202233	NR4A1	3164	-4.6204	6.67883	664.295	1.73913e-146	9.27729e-144
NM_001256414	GNAI1	2770	-4.61153	3.61018	203.307	3.9639e-46	1.46016e-44
NM_000071	CBS	875	-4.60011	4.95769	490.236	1.26629e-108	2.80591e-106
NM_001199679	TMEM56	148534	-4.59736	-0.510066	27.2428	1.79445e-07	6.49872e-07
NM_021570	BARX1	56033	-4.57861	2.57158	151.288	9.06515e-35	2.11613e-33
NM_024409	NPPC	4880	-4.57079	-0.511074	27.449	1.61288e-07	5.88111e-07
NM_001100159	C7orf57	136288	-4.56835	0.775266	59.6158	1.15305e-14	8.60044e-14
NM_003382	VIPR2	7434	-4.56408	0.74539	59.5612	1.1855e-14	8.82875e-14
NM_025251	ARHGAP39	80728	-4.55781	2.79887	138.305	6.25088e-32	1.28433e-30
NM_002840	PTPRF	5792	-4.54887	5.65569	132.111	1.41514e-30	2.75436e-29
NM_198827	GPR133	283383	-4.53014	2.10644	123.978	8.51917e-29	1.52995e-27
NM_025216	WNT10A	80326	-4.52635	2.78934	131.365	2.05991e-30	3.95058e-29
NR_033912	LOC100129316	100129316	-4.5208	4.8598	367.725	5.85583e-82	6.06773e-80
NM_001083615	MYO3B	140469	-4.52064	4.28948	350.867	2.7431e-78	2.63393e-76
NM_130899	FAM71B	153745	-4.52037	0.174388	41.9702	9.26751e-11	4.77396e-10
NR_015417	LOC284276	284276	-4.51916	-0.548417	26.4799	2.66295e-07	9.40983e-07
NM_017413	APLN	8862	-4.51704	1.73355	101.705	6.44422e-24	8.83962e-23
NM_000441	SLC26A4	5172	-4.50496	4.36163	287.857	1.45713e-64	9.36919e-63
NM_001005914	SEMA3B	7869	-4.49328	2.66544	157.989	3.11184e-36	7.70101e-35
NM_024574	NDNF	79625	-4.48988	0.151377	41.4178	1.22935e-10	6.26549e-10
NM_020848	KIAA1462	57608	-4.46054	-0.547127	25.8992	3.5971e-07	1.25052e-06
NM_001039130	ALOX15B	247	-4.45049	-0.550451	25.7776	3.83108e-07	1.32706e-06
NM_003856	IL1RL1	9173	-4.44807	0.277782	38.2846	6.11447e-10	2.89979e-09
NM_005780	LHFP	10186	-4.43224	2.71151	153.955	2.36887e-35	5.677e-34
NM_014215	INSRR	3645	-4.42563	2.98353	180.592	3.59915e-41	1.10061e-39
NM_020979	SH2B2	10603	-4.41455	1.16563	70.0013	5.92651e-17	5.30184e-16
NM_001127453	DFNA5	1687	-4.40178	3.72246	187.644	1.03888e-42	3.44769e-41
NM_014383	ZBTB32	27033	-4.39791	8.26347	807.611	1.19467e-177	1.22906e-174
NM_003012	SFRP1	6422	-4.39425	0.236356	34.3939	4.50123e-09	1.93468e-08
NM_003897	IER3	8870	-4.39235	8.05496	829.039	2.6218e-182	3.14681e-179
NM_003213	TEAD4	7004	-4.38495	2.14025	114.198	1.17919e-26	1.85616e-25
NM_004561	OVOL1	5017	-4.37627	1.46851	73.798	8.65329e-18	8.23205e-17
NM_001098786	HILPDA	29923	-4.36503	8.87072	218.664	1.76958e-49	7.11935e-48
NM_001161576	SAMD4A	23034	-4.3626	3.87248	270.168	1.04305e-60	6.03332e-59
NM_152243	CDC42EP1	11135	-4.36215	1.20092	74.7148	5.43873e-18	5.25027e-17
NM_004040	RHOB	388	-4.35711	6.4652	716.233	8.82487e-158	5.52629e-155
NR_026670	LOC116437	116437	-4.31227	1.14844	67.5912	2.01167e-16	1.7329e-15
NM_001104558	ELOVL7	79993	-4.30507	1.93744	102.865	3.58824e-24	4.98375e-23
NM_001128826	NCS1	23413	-4.29884	4.57166	361.418	1.38317e-80	1.39314e-78
NM_000041	APOE	348	-4.29117	0.0344506	35.6145	2.40495e-09	1.06351e-08
NM_018424	EPB41L4B	54566	-4.28649	1.56367	88.6386	4.73959e-21	5.52747e-20
NM_014431	PALD1	27143	-4.27663	2.49016	139.18	4.02255e-32	8.32426e-31
NM_033440	CELA2A	63036	-4.27023	-0.668745	22.9086	1.69886e-06	5.41823e-06
NM_024694	ADGB	79747	-4.26726	-0.666382	22.9479	1.66452e-06	5.31106e-06
NM_005665	EVI5	7813	-4.25831	7.14482	342.007	2.33218e-76	2.13951e-74
NM_001136263	C2CD4C	126567	-4.25471	0.464135	47.8074	4.70218e-12	2.7486e-11
NM_001703	BAI2	576	-4.24015	3.04292	185.47	3.0994e-42	1.01226e-40
NM_001964	EGR1	1958	-4.23708	7.52513	392.378	2.51237e-87	3.09279e-85
NM_080722	ADAMTS14	140766	-4.20652	2.33201	119.287	9.06264e-28	1.52844e-26
NM_000149	FUT3	2525	-4.19858	0.405219	46.3292	9.9963e-12	5.64393e-11
NM_001271686	RAB3IL1	5866	-4.18523	-0.752329	21.1061	4.34551e-06	1.31151e-05
NM_198516	GALNT18	374378	-4.18205	2.90864	154.547	1.7584e-35	4.24938e-34
NM_002237	KCNG1	3755	-4.17928	2.24912	99.7559	1.72383e-23	2.30961e-22
NM_001163922	VSIG10L	147645	-4.17695	4.2361	311.719	9.22131e-70	7.14057e-68
NM_003004	SECTM1	6398	-4.1657	6.49451	660.131	1.39892e-145	6.94783e-143
NM_000584	IL8	3576	-4.16225	7.24342	758.586	5.45206e-167	4.36256e-164
NM_001014435	CA7	766	-4.14649	0.761489	53.9769	2.02859e-13	1.35268e-12
NM_005401	PTPN14	5784	-4.13136	7.46371	348.867	7.47763e-78	7.03923e-76
NM_024508	ZBED2	79413	-4.12993	10.5028	385.934	6.35464e-86	7.50213e-84
NM_017584	MIOX	55586	-4.11607	-0.79659	19.8852	8.22336e-06	2.39323e-05
NM_001258038	SPRY1	10252	-4.11499	7.10415	734.079	1.1619e-161	7.96896e-159
NM_005100	AKAP12	9590	-4.10643	5.68423	278.622	1.49965e-62	9.19124e-61
NM_001003892	DUPD1	338599	-4.10461	0.382798	42.8805	5.81885e-11	3.06207e-10
NR_038432	LOC100506274	100506274	-4.09675	3.14537	182.195	1.60796e-41	5.05665e-40
NM_024019	NEUROG2	63973	-4.09454	-0.794525	19.6648	9.22835e-06	2.66578e-05
NM_001160423	IGF2BP1	10642	-4.07601	-0.838007	18.9171	1.36521e-05	3.86462e-05
NM_014692	SEC14L5	9717	-4.07031	-0.838369	19.0047	1.30396e-05	3.70141e-05
NM_001258017	IL4I1	259307	-4.07025	3.10171	150.287	1.50069e-34	3.44729e-33
NM_000505	F12	2161	-4.06994	2.309	118.076	1.66837e-27	2.76519e-26
NM_000682	ADRA2B	151	-4.06446	0.934588	60.7553	6.46295e-15	4.91737e-14
NM_003155	STC1	6781	-4.06396	0.917657	59.172	1.44478e-14	1.06441e-13
NM_021920	SCT	6343	-4.06241	-0.88724	18.7817	1.46563e-05	4.12697e-05
NM_005226	S1PR3	1903	-4.05726	2.24723	104.582	1.50837e-24	2.1404e-23
NM_002558	P2RX1	5023	-4.05251	3.96409	256.28	1.1105e-57	5.96809e-56
NM_020870	SH3RF1	57630	-4.05165	1.19669	66.2321	4.00829e-16	3.38601e-15
NM_004815	ARHGAP29	9411	-4.05066	-0.153824	30.1349	4.03019e-08	1.57181e-07
NM_001001665	CYP27C1	339761	-4.04876	-0.887605	18.7282	1.5074e-05	4.23631e-05
NM_001127493	ANK2	287	-4.04233	1.40359	74.6514	5.61611e-18	5.41787e-17
NM_002928	RGS16	6004	-4.04128	6.70454	168.828	1.33377e-38	3.67309e-37
NM_002163	IRF8	3394	-4.03136	6.25619	308.602	4.40322e-69	3.37338e-67
NR_038216	LOC154092	154092	-4.03027	0.698166	48.7527	2.90357e-12	1.72882e-11
NM_003259	ICAM5	7087	-4.01298	3.85992	227.819	1.78276e-51	7.75744e-50
NM_001008844	DSP	1832	-4.00338	-0.935622	17.4775	2.90727e-05	7.84845e-05
NM_004861	GAL3ST1	9514	-3.99461	-0.274825	27.8461	1.3136e-07	4.83263e-07
NM_001127496	SPRY4	81848	-3.98992	2.26986	110.253	8.62554e-26	1.30361e-24
NM_173633	TMEM145	284339	-3.98749	-0.210307	27.9096	1.2712e-07	4.68264e-07
NM_004938	DAPK1	1612	-3.98131	3.84789	85.9302	1.86396e-20	2.08761e-19
NM_020764	CASKIN1	57524	-3.97979	2.52633	103.156	3.09792e-24	4.32359e-23
NM_004497	FOXA3	3171	-3.97476	-0.936359	17.4817	2.90089e-05	7.83305e-05
NR_038385	LOC728084	728084	-3.96357	2.71187	140.373	2.20638e-32	4.63243e-31
NM_001945	HBEGF	1839	-3.96124	5.47133	428.283	3.84184e-95	5.8866e-93
NM_001093725	MEX3A	92312	-3.95394	1.06024	64.3481	1.04267e-15	8.46534e-15
NM_001482	GATM	2628	-3.95155	1.02751	61.1769	5.21704e-15	4.00752e-14
NM_001252226	PLK2	10769	-3.94739	3.06143	158.695	2.18139e-36	5.47361e-35
NM_001033677	CABP1	9478	-3.94499	0.556697	41.8227	9.99368e-11	5.13884e-10
NM_032888	COL27A1	85301	-3.94198	3.49184	167.41	2.72192e-38	7.34154e-37
NM_178545	TMEM52	339456	-3.92657	-0.986084	16.4524	4.98875e-05	0.000130145
NM_005954	MT3	4504	-3.92521	2.55733	98.6957	2.94447e-23	3.90868e-22
NM_003880	WISP3	8838	-3.92087	0.196394	37.8964	7.46045e-10	3.491e-09
NM_004833	AIM2	9447	-3.91228	6.85096	661.573	6.79459e-146	3.49509e-143
NM_017870	TMEM132A	54972	-3.90441	-0.937833	16.7828	4.1911e-05	0.000110497
NM_000935	PLOD2	5352	-3.89584	0.550344	45.9474	1.2147e-11	6.81546e-11
NM_001079675	ETV4	2118	-3.88134	3.24785	189.992	3.19225e-43	1.0793e-41
NM_022120	OXCT2	64064	-3.87935	2.69398	140.299	2.28993e-32	4.79387e-31
NM_001205315	STEAP4	79689	-3.87438	-0.844788	15.68	7.50119e-05	0.000191288
NM_001160300	PANX2	56666	-3.87024	4.31431	268.134	2.89494e-60	1.64806e-58
NR_036222	MIR4261	100422929	-3.86815	-0.336205	26.3564	2.83875e-07	9.99182e-07
NM_001146202	RASGRP4	115727	-3.84024	6.19499	381.441	6.04303e-85	6.69521e-83
NM_001207019	FCER2	2208	-3.83533	0.832653	47.4959	5.51202e-12	3.1909e-11
NM_001201480	OSBPL6	114880	-3.82611	1.26977	56.1571	6.69055e-14	4.67106e-13
NM_006186	NR4A2	4929	-3.826	5.26198	343.493	1.10728e-76	1.02232e-74
NM_001271854	GPR176	11245	-3.82266	0.729644	48.0871	4.07703e-12	2.3968e-11
NM_001184699	CPXM1	56265	-3.82263	0.149603	34.7076	3.83135e-09	1.65764e-08
NM_001204087	KCNN3	3782	-3.81582	0.98256	56.7127	5.04368e-14	3.54016e-13
NM_138389	FAM114A1	92689	-3.81159	1.65971	81.9457	1.39879e-19	1.48685e-18
NM_020980	AQP9	366	-3.80774	-0.939306	15.2209	9.56404e-05	0.000240151
NM_002607	PDGFA	5154	-3.80211	3.77546	224.356	1.01446e-50	4.29743e-49
NM_001024845	SLC6A9	6536	-3.80083	2.18557	107.967	2.73327e-25	4.01707e-24
NM_003028	SHB	6461	-3.79976	0.934323	57.583	3.24012e-14	2.316e-13
NM_001242920	PLTP	5360	-3.781	1.10999	62.9979	2.06929e-15	1.63938e-14
NM_012395	CDK14	5218	-3.77934	-0.278357	23.8486	1.04216e-06	3.41995e-06
NM_001197113	IQCJ-SCHIP1	100505385	-3.77717	-0.939674	14.6734	0.000127836	0.000315008
NM_024603	BEND5	79656	-3.77411	4.0218	196.582	1.16345e-44	4.09711e-43
NM_001001938	C9orf47	286223	-3.7688	-0.989059	14.7954	0.000119825	0.000296485
NM_001033723	ZNF704	619279	-3.75689	5.05983	137.428	9.71926e-32	1.96887e-30
NM_006426	DPYSL4	10570	-3.75363	3.44614	189.414	4.2672e-43	1.43265e-41
NM_002674	PMCH	5367	-3.75062	6.31243	232.038	2.1422e-52	9.6419e-51
NM_175834	KRT79	338785	-3.74961	0.651461	46.1364	1.10301e-11	6.20813e-11
NM_001167599	NEU4	129807	-3.74888	1.83217	83.8134	5.43753e-20	5.89291e-19
NM_001001671	MAP3K15	389840	-3.74262	0.368605	40.5544	1.91219e-10	9.57624e-10
NR_028137	SLC26A4-AS1	286002	-3.74092	2.89871	121.243	3.38043e-28	5.86606e-27
NM_007224	NXPH4	11247	-3.73869	0.684983	48.0191	4.22083e-12	2.47728e-11
NM_001146029	SEMA7A	8482	-3.73817	6.84229	407.136	1.54036e-90	2.01689e-88
NM_006045	ATP9A	10079	-3.73064	6.08806	200.666	1.49487e-45	5.42334e-44
NM_005529	HSPG2	3339	-3.71974	3.73816	177.807	1.45937e-40	4.35182e-39
NM_178229	IQGAP3	128239	-3.7044	5.95709	557.98	2.31252e-123	7.74587e-121
NM_001171156	SIGLEC10	89790	-3.70002	4.48386	302.865	7.82618e-68	5.75105e-66
NM_006623	PHGDH	26227	-3.67453	7.01859	326.111	6.7575e-73	5.69171e-71
NM_001257374	LMNA	4000	-3.67065	6.20522	474.48	3.39508e-105	6.79158e-103
NM_001005336	DNM1	1759	-3.66431	3.23694	158.291	2.67389e-36	6.68612e-35
NM_001004431	METRNL	284207	-3.66175	4.99509	381.817	5.00491e-85	5.72109e-83
NM_001272038	RAB13	5872	-3.64183	2.00985	95.2525	1.67586e-22	2.13416e-21
NM_018004	TMEM45A	55076	-3.63343	0.794053	50.5473	1.16325e-12	7.21544e-12
NM_001010845	ACSM2A	123876	-3.63279	0.474841	32.151	1.42645e-08	5.82677e-08
NR_024355	LINC00634	339674	-3.62015	0.536311	43.9624	3.3475e-11	1.80307e-10
NM_000540	RYR1	6261	-3.61781	4.99269	294.443	5.35048e-66	3.58433e-64
NR_026762	LINC00263	90271	-3.61672	4.25199	222.937	2.06874e-50	8.68689e-49
NM_144669	GLT1D1	144423	-3.61636	1.20909	59.5815	1.17333e-14	8.74259e-14
NM_001010863	C10orf128	170371	-3.60184	6.38498	589.536	3.16095e-130	1.23046e-127
NM_003459	SLC30A3	7781	-3.60074	0.968618	47.6241	5.1631e-12	3.00219e-11
NM_001199880	EGR3	1960	-3.57989	7.75787	569.593	6.88375e-126	2.47866e-123
NM_001123066	MAPT	4137	-3.57663	2.47559	115.284	6.82039e-27	1.09882e-25
NM_006288	THY1	7070	-3.55502	0.830154	38.3099	6.03565e-10	2.86335e-09
NM_013451	MYOF	26509	-3.53183	4.05434	223.81	1.33458e-50	5.63693e-49
NM_014331	SLC7A11	23657	-3.52615	3.39615	181.65	2.11421e-41	6.57688e-40
NM_144710	2014-09-10	151011	-3.52358	1.50956	71.4313	2.87089e-17	2.62369e-16
NM_022834	VWA1	64856	-3.52203	3.90124	221.512	4.23236e-50	1.74667e-48
NM_198576	AGRN	375790	-3.52026	6.65744	567.596	1.87171e-125	6.57516e-123
NR_015375	FLJ35024	401491	-3.50133	1.09665	56.0855	6.93866e-14	4.83257e-13
NM_004418	DUSP2	1844	-3.49745	8.19264	352.437	1.24866e-78	1.20701e-76
NM_002126	HLF	3131	-3.49069	5.0071	350.053	4.12765e-78	3.93712e-76
NM_001195286	IRF4	3662	-3.48569	10.0895	505.164	7.15214e-112	1.77607e-109
NM_014571	HEYL	26508	-3.4831	-0.549927	19.8672	8.30128e-06	2.41445e-05
NM_018948	ERRFI1	54206	-3.47613	3.087	152.746	4.35369e-35	1.02797e-33
NM_001173408	OBSL1	23363	-3.47578	-0.586914	20.0518	7.53728e-06	2.20784e-05
NM_016307	PRRX2	51450	-3.47121	0.701293	44.1385	3.05947e-11	1.65847e-10
NM_001256041	MYO1A	4640	-3.46407	1.42883	67.2883	2.34564e-16	2.00739e-15
NM_000590	IL9	3578	-3.46346	-0.149341	22.393	2.22182e-06	6.98709e-06
NM_020971	SPTBN4	57731	-3.45735	2.24496	99.4832	1.97834e-23	2.64078e-22
NM_005797	MPZL2	10205	-3.45593	5.19378	311.844	8.66072e-70	6.74272e-68
NM_007225	NXPH3	11248	-3.45257	0.388879	37.6744	8.35924e-10	3.89009e-09
NM_000088	COL1A1	1277	-3.4525	1.30733	62.0713	3.31247e-15	2.58869e-14
NM_001199649	PTK2	5747	-3.4506	0.460219	37.2509	1.03867e-09	4.78719e-09
NM_001270497	ZNF334	55713	-3.44485	2.22418	95.2592	1.67019e-22	2.12883e-21
NM_001030287	ATF3	467	-3.43956	3.22811	158.264	2.7095e-36	6.76343e-35
NM_021961	TEAD1	7003	-3.43952	-0.181741	24.3519	8.02484e-07	2.6755e-06
NM_000955	PTGER1	5731	-3.43899	-0.667441	18.7838	1.46406e-05	4.12449e-05
NM_020715	PLEKHH1	57475	-3.4351	1.97373	87.5412	8.25428e-21	9.46548e-20
NM_001005387	NFASC	23114	-3.43227	-0.241837	24.7035	6.68616e-07	2.2537e-06
NM_004717	DGKI	9162	-3.43209	2.37572	83.4242	6.62069e-20	7.12689e-19
NM_033390	ZC3H12C	85463	-3.42965	6.7143	547.39	4.65404e-121	1.52346e-118
NM_005538	INHBC	3626	-3.42892	0.850597	48.2286	3.79314e-12	2.23453e-11
NM_001001502	SNCB	6620	-3.4238	-0.66438	19.041	1.27941e-05	3.63387e-05
NM_001197216	ASGR1	432	-3.42257	1.52211	67.5217	2.0838e-16	1.78862e-15
NM_001006667	TAC3	6866	-3.42168	-0.211321	25.0588	5.56082e-07	1.89613e-06
NM_000797	DRD4	1815	-3.42105	-0.246188	23.5584	1.21179e-06	3.94427e-06
NM_001136528	SERPINE2	5270	-3.41922	5.70053	249.155	3.96857e-56	2.03414e-54
NM_001561	TNFRSF9	3604	-3.41206	6.56698	357.431	1.02102e-79	1.01419e-77
NM_005434	MALL	7851	-3.408	1.23987	47.4687	5.58885e-12	3.23408e-11
NM_005746	NAMPT	10135	-3.38518	9.50232	559.67	9.91586e-124	3.40043e-121
NM_173642	RIMKLA	284716	-3.38167	5.59618	182.596	1.31424e-41	4.16021e-40
NM_005438	FOSL1	8061	-3.37616	3.4435	172.546	2.05625e-39	5.86459e-38
NM_138420	AHNAK2	113146	-3.37592	-0.666122	18.6279	1.58878e-05	4.45285e-05
NM_001134999	FERMT2	10979	-3.37361	2.18878	41.3632	1.26415e-10	6.43602e-10
NM_001185085	ATP12A	479	-3.36765	0.105158	30.4363	3.4502e-08	1.35441e-07
NM_001130110	SETBP1	26040	-3.36504	5.68939	449.948	7.40404e-100	1.25459e-97
NM_000728	CALCB	797	-3.36297	0.441142	33.5344	7.00131e-09	2.94337e-08
NM_004525	LRP2	4036	-3.35804	-0.214127	23.9704	9.78281e-07	3.22651e-06
NR_028308	BRE-AS1	100302650	-3.35195	0.922206	50.1761	1.40548e-12	8.64402e-12
NM_001004338	EPHA10	284656	-3.35156	0.957725	48.2285	3.79325e-12	2.23453e-11
NM_001001336	CYB5R2	51700	-3.35078	0.106811	27.2393	1.79765e-07	6.50867e-07
NM_032538	TTBK1	84630	-3.34364	0.307377	34.8784	3.50953e-09	1.52436e-08
NM_000312	PROC	5624	-3.3408	1.33219	59.4194	1.2741e-14	9.45918e-14
NM_207429	C11orf92	399948	-3.33609	-0.66953	16.9029	3.93418e-05	0.000104104
NM_153343	ENPP6	133121	-3.3333	0.0578497	29.6399	5.2022e-08	2.00019e-07
NM_001131055	HRH2	3274	-3.33326	2.21828	94.8579	2.04551e-22	2.59572e-21
NM_153046	TDRD9	122402	-3.30693	1.58192	49.6173	1.86862e-12	1.13704e-11
NM_000588	IL3	3562	-3.30495	4.96481	51.2654	8.06869e-13	5.09484e-12
NM_001112800	SLC8A1	6546	-3.30296	3.36241	164.083	1.45054e-37	3.79168e-36
NR_037875	LOC728730	728730	-3.29757	2.63314	112.899	2.27101e-26	3.52091e-25
NM_002286	LAG3	3902	-3.29538	8.60027	541.765	7.78867e-120	2.4387e-117
NM_018664	BATF3	55509	-3.29364	5.80377	153.838	2.51248e-35	6.01116e-34
NM_001163257	PLXNB3	5365	-3.29192	2.45779	64.0761	1.19703e-15	9.66958e-15
NM_032608	MYO18B	84700	-3.29076	3.47805	168.47	1.59737e-38	4.35737e-37
NR_038359	MGC45922	284365	-3.28885	1.29267	52.631	4.02493e-13	2.61014e-12
NM_001031746	VSTM4	196740	-3.28823	1.80443	67.9596	1.66879e-16	1.44272e-15
NM_022748	TNS3	64759	-3.28372	4.51205	72.5925	1.59388e-17	1.48203e-16
NM_000399	EGR2	1959	-3.28226	7.64225	285.042	5.98356e-64	3.77988e-62
NM_203349	SHC4	399694	-3.28203	5.01306	90.0902	2.27545e-21	2.70854e-20
NM_001142466	GPT2	84706	-3.27831	5.68152	422.746	6.1623e-94	9.3427e-92
NM_020431	TMEM63C	57156	-3.27326	1.23167	50.1615	1.41602e-12	8.69978e-12
NM_000690	ALDH2	217	-3.26945	0.931917	45.2953	1.69454e-11	9.39433e-11
NM_001143986	TLE6	79816	-3.26198	-0.335374	21.8054	3.01756e-06	9.3106e-06
NM_025248	SRCIN1	80725	-3.26111	-0.747612	15.9127	6.63308e-05	0.000170509
NM_000575	IL1A	3552	-3.26008	3.36641	160.488	8.85231e-37	2.26064e-35
NM_145290	GPR125	166647	-3.2582	5.03024	193.145	6.5452e-44	2.24989e-42
NM_032867	MICALCL	84953	-3.25594	3.76642	152.592	4.70334e-35	1.1069e-33
NM_138492	PRELID2	153768	-3.25493	1.9146	53.3374	2.80908e-13	1.84577e-12
NM_033035	TSLP	85480	-3.25082	1.90896	67.867	1.74901e-16	1.51025e-15
NM_001004196	CD200	4345	-3.24822	5.48452	156.611	6.22523e-36	1.52228e-34
NM_005374	MPP2	4355	-3.245	0.812912	41.8064	1.00773e-10	5.17447e-10
NM_005103	FEZ1	9638	-3.23996	-0.373811	20.3302	6.51654e-06	1.92687e-05
NM_001110514	EBF4	57593	-3.23583	1.47638	62.4997	2.6649e-15	2.09741e-14
NM_002983	CCL3	6348	-3.23355	6.45992	198.512	4.41208e-45	1.56907e-43
NM_022134	GAL3ST2	64090	-3.23259	2.30059	92.3876	7.12584e-22	8.83249e-21
NM_000896	CYP4F3	4051	-3.22581	-0.840545	15.0527	0.000104549	0.000260928
NM_001005502	CPM	1368	-3.22304	5.28371	53.3723	2.75967e-13	1.81412e-12
NM_203459	CAMSAP2	23271	-3.21686	2.29606	60.623	6.91227e-15	5.24262e-14
NM_001423	EMP1	2012	-3.21539	6.32169	493.422	2.56529e-109	5.95933e-107
NM_004419	DUSP5	1847	-3.21513	7.65118	450.863	4.68118e-100	8.02654e-98
NM_001097599	SLC35G2	80723	-3.2151	3.51015	110.345	8.23532e-26	1.24725e-24
NM_033105	DNAJC5B	85479	-3.20907	-0.366125	19.2126	1.16939e-05	3.3319e-05
NM_001257135	LIF	3976	-3.20764	8.86661	313.418	3.93213e-70	3.11178e-68
NM_001079527	FAM153C	653316	-3.20664	1.23037	45.3141	1.67839e-11	9.31197e-11
NM_133639	RHOV	171177	-3.19331	-0.3697	21.1689	4.20535e-06	1.27247e-05
NM_005353	ITGAD	3681	-3.1933	-0.3697	21.1744	4.19318e-06	1.26906e-05
NM_005063	SCD	6319	-3.18807	9.65846	445.316	7.54321e-99	1.24879e-96
NM_006235	POU2AF1	5450	-3.18537	6.61502	131.795	1.65856e-30	3.2151e-29
NM_182509	ISM2	145501	-3.17346	-0.36488	17.4114	3.01009e-05	8.10967e-05
NM_001193300	SEMA4A	64218	-3.16978	6.55889	453.984	9.79567e-101	1.69984e-98
NM_012337	CCDC19	25790	-3.16503	2.21439	89.981	2.40459e-21	2.85518e-20
NM_004369	COL6A3	1293	-3.16132	7.85415	248.359	5.91722e-56	3.02219e-54
NM_002112	HDC	3067	-3.16048	3.08974	99.3183	2.15016e-23	2.86747e-22
NM_005384	NFIL3	4783	-3.14999	8.73266	465.406	3.20276e-103	6.15058e-101
NM_003327	TNFRSF4	7293	-3.1462	7.27881	491.715	6.03418e-109	1.37953e-106
NM_001098519	LRRC43	254050	-3.14418	-0.0446084	24.1709	8.81532e-07	2.92484e-06
NM_001145411	CCDC110	256309	-3.1441	-0.126699	24.226	8.56689e-07	2.84569e-06
NM_001001694	IL17REL	400935	-3.13142	0.62063	37.1394	1.09981e-09	5.05926e-09
NM_002867	RAB3B	5865	-3.12765	0.198144	29.1341	6.75371e-08	2.56253e-07
NM_003857	GALR2	8811	-3.12264	2.10596	73.1564	1.19771e-17	1.12602e-16
NM_012232	PTRF	284119	-3.12164	5.17636	118.535	1.32401e-27	2.20459e-26
NM_003658	BARX2	8538	-3.11196	0.192137	20.1194	7.27565e-06	2.13467e-05
NM_031479	INHBE	83729	-3.09939	1.46401	58.994	1.58151e-14	1.16217e-13
NM_007144	PCGF2	7703	-3.09706	0.719203	40.3383	2.13584e-10	1.06114e-09
NM_002188	IL13	3596	-3.08798	6.22339	379.535	1.57118e-84	1.71437e-82
NM_001005376	PLAUR	5329	-3.08641	2.96074	121.516	2.94656e-28	5.13172e-27
NM_147192	DMBX1	127343	-3.08255	-0.126434	23.5938	1.18971e-06	3.87679e-06
NR_001458	MIR155HG	114614	-3.07403	7.40141	463.175	9.79587e-103	1.80885e-100
NM_207446	FAM174B	400451	-3.06679	2.66859	100.842	9.95984e-24	1.34823e-22
NR_026805	LINC00271	100131814	-3.06446	3.45668	151.485	8.20953e-35	1.92263e-33
NM_001078173	FAM127C	441518	-3.06321	0.52302	32.7721	1.03621e-08	4.28868e-08
NR_027642	DCAF13P3	100132724	-3.06035	-0.936822	12.9819	0.000314521	0.000729828
NM_005253	FOSL2	2355	-3.05818	8.16071	456.161	3.29075e-101	5.85143e-99
NM_001166131	EME1	146956	-3.05369	5.56907	337.407	2.34227e-75	2.05706e-73
NM_182626	C2orf48	348738	-3.05243	3.76327	154.406	1.88759e-35	4.55393e-34
NM_000228	LAMB3	3914	-3.04746	3.3273	119.134	9.78672e-28	1.64671e-26
NM_001009991	SYTL3	94120	-3.03744	8.20368	465.759	2.68321e-103	5.22247e-101
NM_145809	USP32P2	220594	-3.03552	0.812872	39.7496	2.88706e-10	1.41581e-09
NM_001079529	FAM153B	202134	-3.03375	0.0328066	25.6581	4.07574e-07	1.40774e-06
NM_001171968	CDHR5	53841	-3.03109	1.06	44.3156	2.79485e-11	1.52132e-10
NM_003693	SCARF1	8578	-3.02557	4.17053	136.736	1.37735e-31	2.78232e-30
NM_004447	EPS8	2059	-3.01876	1.20062	48.5595	3.20422e-12	1.89997e-11
NM_024734	CLMN	79789	-3.01785	1.86374	66.1958	4.0828e-16	3.44289e-15
NM_001207006	IL21	59067	-3.01739	3.64065	129.27	5.92014e-30	1.11753e-28
NM_000740	CHRM3	1131	-3.00721	-0.934703	12.8974	0.000329039	0.000760455
NM_020760	HECW2	57520	-3.00133	2.6371	97.7238	4.81012e-23	6.32695e-22
NM_001161575	LRRC36	55282	-2.99409	-0.935072	12.7814	0.000350082	0.000806111
NM_001136024	NHS	4810	-2.99216	5.19176	229.496	7.67815e-52	3.38191e-50
NM_001040462	BTNL8	79908	-2.99098	0.0549224	23.8637	1.03405e-06	3.3949e-06
NM_004265	FADS2	9415	-2.98958	6.6878	335.481	6.1537e-75	5.33926e-73
NM_001190972	LOC100127983	100127983	-2.98837	0.26985	26.0181	3.38229e-07	1.1804e-06
NR_029635	MIR221	407006	-2.98832	1.16318	43.1055	5.18663e-11	2.7424e-10
NM_014632	MICAL2	9645	-2.98624	8.67146	237.092	1.69326e-53	8.02237e-52
NM_006907	PYCR1	5831	-2.98272	6.29877	446.423	4.33157e-99	7.25438e-97
NM_000963	PTGS2	5743	-2.9788	3.21417	76.0943	2.70435e-18	2.66786e-17
NM_001130156	MLF1	4291	-2.97778	0.0803453	24.7579	6.50011e-07	2.19459e-06
NM_032603	LOXL3	84695	-2.97111	1.43665	54.9318	1.24785e-13	8.48174e-13
NM_014583	LMCD1	29995	-2.97065	1.94759	71.332	3.01894e-17	2.75376e-16
NM_000961	PTGIS	5740	-2.96569	6.85218	437.257	4.28013e-97	6.77436e-95
NR_024092	LINC00515	282566	-2.95566	0.973634	43.2301	4.86657e-11	2.5817e-10
NM_021154	PSAT1	29968	-2.94311	7.45221	408.122	9.39749e-91	1.26497e-88
NM_001185072	CLDN12	9069	-2.93713	3.91055	137.968	7.40443e-32	1.5063e-30
NM_001142405	SLMO1	10650	-2.91663	0.201385	27.5518	1.52946e-07	5.59248e-07
NM_014096	SLC43A3	29015	-2.91374	7.17408	235.446	3.86963e-53	1.78636e-51
NM_003486	SLC7A5	8140	-2.9128	9.58681	315.391	1.46198e-70	1.16983e-68
NR_045486	LOC100507600	100507600	-2.91149	1.65788	59.3618	1.31194e-14	9.7151e-14
NM_001134336	STRIP2	57464	-2.90904	7.28239	338.469	1.37482e-75	1.22991e-73
NM_138356	SHF	90525	-2.90837	5.0213	272.088	3.97928e-61	2.32039e-59
NM_001024807	APLP1	333	-2.90747	-0.0205995	22.1358	2.54023e-06	7.93128e-06
NM_001178098	CD19	930	-2.90714	1.99904	29.2097	6.49537e-08	2.47102e-07
NM_021948	BCAN	63827	-2.90656	3.14576	126.702	2.15859e-29	3.98081e-28
NM_001258390	LAYN	143903	-2.90344	3.59921	148.664	3.3969e-34	7.72915e-33
NR_045387	LOC100507472	100507472	-2.90132	-0.584333	16.2303	5.60902e-05	0.000145483
NM_006834	RAB32	10981	-2.89586	-0.309457	16.9386	3.86079e-05	0.000102313
NM_003740	KCNK5	8645	-2.89443	6.23682	295.628	2.95294e-66	2.0157e-64
NM_145052	UPRT	139596	-2.88921	7.40844	431.416	7.99443e-96	1.2381e-93
NM_001034954	SORBS1	10580	-2.88864	2.37504	85.6601	2.13686e-20	2.3803e-19
NM_001130141	PCBP3	54039	-2.8838	3.3398	135.744	2.26981e-31	4.55322e-30
NM_003059	SLC22A4	6583	-2.88114	1.53003	57.1473	4.04354e-14	2.86469e-13
NM_002257	KLK1	3816	-2.87673	1.93613	68.6733	1.16202e-16	1.01496e-15
NM_006547	IGF2BP3	10643	-2.87536	3.57397	146.851	8.45954e-34	1.8832e-32
NM_001104554	PAQR5	54852	-2.87146	-0.515949	13.1633	0.000285492	0.000666873
NM_178571	TBC1D26	353149	-2.87048	-0.621981	15.2848	9.24588e-05	0.00023269
NM_015086	DDN	23109	-2.8655	1.51281	56.1312	6.77916e-14	4.72834e-13
NM_001145033	C11orf96	387763	-2.86362	-0.215452	18.2754	1.91157e-05	5.30489e-05
NM_000162	GCK	2645	-2.86262	0.77937	37.1081	1.11759e-09	5.13939e-09
NM_000334	SCN4A	6329	-2.85929	0.950645	41.01	1.51455e-10	7.65894e-10
NR_033844	LOC253573	253573	-2.85798	-0.373245	17.2626	3.25539e-05	8.71999e-05
NM_001128922	LRRC32	2615	-2.85587	4.37957	86.8403	1.17649e-20	1.33952e-19
NM_030572	C12orf39	80763	-2.85197	0.38408	26.3989	2.77701e-07	9.78646e-07
NM_021957	GYS2	2998	-2.85005	1.25774	48.1485	3.95133e-12	2.3248e-11
NM_014452	TNFRSF21	27242	-2.84473	0.660894	30.4344	3.45357e-08	1.35536e-07
NM_002984	CCL4	6351	-2.84354	6.1721	187.559	1.08456e-42	3.59103e-41
NM_003116	SPAG4	6676	-2.84195	3.13317	122.424	1.8641e-28	3.28223e-27
NM_018431	DOK5	55816	-2.83818	1.46501	51.153	8.54411e-13	5.37853e-12
NM_030797	FAM49A	81553	-2.83549	0.381758	21.4391	3.65241e-06	1.11311e-05
NM_001167928	IL1RAP	3556	-2.83335	6.14696	386.399	5.03241e-86	5.99023e-84
NM_000196	HSD11B2	3291	-2.82875	-0.068859	21.8954	2.87918e-06	8.90843e-06
NM_001143948	ADTRP	84830	-2.82707	5.22998	296.416	1.98855e-66	1.36386e-64
NM_001199207	GTF2IRD1	9569	-2.82339	0.783211	36.1317	1.8442e-09	8.25162e-09
NM_004195	TNFRSF18	8784	-2.82245	6.82535	370.403	1.52919e-82	1.63147e-80
NM_004095	EIF4EBP1	1978	-2.82151	5.39649	274.89	9.75249e-62	5.82843e-60
NM_001012665	DYNC2LI1	51626	-2.82112	5.18762	186.08	2.28097e-42	7.51781e-41
NM_002957	RXRA	6256	-2.81855	6.36379	225.177	6.71852e-51	2.87142e-49
NM_001145770	GPR56	9289	-2.81852	6.86648	381.474	5.94376e-85	6.63628e-83
NR_033882	MLK7-AS1	339751	-2.81647	-0.336745	18.6367	1.58147e-05	4.43496e-05
NM_004775	B4GALT6	9331	-2.80603	2.47534	70.0253	5.85484e-17	5.24098e-16
NM_001193476	SLC26A8	116369	-2.80477	0.129065	24.4813	7.50332e-07	2.51268e-06
NM_020436	SALL4	57167	-2.80215	-0.0700574	21.4916	3.5538e-06	1.08489e-05
NM_001195001	PTPRU	10076	-2.79751	0.854089	38.4675	5.56739e-10	2.65169e-09
NM_001174060	OSBPL10	114884	-2.7958	1.92427	65.3138	6.38714e-16	5.26281e-15
NM_001261419	IL1R2	7850	-2.79555	0.930587	26.5509	2.56679e-07	9.09683e-07
NM_001161407	NDFIP2	54602	-2.79371	8.26311	355.629	2.51923e-79	2.46833e-77
NR_002980	SNORA50	677830	-2.79339	0.719082	35.0186	3.26572e-09	1.42275e-08
NM_000080	CHRNE	1145	-2.7921	-0.158574	17.4077	3.01598e-05	8.12252e-05
NM_000962	PTGS1	5742	-2.78452	2.22787	74.9763	4.76389e-18	4.61738e-17
NM_207330	NIPAL1	152519	-2.78405	0.62552	32.3386	1.29512e-08	5.31139e-08
NM_001146334	NACAD	23148	-2.77736	0.245804	25.6883	4.01258e-07	1.38693e-06
NM_000817	GAD1	2571	-2.77134	4.77736	165.339	7.71296e-38	2.03089e-36
NM_002850	PTPRS	5802	-2.76757	0.868486	38.1856	6.43239e-10	3.03756e-09
NM_033027	CSRNP1	64651	-2.76576	7.71232	308.557	4.50365e-69	3.43207e-67
NM_001645	APOC1	341	-2.76213	0.0560021	22.0037	2.72121e-06	8.45602e-06
NM_032554	HCAR1	27198	-2.76061	2.59781	47.9815	4.30261e-12	2.5222e-11
NM_001007237	IGSF3	3321	-2.75552	3.08388	105.476	9.60681e-25	1.37133e-23
NM_000785	CYP27B1	1594	-2.74429	3.24172	104.031	1.99167e-24	2.80411e-23
NM_001734	C1S	716	-2.74353	2.61072	73.2528	1.14061e-17	1.07374e-16
NM_001077657	C3orf43	255798	-2.74224	-0.752155	12.7704	0.000352147	0.000810607
NM_023016	SOWAHC	65124	-2.74053	1.77035	53.3995	2.72164e-13	1.78995e-12
NM_001136493	MFSD2A	84879	-2.73597	1.69216	55.9831	7.30963e-14	5.07621e-13
NM_001100915	KCTD19	146212	-2.73596	2.31414	75.8651	3.03724e-18	2.98196e-17
NM_004004	GJB2	2706	-2.73378	4.23446	84.5017	3.83875e-20	4.20902e-19
NM_001136025	PLS3	5358	-2.72718	4.71741	122.76	1.57385e-28	2.78479e-27
NM_013402	FADS1	3992	-2.72039	6.06212	297.6	1.09826e-66	7.60496e-65
NM_001145368	PTPN3	5774	-2.71647	4.94027	167.087	3.20277e-38	8.60626e-37
NM_152309	PIK3AP1	118788	-2.71492	4.67056	192.996	7.05286e-44	2.41288e-42
NM_001207020	SHISA8	440829	-2.71429	1.68881	55.8169	7.95438e-14	5.50009e-13
NM_000167	GK	2710	-2.7131	7.57837	368.122	4.79796e-82	5.00761e-80
NM_001166050	APBB2	323	-2.70318	2.30441	55.5701	9.01868e-14	6.19733e-13
NM_003081	SNAP25	6616	-2.70182	0.570884	30.4389	3.44551e-08	1.35294e-07
NM_003529	HIST1H3A	8350	-2.69883	-0.749752	13.2031	0.000279489	0.000653698
NM_024677	NSUN7	79730	-2.69784	0.058828	22.7198	1.87427e-06	5.94345e-06
NM_014399	TSPAN13	27075	-2.69363	3.02263	96.1582	1.0606e-22	1.36881e-21
NM_003714	STC2	8614	-2.68319	6.73294	149.048	2.79953e-34	6.41043e-33
NM_153361	NIM1	167359	-2.68203	1.82069	59.1958	1.4274e-14	1.05214e-13
NM_001159587	CD109	135228	-2.67782	7.55105	384.89	1.07244e-85	1.24567e-83
NM_152353	CLDND2	125875	-2.6771	3.47879	122.128	2.16423e-28	3.80139e-27
NM_144688	CCDC155	147872	-2.67342	0.0364201	21.6508	3.27072e-06	1.00358e-05
NM_000376	VDR	7421	-2.66787	9.19073	355.801	2.31139e-79	2.2802e-77
NM_001001437	CCL3L3	414062	-2.66535	0.176493	23.9043	1.01243e-06	3.32773e-06
NM_032413	C15orf48	84419	-2.66152	0.643247	30.3021	3.69726e-08	1.44784e-07
NM_000595	LTA	4049	-2.65504	7.36276	187.814	9.53666e-43	3.1722e-41
NM_016224	SNX9	51429	-2.6436	7.17542	346.726	2.18874e-77	2.03384e-75
NM_001144924	LOC81691	81691	-2.64088	2.71921	86.2028	1.62399e-20	1.83166e-19
NM_005794	DHRS2	10202	-2.63976	2.07146	64.4467	9.91812e-16	8.07522e-15
NM_013436	NCKAP1	10787	-2.63525	1.68234	54.1983	1.81243e-13	1.21699e-12
NM_206918	DEGS2	123099	-2.63485	0.873001	31.5807	1.91323e-08	7.69944e-08
NM_001113567	FAM211A	388341	-2.63452	0.755195	30.7969	2.86493e-08	1.13548e-07
NM_001501	GNRH2	2797	-2.6343	0.772188	27.297	1.74484e-07	6.32861e-07
NM_003124	SPR	6697	-2.63333	0.370133	26.4351	2.72538e-07	9.61394e-07
NM_021127	PMAIP1	5366	-2.63248	6.41215	276.654	4.02496e-62	2.44606e-60
NM_001040661	SLC29A4	222962	-2.63052	3.49304	97.2686	6.05319e-23	7.92582e-22
NM_014278	HSPA4L	22824	-2.62811	0.607222	30.7805	2.88926e-08	1.14418e-07
NM_024927	PLEKHH3	79990	-2.62678	2.27059	71.7419	2.45271e-17	2.25583e-16
NM_003885	CDK5R1	8851	-2.62335	5.54107	214.438	1.47816e-48	5.76962e-47
NM_000214	JAG1	182	-2.62073	1.32963	42.2095	8.20007e-11	4.24535e-10
NM_001206942	CSPG5	10675	-2.61992	-0.470785	14.7447	0.000123092	0.000303786
NM_001166108	PALLD	23022	-2.61961	7.10873	199.82	2.28595e-45	8.2106e-44
NR_034126	LOC100129269	100129269	-2.61784	3.18151	107.899	2.82854e-25	4.15285e-24
NM_001178075	ASNS	440	-2.61651	6.78378	313.876	3.12566e-70	2.48723e-68
NM_001164271	DLC1	10395	-2.61581	-0.156818	16.7637	4.23361e-05	0.000111515
NM_002301	LDHC	3948	-2.61432	-0.473391	15.1994	9.67365e-05	0.000242819
NM_144617	HSPB6	126393	-2.6089	-0.0467703	18.2795	1.90754e-05	5.29471e-05
NM_003088	FSCN1	6624	-2.59751	6.25557	243.335	7.37202e-55	3.68678e-53
NM_033102	SLC45A3	85414	-2.59246	1.05055	37.4817	9.22732e-10	4.26786e-09
NM_194310	LOC284837	284837	-2.5905	1.31162	42.9019	5.75558e-11	3.03099e-10
NM_001206741	HSD11B1	3290	-2.58902	2.30172	55.6452	8.6805e-14	5.97635e-13
NM_199351	ILDR2	387597	-2.58572	5.48671	234.816	5.3102e-53	2.44354e-51
NM_052964	CLNK	116449	-2.58293	0.179207	22.2319	2.41623e-06	7.57037e-06
NM_018704	CTTNBP2NL	55917	-2.58089	2.16474	66.5401	3.42852e-16	2.91333e-15
NM_139164	STARD4	134429	-2.57881	7.64631	291.688	2.13172e-65	1.41489e-63
NM_019058	DDIT4	54541	-2.56474	9.89922	108.079	2.58315e-25	3.80809e-24
NM_007173	PRSS23	11098	-2.56252	4.19016	116.818	3.14678e-27	5.1562e-26
NM_152718	VWCE	220001	-2.56116	2.34924	68.1692	1.50052e-16	1.30271e-15
NM_003179	SYP	6855	-2.55765	4.15855	157.603	3.77843e-36	9.3346e-35
NR_034008	LOC100498859	100498859	-2.55257	0.432784	23.4248	1.29891e-06	4.19656e-06
NM_001033504	TMEM98	26022	-2.55033	0.695202	14.46	0.000143166	0.000349792
NM_001010927	TIAM2	26230	-2.55006	4.79473	174.905	6.27853e-40	1.83427e-38
NM_001184974	PACSIN3	29763	-2.54226	2.52152	75.152	4.3584e-18	4.23006e-17
NM_021954	GJA3	2700	-2.5386	0.994854	32.1967	1.39329e-08	5.69941e-08
NM_001123366	HMSD	284293	-2.53838	1.19154	37.7961	7.85396e-10	3.66561e-09
NM_033258	GNG8	94235	-2.53646	3.02166	93.6845	3.70043e-22	4.63053e-21
NM_013250	ZNF215	7762	-2.5322	1.13435	37.0955	1.12484e-09	5.16945e-09
NM_001033057	MAGI1	9223	-2.53184	3.43511	48.7357	2.9288e-12	1.74312e-11
NM_001113434	C17orf51	339263	-2.5314	5.37079	90.0569	2.31414e-21	2.75004e-20
NM_001270691	SMOX	54498	-2.5298	5.39027	166.43	4.45544e-38	1.19057e-36
NM_032435	KIAA1804	84451	-2.52899	3.29409	99.5081	1.95365e-23	2.61025e-22
NM_012081	ELL2	22936	-2.52762	7.98952	273.604	1.85998e-61	1.09344e-59
NM_198485	TPRG1	285386	-2.52648	7.35657	231.263	3.16211e-52	1.41441e-50
NM_006648	WNK2	65268	-2.52647	-0.307355	15.2245	9.54573e-05	0.000239733
NR_003140	SNORD117	692233	-2.52624	1.24404	33.9995	5.51255e-09	2.34903e-08
NM_174942	GAS2L3	283431	-2.52499	2.34239	69.8236	6.48509e-17	5.77642e-16
NM_145040	PRKCDBP	112464	-2.52139	4.20836	73.9073	8.18746e-18	7.80437e-17
NR_038441	SLC8A1-AS1	100128590	-2.51605	5.22493	128.57	8.42391e-30	1.57163e-28
NM_001271803	REEP2	51308	-2.51433	2.96795	90.5245	1.82702e-21	2.18016e-20
NM_000142	FGFR3	2261	-2.51129	0.668314	24.6974	6.70732e-07	2.25978e-06
NM_173508	SLC35F3	148641	-2.51077	4.10585	124.981	5.13895e-29	9.27523e-28
NM_032048	EMILIN2	84034	-2.51039	5.89297	233.787	8.90135e-53	4.083e-51
NM_005967	NAB2	4665	-2.50767	5.49703	273.537	1.92313e-61	1.12597e-59
NM_001099287	NIPAL4	348938	-2.50732	2.36046	67.191	2.46432e-16	2.10645e-15
NM_001024934	WASF1	8936	-2.50687	2.45627	69.2627	8.6183e-17	7.60131e-16
NM_006039	MRC2	9902	-2.50311	4.02584	138.846	4.75881e-32	9.8056e-31
NM_001003828	PARVB	29780	-2.50289	4.58666	178.642	9.59174e-41	2.86618e-39
NM_018110	DOK4	55715	-2.50117	1.73819	52.0249	5.48008e-13	3.50642e-12
NM_015188	TBC1D12	23232	-2.50102	0.444181	23.6485	1.15638e-06	3.77417e-06
NM_004245	TGM5	9333	-2.50098	0.248947	21.3288	3.86865e-06	1.17528e-05
NM_014980	STXBP5L	9515	-2.50067	1.13633	38.0689	6.82914e-10	3.21754e-09
NM_000499	CYP1A1	1543	-2.49451	1.4827	38.0059	7.05301e-10	3.3165e-09
NM_020777	SORCS2	57537	-2.48907	0.51912	26.7276	2.34248e-07	8.34844e-07
NM_001430	EPAS1	2034	-2.48757	4.98715	118.564	1.30451e-27	2.17464e-26
NM_033315	RASL10B	91608	-2.48684	0.732061	24.899	6.04136e-07	2.04883e-06
NM_015435	RNF19A	25897	-2.48677	9.26717	313.296	4.18127e-70	3.29086e-68
NM_001185054	ADD2	119	-2.48258	4.57694	115.338	6.63755e-27	1.07056e-25
NM_015714	G0S2	50486	-2.47861	3.42396	83.3513	6.86936e-20	7.38353e-19
NM_001270780	GZMH	2999	-2.47799	4.26219	143.129	5.50735e-33	1.18746e-31
NM_024857	ATAD5	79915	-2.47463	7.39821	300.694	2.32532e-67	1.67458e-65
NM_005601	NKG7	4818	-2.46841	6.96476	311.365	1.10148e-69	8.48372e-68
NM_005985	SNAI1	6615	-2.46009	0.0357949	19.8214	8.50262e-06	2.46902e-05
NR_033972	LOC440028	440028	-2.46008	0.0357949	19.8095	8.55545e-06	2.48186e-05
NM_182827	FKBP9L	360132	-2.45417	-0.625106	12.8015	0.00034635	0.000797902
NM_000458	HNF1B	6928	-2.45319	2.03156	49.3739	2.11539e-12	1.27748e-11
NM_004822	NTN1	9423	-2.44071	1.22495	36.3736	1.62899e-09	7.32968e-09
NM_003807	TNFSF14	8740	-2.44025	7.47785	300.882	2.1167e-67	1.53974e-65
NM_172037	RDH10	157506	-2.43985	7.44902	49.6501	1.83759e-12	1.11863e-11
NM_005252	FOS	2353	-2.43436	3.37099	80.117	3.52884e-19	3.66445e-18
NM_001195381	GPR35	2859	-2.43405	5.82305	169.863	7.92521e-39	2.20787e-37
NR_003697	SNHG15	285958	-2.43159	7.27225	324.454	1.55168e-72	1.29935e-70
NM_017420	SIX4	51804	-2.42988	-0.127502	16.0701	6.10388e-05	0.00015775
NM_003175	XCL2	6846	-2.42987	2.26834	40.942	1.56817e-10	7.91947e-10
NM_020808	SIPA1L2	57568	-2.42834	2.84652	80.0944	3.56946e-19	3.7013e-18
NM_001031687	PIP5K1B	8395	-2.42602	4.52769	40.1581	2.34218e-10	1.15846e-09
NM_018354	TMEM74B	55321	-2.42512	3.39985	63.3169	1.75989e-15	1.40198e-14
NM_032148	SLC41A2	84102	-2.4172	4.73542	181.231	2.61048e-41	8.08574e-40
NM_020650	RCN3	57333	-2.41024	3.48599	88.816	4.33296e-21	5.07379e-20
NM_002518	NPAS2	4862	-2.40014	2.40654	65.3769	6.186e-16	5.10877e-15
NM_001122670	PHKA1	5255	-2.39754	4.22664	129.164	6.24254e-30	1.17531e-28
NM_001002036	ASTL	431705	-2.39474	0.1764	19.9933	7.77124e-06	2.27081e-05
NM_024629	MLF1IP	79682	-2.39437	5.09721	212.795	3.37416e-48	1.29941e-46
NM_001201575	CTSL2	1515	-2.39418	0.851521	28.2961	1.04107e-07	3.86557e-07
NM_020958	PPP4R4	57718	-2.38993	0.823703	27.6627	1.44421e-07	5.29941e-07
NM_001037954	DIXDC1	85458	-2.3897	6.77944	258.739	3.23114e-58	1.74955e-56
NM_001040280	CD83	9308	-2.38837	1.32706	29.2238	6.44835e-08	2.45573e-07
NM_001099776	C4orf21	55345	-2.38758	6.52483	267.011	5.0868e-60	2.88446e-58
NM_001004314	ZNF788	388507	-2.38539	3.83402	102.392	4.55646e-24	6.29814e-23
NM_017688	BSPRY	54836	-2.38479	4.9413	191.568	1.44545e-43	4.91011e-42
NM_001790	CDC25C	995	-2.38378	4.4012	159.887	1.19776e-36	3.04794e-35
NM_006855	KDELR3	11015	-2.38373	0.575859	25.8714	3.64932e-07	1.26684e-06
NM_005560	LAMA5	3911	-2.37576	0.0103422	18.2689	1.91816e-05	5.32009e-05
NM_001823	CKB	1152	-2.37137	3.14336	85.4067	2.42896e-20	2.6994e-19
NM_152545	RASGEF1B	153020	-2.36546	1.74777	36.3859	1.6187e-09	7.28883e-09
NM_003701	TNFSF11	8600	-2.35655	2.49683	38.4649	5.57478e-10	2.65433e-09
NM_000589	IL4	3565	-2.35149	0.844709	28.1712	1.11044e-07	4.11254e-07
NM_001024736	CD276	80381	-2.35093	4.01044	38.4966	5.48494e-10	2.61501e-09
NM_001394	DUSP4	1846	-2.35061	9.32123	199.161	3.18397e-45	1.14077e-43
NM_030622	CYP2S1	29785	-2.34977	-0.244904	14.2563	0.000159528	0.000386751
NM_018143	KLHL11	55175	-2.34413	5.84983	277.624	2.474e-62	1.50988e-60
NM_178570	RTN4RL2	349667	-2.34274	-0.437327	13.5602	0.000231035	0.000548385
NM_014262	LEPREL2	10536	-2.34134	1.23436	30.7451	2.94251e-08	1.16431e-07
NM_003507	FZD7	8324	-2.3384	1.36529	38.4732	5.5511e-10	2.6448e-09
NM_001130963	TMEM194A	23306	-2.33624	8.71258	282.819	1.82498e-63	1.13298e-61
NM_001145144	SLC1A5	6510	-2.33602	8.4532	294.976	4.09583e-66	2.75664e-64
NM_001271844	TBC1D16	125058	-2.33457	2.10128	52.4163	4.4898e-13	2.89505e-12
NM_004184	WARS	7453	-2.33396	8.61126	150.314	1.48047e-34	3.40625e-33
NM_003114	SPAG1	6674	-2.33339	4.48541	152.958	3.91302e-35	9.28488e-34
NM_001716	CXCR5	643	-2.33233	1.1671	27.0262	2.00711e-07	7.21449e-07
NM_030811	MRPS26	64949	-2.33171	6.43806	301.715	1.3936e-67	1.01888e-65
NM_001047605	KIR3DX1	90011	-2.32557	1.98347	32.7639	1.04059e-08	4.30555e-08
NM_003311	PHLDA2	7262	-2.32211	2.19652	57.9989	2.62264e-14	1.8868e-13
NM_016133	INSIG2	51141	-2.31955	7.33121	208.586	2.79447e-47	1.04815e-45
NM_005281	GPR3	2827	-2.31554	2.06953	49.1872	2.3266e-12	1.39975e-11
NM_001199784	SDCBP2	27111	-2.31099	1.21903	35.2352	2.92188e-09	1.27953e-08
NM_152308	RMI2	116028	-2.30901	6.31833	283.001	1.66617e-63	1.03887e-61
NM_001271696	ABCB7	22	-2.30857	5.90385	266.18	7.7175e-60	4.35903e-58
NM_006845	KIF2C	11004	-2.30729	6.42812	298.578	6.7238e-67	4.6784e-65
NM_001018056	VLDLR	7436	-2.30557	4.66052	148.51	3.66969e-34	8.29741e-33
NM_181655	C17orf58	284018	-2.30446	4.90986	176.334	3.06095e-40	9.07137e-39
NM_022082	SLC17A9	63910	-2.30364	3.75886	103.917	2.10968e-24	2.96736e-23
NM_005542	INSIG1	3638	-2.30184	8.55896	287.893	1.43081e-64	9.24124e-63
NM_212559	XKRX	402415	-2.29857	1.1536	31.5391	1.95468e-08	7.85527e-08
NM_014330	PPP1R15A	23645	-2.298	7.57149	288.514	1.04781e-64	6.79799e-63
NM_001161441	SH2D2A	9047	-2.29797	8.3668	197.307	8.08188e-45	2.85302e-43
NM_001128210	SPRED2	200734	-2.29768	4.40242	131.625	1.80759e-30	3.48523e-29
NM_001031695	RBFOX2	23543	-2.2976	2.48322	63.3439	1.73588e-15	1.38361e-14
NM_001253845	ADM2	79924	-2.29679	5.56988	237.786	1.19526e-53	5.7194e-52
NM_001017973	P4HA2	8974	-2.29514	4.15814	107.83	2.92786e-25	4.28556e-24
NM_006500	MCAM	4162	-2.29492	2.42623	42.1222	8.57459e-11	4.43447e-10
NR_029493	MIR21	406991	-2.29311	1.9285	42.5998	6.71674e-11	3.51276e-10
NM_002657	PLAGL2	5326	-2.29263	8.92784	290.322	4.22987e-65	2.79462e-63
NM_001018084	SLC26A10	65012	-2.29259	0.424764	20.2838	6.67622e-06	1.97085e-05
NM_005018	PDCD1	5133	-2.29085	6.48951	260.609	1.26387e-58	6.92146e-57
NM_000618	IGF1	3479	-2.28903	4.30372	42.5056	7.04787e-11	3.67525e-10
NM_181844	BCL6B	255877	-2.28871	0.197884	18.1618	2.02905e-05	5.605e-05
NM_013324	CISH	1154	-2.28812	8.83182	289.507	6.36708e-65	4.18744e-63
NM_031917	ANGPTL6	83854	-2.28788	3.81792	76.731	1.95899e-18	1.95127e-17
NM_003447	ZNF165	7718	-2.2783	1.63006	41.7188	1.05393e-10	5.39818e-10
NM_001135155	DPF1	8193	-2.27084	0.309689	20.5026	5.95495e-06	1.76662e-05
NM_015059	TLN2	83660	-2.26658	0.128898	16.1159	5.95811e-05	0.000154093
NM_001166239	CGREF1	10669	-2.26227	1.64691	40.4333	2.03444e-10	1.01391e-09
NM_000602	SERPINE1	5054	-2.25888	0.180499	18.0772	2.12121e-05	5.83941e-05
NM_022648	TNS1	7145	-2.25732	3.3946	22.4951	2.1068e-06	6.6486e-06
NM_001165903	STX1A	6804	-2.24714	5.15735	200.1	1.98663e-45	7.1893e-44
NM_000158	GBE1	2632	-2.24314	5.39644	169.449	9.76208e-39	2.71435e-37
NM_001193376	TERT	7015	-2.24031	1.96546	37.9326	7.32299e-10	3.43113e-09
NM_001145536	C17orf107	100130311	-2.23947	0.67359	24.8419	6.22304e-07	2.10697e-06
NM_152777	LINC00521	256369	-2.23906	1.70826	42.3876	7.48642e-11	3.89548e-10
NM_001130487	NDRG4	65009	-2.23873	2.48229	38.139	6.58794e-10	3.10898e-09
NM_001270406	APOBEC3A	200315	-2.23427	2.50664	50.8539	9.95047e-13	6.23116e-12
NM_030928	CDT1	81620	-2.22625	5.76332	246.149	1.79487e-55	9.07069e-54
NM_001098622	NANOS3	342977	-2.22307	0.409819	21.5374	3.47001e-06	1.06089e-05
NM_001271604	JPH3	57338	-2.22171	1.35689	34.8582	3.54619e-09	1.53843e-08
NM_001178010	CDC45	8318	-2.21986	4.8498	161.113	6.46293e-37	1.65633e-35
NM_001001666	ANO7	50636	-2.21928	2.46905	54.2555	1.76045e-13	1.18319e-12
NM_001039574	KCNC4	3749	-2.219	3.95454	101.842	6.01425e-24	8.2577e-23
NM_001042481	FRMD6	122786	-2.21486	4.27573	97.5433	5.26918e-23	6.91183e-22
NM_001903	CTNNA1	1495	-2.21419	7.4397	211.59	6.17881e-48	2.35432e-46
NM_001184785	PARD3	56288	-2.21137	0.182937	17.5013	2.87105e-05	7.75683e-05
NM_001077693	ECSCR	641700	-2.21136	0.0362724	16.9758	3.78591e-05	0.000100466
NR_027444	LOC100133957	100133957	-2.2105	1.13875	31.994	1.54652e-08	6.29048e-08
NM_006461	SPAG5	10615	-2.20896	6.9827	240.594	2.91883e-54	1.43972e-52
NM_000032	ALAS2	212	-2.20038	1.31538	33.9997	5.51194e-09	2.34903e-08
NM_001258205	TRPV3	162514	-2.19987	-0.303386	13.257	0.000271567	0.000636929
NM_001946	DUSP6	1848	-2.19776	8.12169	172.414	2.19784e-39	6.25603e-38
NM_004851	NAPSA	9476	-2.19677	3.72458	68.9678	1.00083e-16	8.78422e-16
NR_036485	SBF2-AS1	283104	-2.19484	3.02829	72.7352	1.48267e-17	1.38219e-16
NM_000960	PTGIR	5739	-2.19477	7.03466	270.756	7.76352e-61	4.50879e-59
NM_001080383	GJC1	10052	-2.1925	2.90743	72.5571	1.62267e-17	1.50686e-16
NM_001190818	ORC1	4998	-2.1911	5.74676	203.648	3.3403e-46	1.23677e-44
NM_002068	GNA15	2769	-2.18905	7.66787	165.905	5.80141e-38	1.54166e-36
NM_152990	PXT1	222659	-2.18867	-0.333417	12.6365	0.000378296	0.000865544
NM_001254	CDC6	990	-2.18491	5.58227	153.696	2.6984e-35	6.44529e-34
NM_001080420	SHANK3	85358	-2.1814	0.0140438	15.2729	9.30406e-05	0.000234072
NM_001256758	RNF165	494470	-2.18045	3.71305	46.1672	1.08577e-11	6.11351e-11
NM_021939	FKBP10	60681	-2.17931	-0.155134	13.7685	0.000206777	0.000494391
NM_001185176	CES3	23491	-2.17645	3.43312	91.195	1.3019e-21	1.57972e-20
NM_144593	RHEBL1	121268	-2.17585	2.6846	58.6461	1.88743e-14	1.37779e-13
NM_001243778	FAM213A	84293	-2.17487	2.92698	70.6784	4.20471e-17	3.81123e-16
NM_001098272	HMGCS1	3157	-2.17248	7.91666	253.454	4.58615e-57	2.42847e-55
NR_024470	LOC100127888	100127888	-2.17213	1.57992	38.2615	6.18725e-10	2.93045e-09
NM_004395	DBN1	1627	-2.17168	4.4975	85.808	1.98286e-20	2.21217e-19
NM_001276479	LONP1	9361	-2.17104	7.05883	263.553	2.88437e-59	1.61022e-57
NM_005433	YES1	7525	-2.16873	6.11445	198.782	3.85183e-45	1.37322e-43
NM_001037535	SCML1	6322	-2.16608	2.83556	30.4025	3.51081e-08	1.37745e-07
NM_001161572	MAFF	23764	-2.16373	5.08443	178.684	9.39275e-41	2.81255e-39
NM_030949	PPP1R14C	81706	-2.15967	0.765846	24.0754	9.2636e-07	3.0658e-06
NM_000861	HRH1	3269	-2.15501	4.59559	131.749	1.69761e-30	3.28197e-29
NM_001013691	ZNF833P	401898	-2.15471	-0.333147	12.3784	0.000434324	0.000981573
NM_001136494	C1orf198	84886	-2.14831	4.55468	58.8806	1.67534e-14	1.22861e-13
NR_038238	LOC151484	151484	-2.14389	-0.243414	12.8401	0.000339275	0.000782728
NM_018166	EVA1B	55194	-2.13861	2.76424	59.7873	1.05681e-14	7.90712e-14
NM_000208	INSR	3643	-2.13796	2.36033	54.5679	1.50169e-13	1.01448e-12
NM_014298	QPRT	23475	-2.13738	3.71778	96.0013	1.14809e-22	1.47116e-21
NM_020853	KIAA1467	57613	-2.13549	4.58381	126.048	3.00133e-29	5.49277e-28
NR_038993	ZBTB20-AS1	100131117	-2.13355	0.152489	14.9979	0.000107631	0.000268156
NM_001042762	FIGNL1	63979	-2.13322	5.29905	196.194	1.41358e-44	4.94169e-43
NM_020722	KIAA1211	57482	-2.12993	1.86508	41.184	1.38554e-10	7.03169e-10
NM_001099289	SH3RF3	344558	-2.12842	1.27255	25.9971	3.41934e-07	1.19247e-06
NM_001008537	KIAA2022	340533	-2.12779	0.305373	16.7088	4.35773e-05	0.000114596
NM_001134647	AFAP1	60312	-2.12728	6.36292	189.459	4.17241e-43	1.40409e-41
NM_001204144	HDAC9	9734	-2.12639	2.02467	45.7871	1.31828e-11	7.37938e-11
NM_015111	N4BP3	23138	-2.1252	4.62669	38.5109	5.44488e-10	2.59763e-09
NM_001130862	RAD51AP1	10635	-2.12498	5.97253	213.356	2.54537e-48	9.8551e-47
NM_005915	MCM6	4175	-2.11849	7.03144	248.262	6.21363e-56	3.16236e-54
NM_002047	GARS	2617	-2.11824	6.46623	251.697	1.10776e-56	5.73924e-55
NR_034120	LOC646329	646329	-2.11651	2.62205	57.9909	2.63337e-14	1.89264e-13
NM_001204366	MGST2	4258	-2.11554	3.27618	82.2197	1.2177e-19	1.29627e-18
NR_002796	AKR7A2P1	246182	-2.11484	-0.0401884	14.8741	0.000114928	0.000285103
NM_001029860	FBXO43	286151	-2.11377	5.06741	146.874	8.36252e-34	1.86448e-32
NM_002999	SDC4	6385	-2.11365	7.15772	156.738	5.84025e-36	1.433e-34
NM_001114171	FOSB	2354	-2.11281	0.898656	26.5654	2.54772e-07	9.03814e-07
NM_015194	MYO1D	4642	-2.11201	4.31488	70.6678	4.22739e-17	3.82697e-16
NM_016584	IL23A	51561	-2.11029	5.7422	126.804	2.05077e-29	3.78682e-28
NM_000877	IL1R1	3554	-2.10977	3.27255	46.6443	8.51134e-12	4.82633e-11
NM_153221	CILP2	148113	-2.10442	0.108724	16.3383	5.29826e-05	0.000137745
NM_001171251	C17orf53	78995	-2.10429	4.88579	151.264	9.17784e-35	2.13897e-33
NM_001006615	WDR31	114987	-2.10411	1.44407	34.0546	5.35864e-09	2.28751e-08
NM_001105237	CORO1C	23603	-2.10062	6.75385	243.916	5.50627e-55	2.7633e-53
NM_001166103	SPINT2	10653	-2.09958	5.88766	228.594	1.20793e-51	5.27208e-50
NM_000417	IL2RA	3559	-2.09868	9.60485	226.953	2.75397e-51	1.19115e-49
NM_001166356	SHMT2	6472	-2.09651	8.41095	233.159	1.2201e-52	5.54359e-51
NM_001195483	SLC12A8	84561	-2.0958	1.48092	18.3632	1.82547e-05	5.08064e-05
NM_016639	TNFRSF12A	51330	-2.09504	2.36743	52.2368	4.91945e-13	3.16034e-12
NM_001277077	HOMER1	9456	-2.09121	4.31451	118.214	1.55667e-27	2.586e-26
NM_001113546	LIMA1	51474	-2.08594	8.50898	233.039	1.29574e-52	5.85031e-51
NM_001211	BUB1B	701	-2.08543	6.64147	246.293	1.66928e-55	8.46571e-54
NM_002641	PIGA	5277	-2.08495	6.25275	196.54	1.18835e-44	4.17459e-43
NM_014918	CHSY1	22856	-2.07904	8.39651	183.838	7.03805e-42	2.25264e-40
NM_016441	CRIM1	51232	-2.07374	4.7809	131.372	2.05301e-30	3.94261e-29
NM_003686	EXO1	9156	-2.06735	5.04718	161.774	4.63542e-37	1.19435e-35
NM_032551	KISS1R	84634	-2.06483	2.91619	25.2797	4.95904e-07	1.69737e-06
NM_004577	PSPH	5723	-2.06344	4.12142	87.0988	1.03235e-20	1.17727e-19
NM_001114735	BCL2A1	597	-2.0597	5.59095	185.613	2.88374e-42	9.44161e-41
NM_002251	KCNS1	3787	-2.05925	1.01672	26.8631	2.18394e-07	7.82276e-07
NM_001257291	SLC9A7	84679	-2.05878	3.3684	80.9671	2.29504e-19	2.41281e-18
NM_001258423	SMS	6611	-2.05714	5.68846	199.019	3.41876e-45	1.22184e-43
NM_199420	POLQ	10721	-2.05576	5.46879	179.463	6.34704e-41	1.91649e-39
NM_015123	FRMD4B	23150	-2.0496	7.62467	239	6.49643e-54	3.16108e-52
NM_001012426	FOXP4	116113	-2.04888	4.89247	134.042	5.3489e-31	1.05246e-29
NM_014962	BTBD3	22903	-2.04868	4.68478	114.118	1.22757e-26	1.9302e-25
NM_002563	P2RY1	5028	-2.04555	1.65183	35.8853	2.09279e-09	9.31471e-09
NM_016448	DTL	51514	-2.04426	6.59257	237.174	1.62491e-53	7.72395e-52
NM_007068	DMC1	11144	-2.04318	3.0923	39.8362	2.76175e-10	1.35759e-09
NR_003004	SCARNA22	677770	-2.04035	0.572277	19.8916	8.19582e-06	2.3857e-05
NM_000169	GLA	2717	-2.03943	5.29467	177.06	2.12536e-40	6.3247e-39
NM_001162530	SH3D21	79729	-2.03908	6.22226	144.912	2.24516e-33	4.9445e-32
NM_007138	ZNF90	7643	-2.03817	3.4377	83.2187	7.34603e-20	7.87825e-19
NM_002960	S100A3	6274	-2.03725	0.0376517	14.7686	0.000121541	0.000300266
NM_031217	KIF18A	81930	-2.03532	5.0531	160.153	1.04745e-36	2.67016e-35
NM_016946	F11R	50848	-2.03079	7.33336	216.364	5.61616e-49	2.21615e-47
NM_000201	ICAM1	3383	-2.03006	6.97623	225.167	6.75156e-51	2.877e-49
NM_001257359	SAMD14	201191	-2.02907	0.207946	12.872	0.000333541	0.00077061
NR_037182	LOC653513	653513	-2.02837	3.61242	85.0178	2.95692e-20	3.2685e-19
NM_032892	FRMD5	84978	-2.02825	0.509306	17.6945	2.59371e-05	7.05652e-05
NM_006089	SCML2	10389	-2.02743	0.292098	17.1583	3.43904e-05	9.18119e-05
NM_001083885	DFNB31	25861	-2.02714	4.72915	101.883	5.88931e-24	8.10159e-23
NM_003798	CTNNAL1	8727	-2.026	2.92401	61.8207	3.76207e-15	2.92418e-14
NM_001242767	MTHFD1L	25902	-2.02594	4.61214	128.254	9.87419e-30	1.83982e-28
NM_001050	SSTR2	6752	-2.02422	0.694657	21.3314	3.86345e-06	1.17395e-05
NM_006343	MERTK	10461	-2.02353	0.42545	15.6974	7.43258e-05	0.000189707
NM_001139	ALOX12B	242	-2.02258	2.65226	55.6964	8.45726e-14	5.83102e-13
NM_002570	PCSK6	5046	-2.02091	3.59026	84.1611	4.56049e-20	4.97612e-19
NM_178493	NOTUM	147111	-2.02018	0.0396568	13.8214	0.000201035	0.00048098
NM_022909	CENPH	64946	-2.01863	5.23646	165.346	7.68823e-38	2.02809e-36
NM_013370	OSGIN1	29948	-2.01413	1.48703	31.2438	2.2757e-08	9.08953e-08
NM_000419	ITGA2B	3674	-2.01394	1.04452	26.4091	2.7623e-07	9.74179e-07
NM_002034	FUT5	2527	-2.012	0.288893	17.2645	3.25201e-05	8.71256e-05
NM_001271593	PPME1	51400	-2.01191	6.64907	213.968	1.87189e-48	7.2867e-47
NM_003575	ZNF282	8427	-2.01087	5.94108	211.639	6.03042e-48	2.30388e-46
NM_001007097	NTRK2	4915	-2.01047	3.25458	70.6542	4.25664e-17	3.85103e-16
NM_001170585	PLB1	151056	-2.00972	3.68277	56.7587	4.92701e-14	3.46334e-13
NM_001253861	MND1	84057	-2.00919	1.55934	33.607	6.74496e-09	2.84307e-08
NM_017570	OPLAH	26873	-2.00646	1.89433	30.076	4.15441e-08	1.61762e-07
NR_001442	FER1L4	80307	-2.00467	2.15487	43.9338	3.3967e-11	1.82684e-10
NM_018410	HJURP	55355	-2.00059	7.43972	219.278	1.29976e-49	5.27337e-48
NM_001080505	SHISA3	152573	-2.00033	0.21949	13.6669	0.000218272	0.000519976
NM_016653	ZAK	51776	-2.00027	6.33115	181.704	2.05722e-41	6.41345e-40
NM_001114357	C4orf47	441054	-1.99924	2.98612	26.0896	3.25934e-07	1.1397e-06
NM_006779	CDC42EP2	10435	-1.99787	2.37463	46.674	8.3834e-12	4.76128e-11
NM_002250	KCNN4	3783	-1.99601	6.80059	221.375	4.53468e-50	1.86609e-48
NM_153259	MCOLN2	255231	-1.99431	6.295	180.609	3.5691e-41	1.09374e-39
NM_002583	PAWR	5074	-1.99398	0.15963	15.4025	8.68721e-05	0.000219705
NM_018670	MESP1	55897	-1.99381	0.39484	17.446	2.95593e-05	7.97569e-05
NM_014573	TMEM97	27346	-1.99299	2.59731	41.4222	1.22655e-10	6.25347e-10
NM_001267562	CREM	1390	-1.98984	6.21354	148.565	3.57046e-34	8.11126e-33
NM_032512	PDZD4	57595	-1.98468	1.2228	24.9167	5.98612e-07	2.03105e-06
NM_002245	KCNK1	3775	-1.9844	2.88823	53.9394	2.06766e-13	1.37554e-12
NM_030929	KAZALD1	81621	-1.9792	0.47028	18.32	1.86735e-05	5.19017e-05
NM_014971	EFR3B	22979	-1.97884	1.00099	22.4569	2.14907e-06	6.77311e-06
NR_002174	CMAHP	8418	-1.9725	7.42858	212.126	4.72035e-48	1.80817e-46
NM_018304	PRR11	55771	-1.97174	8.01883	222.567	2.49149e-50	1.04014e-48
NM_052945	TNFRSF13C	115650	-1.968	2.33362	46.1284	1.10749e-11	6.23096e-11
NM_021158	TRIB3	57761	-1.968	6.95475	171.851	2.91665e-39	8.25314e-38
NM_001171653	ZEB2	9839	-1.96443	5.27741	130.666	2.93025e-30	5.57521e-29
NM_000786	CYP51A1	1595	-1.96329	6.22223	172.004	2.70014e-39	7.67063e-38
NM_003797	EED	8726	-1.96125	5.71925	162.588	3.07805e-37	7.97358e-36
NM_005755	EBI3	10148	-1.96117	2.88533	47.341	5.96517e-12	3.44216e-11
NM_001017928	CCDC58	131076	-1.96029	2.71341	53.9657	2.04022e-13	1.35899e-12
NM_020530	OSM	5008	-1.95998	6.19413	104.309	1.73114e-24	2.44447e-23
NM_001142699	DLG2	1740	-1.95975	0.68923	20.1664	7.099e-06	2.08667e-05
NM_000758	CSF2	1437	-1.95799	6.11111	99.9857	1.53499e-23	2.06043e-22
NM_001012661	SLC3A2	6520	-1.95739	7.86432	118.567	1.3031e-27	2.17464e-26
NM_001079520	DACT1	51339	-1.9557	2.32776	44.8439	2.1338e-11	1.17168e-10
NM_001032367	SPINT1	6692	-1.95313	3.94104	68.2566	1.43548e-16	1.2485e-15
NM_001145306	CDK6	1021	-1.95054	9.66025	154.091	2.21235e-35	5.31074e-34
NM_001040409	MTHFD2	10797	-1.94886	5.94331	202.364	6.36658e-46	2.33328e-44
NM_001144769	DST	667	-1.94809	3.17306	48.2252	3.79975e-12	2.23744e-11
NM_002428	MMP15	4324	-1.94687	0.541886	19.1294	1.2215e-05	3.47625e-05
NM_021204	ENOPH1	58478	-1.9459	7.04269	200.906	1.32457e-45	4.81762e-44
NM_019089	HES2	54626	-1.9451	0.33125	16.8432	4.05978e-05	0.000107211
NM_003745	SOCS1	8651	-1.94379	6.38761	217.303	3.50473e-49	1.3983e-47
NM_003656	CAMK1	8536	-1.94286	6.09834	196.45	1.24333e-44	4.3571e-43
NM_006673	ARID5A	10865	-1.94101	8.09778	186.39	1.9516e-42	6.44701e-41
NM_001144757	SCG5	6447	-1.93986	1.80052	29.2202	6.46018e-08	2.45929e-07
NM_182904	P4HA3	283208	-1.93902	0.231161	13.2835	0.000267754	0.000629215
NM_001194998	CEP152	22995	-1.9379	6.6063	209.305	1.94799e-47	7.34475e-46
NM_007136	ZNF80	7634	-1.9377	4.27079	97.1516	6.42169e-23	8.38546e-22
NM_001005845	ADAM9	8754	-1.93467	4.95917	127.1	1.76654e-29	3.27457e-28
NM_139239	NFKBID	84807	-1.93448	5.36623	168.617	1.48306e-38	4.06866e-37
NM_032485	MCM8	84515	-1.93269	5.76426	192.721	8.09801e-44	2.76388e-42
NM_001039754	RP9P	441212	-1.93226	2.73434	49.0266	2.52509e-12	1.51348e-11
NM_173497	HECTD2	143279	-1.92918	2.42011	23.6134	1.17767e-06	3.8393e-06
NM_001113378	FANCI	55215	-1.92835	7.22033	191.198	1.74097e-43	5.90005e-42
NM_031439	SOX7	83595	-1.92658	0.826148	19.3229	1.10375e-05	3.15451e-05
NM_001171795	TRIQK	286144	-1.92358	0.608358	18.8279	1.4306e-05	4.03621e-05
NM_000633	BCL2	596	-1.9234	8.51437	181.012	2.91362e-41	9.00534e-40
NM_001042517	DIAPH3	81624	-1.91971	4.9748	103.056	3.25758e-24	4.53322e-23
NM_001008224	UACA	55075	-1.91092	1.61583	26.6162	2.48155e-07	8.81641e-07
NR_027244	LOC151009	151009	-1.90966	2.07286	17.5634	2.77887e-05	7.52783e-05
NM_001271856	GRASP	160622	-1.90954	3.36476	68.8146	1.08167e-16	9.4707e-16
NM_001270398	PTK7	5754	-1.90532	2.49756	40.6324	1.83733e-10	9.22701e-10
NM_005451	PDLIM7	9260	-1.90498	5.32364	158.009	3.08023e-36	7.64906e-35
NM_001159531	BEGAIN	57596	-1.90283	0.205391	14.7351	0.000123725	0.000305243
NM_001077445	PHF16	9767	-1.90272	1.78102	27.3892	1.66354e-07	6.05203e-07
NM_014241	PTPLA	9200	-1.90177	0.329397	15.2529	9.40337e-05	0.000236323
NM_021074	NDUFV2	4729	-1.90107	4.61049	114.529	9.98172e-27	1.58683e-25
NM_003872	NRP2	8828	-1.89702	5.85406	36.4621	1.5566e-09	7.01712e-09
NM_173550	CCDC171	203238	-1.89625	0.980325	23.1714	1.48187e-06	4.76095e-06
NM_001110219	GJB6	10804	-1.89198	3.08072	46.6721	8.39158e-12	4.76221e-11
NM_001130099	KIFC3	3801	-1.88976	0.690168	18.4901	1.70791e-05	4.76909e-05
NM_014708	KNTC1	9735	-1.88924	5.80228	165.372	7.58806e-38	2.00765e-36
NM_001004417	FMNL2	114793	-1.88522	5.05025	129.204	6.11974e-30	1.1537e-28
NM_001164269	RAD51	5888	-1.88293	4.80603	117.858	1.8625e-27	3.07634e-26
NM_001017995	SH3PXD2B	285590	-1.8825	0.964265	21.2396	4.05309e-06	1.22795e-05
NM_001039775	AIM1L	55057	-1.88013	3.68967	54.977	1.21951e-13	8.29691e-13
NM_004148	NINJ1	4814	-1.87915	7.11035	164.583	1.12836e-37	2.96025e-36
NM_001037631	CTLA4	1493	-1.8785	7.97852	201.61	9.29983e-46	3.39103e-44
NM_002299	LCT	3938	-1.87802	0.590634	17.1488	3.45634e-05	9.22567e-05
NM_020771	HACE1	57531	-1.87751	5.78189	179.823	5.29799e-41	1.60985e-39
NM_001782	CD72	971	-1.87706	4.86721	118.728	1.2012e-27	2.00706e-26
NM_022128	RBKS	64080	-1.87588	2.28784	39.1278	3.9695e-10	1.92177e-09
NM_001040059	CD68	968	-1.87365	4.47831	105.876	7.85052e-25	1.12733e-23
NM_001097577	ANG	283	-1.87317	1.66624	28.5877	8.95495e-08	3.35618e-07
NM_001128431	SLC39A14	23516	-1.87312	7.19695	96.0497	1.12036e-22	1.44205e-21
NM_005349	RBPJ	3516	-1.87229	9.97443	168.564	1.52342e-38	4.16354e-37
NM_004131	GZMB	3002	-1.87008	9.51707	174.397	8.10725e-40	2.35421e-38
NM_020440	PTGFRN	5738	-1.86965	4.35544	50.6355	1.11218e-12	6.91056e-12
NM_080660	ZC3HAV1L	92092	-1.86626	5.72857	81.7101	1.57586e-19	1.66645e-18
NM_001071775	MZT1	440145	-1.86599	6.51597	179.441	6.41927e-41	1.93424e-39
NM_152259	TICRR	90381	-1.86584	5.72357	142.678	6.91196e-33	1.48586e-31
NM_013329	PAXBP1	94104	-1.86571	8.32085	198.315	4.87081e-45	1.72794e-43
NM_001007467	SFI1	9814	-1.86297	7.98149	189.114	4.96231e-43	1.66214e-41
NM_002824	PTMS	5763	-1.86058	6.888	193.059	6.83202e-44	2.3429e-42
NM_017760	NCAPG2	54892	-1.8605	6.81976	140.774	1.80269e-32	3.80929e-31
NM_001698	AUH	549	-1.85968	5.3015	142.202	8.78558e-33	1.88302e-31
NM_178815	ARL5B	221079	-1.85671	6.8921	168.755	1.38366e-38	3.80323e-37
NM_001164665	KIAA1549	57670	-1.85594	2.91967	54.0477	1.95684e-13	1.30786e-12
NM_152485	C1orf74	148304	-1.85026	1.0779	22.8065	1.79161e-06	5.69763e-06
NM_005191	CD80	941	-1.8488	3.64274	59.3785	1.30085e-14	9.64286e-14
NM_001100812	CXCL16	58191	-1.84636	2.26659	38.7215	4.888e-10	2.34438e-09
NM_002608	PDGFB	5155	-1.84214	2.58354	44.3057	2.80902e-11	1.52846e-10
NM_001008723	CCDC147	159686	-1.84205	0.202906	13.5773	0.000228935	0.000543848
NM_001197330	POLE2	5427	-1.84079	3.23276	63.5874	1.53411e-15	1.22754e-14
NM_001145001	NEK6	10783	-1.8392	5.17916	134.903	3.46678e-31	6.87769e-30
NM_003670	BHLHE40	8553	-1.8385	9.78111	146.029	1.2797e-33	2.83998e-32
NM_001003792	RBMS3	27303	-1.837	1.39732	26.3703	2.81845e-07	9.92523e-07
NM_001008396	WDHD1	11169	-1.83656	5.32781	134.701	3.83866e-31	7.59453e-30
NM_001207017	SMTN	6525	-1.83414	5.0113	128.723	7.79757e-30	1.46426e-28
NM_001191	BCL2L1	598	-1.83296	8.177	184.427	5.23461e-42	1.68667e-40
NM_001012456	SEC61G	23480	-1.83292	1.55206	24.9411	5.91075e-07	2.00642e-06
NM_031423	NUF2	83540	-1.8323	4.96298	128.686	7.94259e-30	1.48761e-28
NM_001270507	TNFAIP3	7128	-1.832	9.38326	188.816	5.76435e-43	1.92631e-41
NM_025252	RAPH1	65059	-1.83107	3.27851	64.481	9.747e-16	7.94488e-15
NM_014176	UBE2T	29089	-1.82876	3.62966	73.1596	1.19576e-17	1.12492e-16
NM_003901	SGPL1	8879	-1.82668	7.19046	131.668	1.76854e-30	3.41452e-29
NM_001080539	CCDC150	284992	-1.8258	3.25917	63.5606	1.55509e-15	1.24295e-14
NM_031966	CCNB1	891	-1.82574	5.65493	168.365	1.68355e-38	4.57512e-37
NM_004947	DOCK3	1795	-1.82325	4.10804	84.2491	4.36203e-20	4.76679e-19
NM_032762	MGC16121	84848	-1.82299	3.35787	58.6452	1.88833e-14	1.37779e-13
NM_014975	MAST1	22983	-1.8207	2.09952	36.6928	1.38289e-09	6.27925e-09
NM_002915	RFC3	5983	-1.82058	6.25014	182.188	1.61355e-41	5.06316e-40
NM_020786	PDP2	57546	-1.81871	7.60948	143.976	3.5969e-33	7.86133e-32
NM_001253357	TIE1	7075	-1.81733	0.855061	16.5192	4.81609e-05	0.000125846
NM_031421	TTC25	83538	-1.81711	1.21839	22.9668	1.64823e-06	5.26459e-06
NM_198461	LONRF2	164832	-1.81688	2.16861	37.8562	7.61545e-10	3.55775e-09
NM_016142	HSD17B12	51144	-1.81567	5.90709	142.555	7.35577e-33	1.57892e-31
NM_000094	COL7A1	1294	-1.81471	0.387239	13.702	0.000214225	0.00051118
NM_019105	TNXB	7148	-1.81189	3.68835	65.1561	6.91922e-16	5.69472e-15
NM_003393	WNT8B	7479	-1.80984	3.45471	51.4695	7.2719e-13	4.60585e-12
NM_173529	C18orf54	162681	-1.80893	4.89363	101.184	8.38086e-24	1.13984e-22
NM_012291	ESPL1	9700	-1.80824	7.17343	126.429	2.47682e-29	4.55601e-28
NM_001129	AEBP1	165	-1.80493	3.33224	62.8676	2.21084e-15	1.7496e-14
NM_001005209	TMEM198	130612	-1.80333	2.10821	32.9198	9.60392e-09	3.98517e-08
NM_033342	TRIM7	81786	-1.803	2.80571	47.5718	5.30255e-12	3.07954e-11
NM_001135219	PIP5KL1	138429	-1.80187	0.835345	17.0714	3.60005e-05	9.58615e-05
NM_003129	SQLE	6713	-1.80149	5.58949	108.558	2.0279e-25	3.01735e-24
NM_001781	CD69	969	-1.80098	7.27745	182.39	1.45768e-41	4.59409e-40
NR_027349	MIR17HG	407975	-1.79891	4.69887	98.6871	2.95721e-23	3.92198e-22
NM_003214	TEAD3	7005	-1.79845	1.5625	27.0547	1.97777e-07	7.11917e-07
NM_018303	EXOC2	55770	-1.7967	6.97463	96.4748	9.0386e-23	1.17071e-21
NM_001012507	CENPW	387103	-1.79566	3.66793	69.5559	7.42792e-17	6.57961e-16
NM_001159629	SLC27A2	11001	-1.79408	5.67265	153.017	3.79793e-35	9.04159e-34
NM_080738	EDARADD	128178	-1.79305	4.23572	30.7015	3.00936e-08	1.18946e-07
NM_178818	CMTM4	146223	-1.79295	2.24893	31.2439	2.27563e-08	9.08953e-08
NR_040093	STARD4-AS1	100505678	-1.791	4.62306	94.047	3.08117e-22	3.86906e-21
NM_032575	GLIS2	84662	-1.79088	3.4225	60.9843	5.75308e-15	4.39351e-14
NM_001243466	STARD13	90627	-1.78948	1.64809	18.0014	2.20745e-05	6.05253e-05
NM_021178	CCNB1IP1	57820	-1.78857	6.08881	175.263	5.24426e-40	1.53933e-38
NM_025195	TRIB1	10221	-1.78824	5.5523	85.0617	2.89194e-20	3.19912e-19
NM_052947	ALPK2	115701	-1.78778	1.47195	13.7087	0.000213461	0.000509526
NM_003600	AURKA	6790	-1.78605	6.55253	185.799	2.62633e-42	8.6363e-41
NR_037661	FKBP1A-SDCBP2	100528031	-1.78555	2.98525	54.0775	1.92735e-13	1.29055e-12
NM_018159	NUDT11	55190	-1.78534	2.29073	38.9251	4.40373e-10	2.12272e-09
NM_001204416	RGS6	9628	-1.78364	2.2099	25.1926	5.18818e-07	1.77284e-06
NM_004567	PFKFB4	5210	-1.78357	7.57589	71.9691	2.18589e-17	2.01558e-16
NM_001163499	FBXO24	26261	-1.78334	1.07358	20.7652	5.19183e-06	1.55238e-05
NM_001164623	AGO2	27161	-1.77586	6.46654	175.368	4.97447e-40	1.46818e-38
NM_170743	IFNLR1	163702	-1.77558	1.80986	31.3832	2.11801e-08	8.47617e-08
NM_001270411	APOBEC3B	9582	-1.77425	3.3922	54.0858	1.91919e-13	1.28568e-12
NM_003468	FZD5	7855	-1.77256	1.12189	20.2416	6.82531e-06	2.01197e-05
NM_001015877	PHF6	84295	-1.77058	5.42753	143.631	4.27829e-33	9.28015e-32
NM_000920	PC	5091	-1.7677	2.94736	39.0473	4.13655e-10	2.00063e-09
NM_014400	LYPD3	27076	-1.7673	2.37165	27.8987	1.27837e-07	4.70785e-07
NM_175875	SIX5	147912	-1.75944	2.53259	34.2918	4.74365e-09	2.03402e-08
NM_001008564	NUPL1	9818	-1.75793	8.29071	157.411	4.16278e-36	1.02315e-34
NM_001098721	GNG4	2786	-1.75736	4.60849	34.143	5.12077e-09	2.18921e-08
NM_001128628	PAK6	56924	-1.75655	0.287431	13.2572	0.000271538	0.000636929
NM_001002260	AIF1L	83543	-1.75561	1.69428	28.5021	9.35956e-08	3.49509e-07
NM_005417	SRC	6714	-1.75355	2.62675	29.4586	5.71254e-08	2.18591e-07
NM_001134476	LRRC8B	23507	-1.75267	8.30265	159.092	1.78644e-36	4.51406e-35
NM_181726	ANKRD37	353322	-1.75157	3.32333	33.2358	8.16341e-09	3.412e-08
NM_001258214	IL12RB2	3595	-1.75008	6.83154	138.239	6.46116e-32	1.32564e-30
NM_001258304	CCDC74A	90557	-1.74479	2.0825	18.0024	2.20621e-05	6.05029e-05
NM_022041	GAN	8139	-1.74411	4.53124	88.9203	4.11045e-21	4.81715e-20
NM_005570	LMAN1	3998	-1.74353	9.33092	173.292	1.41336e-39	4.06319e-38
NM_001144933	EFCAB3	146779	-1.74119	1.95081	26.3679	2.82189e-07	9.9349e-07
NM_015985	ANGPT4	51378	-1.74102	0.72347	17.0133	3.71181e-05	9.86916e-05
NM_006097	MYL9	10398	-1.74008	1.71577	27.1179	1.91413e-07	6.90094e-07
NM_016262	TUBE1	51175	-1.73728	4.9272	95.8986	1.20918e-22	1.54807e-21
NM_001270467	SOCS2	8835	-1.73644	1.83162	20.5086	5.93629e-06	1.76144e-05
NM_001190829	ZNF726	730087	-1.73549	0.627184	16.4189	5.07767e-05	0.000132393
NM_001114120	DEPDC1	55635	-1.73204	5.95057	147.838	5.14813e-34	1.15316e-32
NM_001172700	SHROOM1	134549	-1.7317	1.43383	20.5882	5.69474e-06	1.69431e-05
NM_001130112	RFC5	5985	-1.7313	5.70971	144.925	2.2305e-33	4.91974e-32
NM_001039884	ZNF826P	664701	-1.72509	2.3188	37.6892	8.29618e-10	3.86323e-09
NM_001166691	TTK	7272	-1.72458	4.77804	103.601	2.47398e-24	3.47637e-23
NM_019106	2014-09-03	55964	-1.72443	3.23097	55.06	1.16905e-13	7.97247e-13
NM_005067	SIAH2	6478	-1.72352	7.83948	169.018	1.21255e-38	3.34567e-37
NM_001145031	PLAU	5328	-1.72224	1.59203	24.2463	8.47717e-07	2.81783e-06
NM_022346	NCAPG	64151	-1.72108	5.9339	161.232	6.08856e-37	1.56317e-35
NM_001001852	PIM3	415116	-1.72085	8.58266	169.333	1.03459e-38	2.86562e-37
NM_001242636	IL31RA	133396	-1.72084	1.30686	16.7641	4.23271e-05	0.000111512
NM_001008222	ZDHHC9	51114	-1.71748	5.17507	109.175	1.48598e-25	2.21788e-24
NM_003734	AOC3	8639	-1.71746	1.9759	30.7912	2.87341e-08	1.13822e-07
NM_001207063	CXADR	1525	-1.71687	0.310242	12.7453	0.000356896	0.000821014
NM_032123	KIRREL2	84063	-1.71402	0.392644	13.9876	0.000184023	0.000442559
NM_052813	CARD9	64170	-1.70777	0.562788	15.1326	0.000100219	0.000250818
NM_005170	ASCL2	430	-1.70537	0.377525	12.9703	0.000316469	0.000733639
NM_001204182	NEK2	4751	-1.70341	5.61591	145.082	2.0609e-33	4.55264e-32
NM_001256834	AURKB	9212	-1.70263	5.99891	157.447	4.08854e-36	1.00834e-34
NM_000067	CA2	760	-1.70087	0.451144	14.3946	0.000148225	0.000361111
NM_024323	C19orf57	79173	-1.70014	2.91515	46.9665	7.22123e-12	4.124e-11
NR_003047	SNORD19	692089	-1.69927	0.454187	13.2051	0.000279194	0.000653116
NM_001170820	IFITM10	402778	-1.69441	1.65261	23.7391	1.10319e-06	3.60792e-06
NM_152386	SGPP2	130367	-1.69021	3.111	45.3151	1.67754e-11	9.31084e-11
NM_020142	NDUFA4L2	56901	-1.68783	0.374924	13.5086	0.000237477	0.000562286
NM_001145426	CSDA	8531	-1.68642	4.70948	63.8713	1.32817e-15	1.06691e-14
NM_018492	PBK	55872	-1.68635	5.25417	120.201	5.71532e-28	9.76485e-27
NM_006463	STAMBP	10617	-1.68425	7.08939	166.66	3.96975e-38	1.06276e-36
NM_004052	BNIP3	664	-1.68274	7.82816	68.3327	1.38113e-16	1.20196e-15
NM_030763	HMGN5	79366	-1.68218	1.97201	26.5497	2.56844e-07	9.10043e-07
NM_012084	GLUD2	2747	-1.67596	1.91624	29.3166	6.14665e-08	2.34393e-07
NR_002973	SNORA40	677822	-1.67371	4.08089	73.122	1.21876e-17	1.14432e-16
NM_001136257	SGMS2	166929	-1.67319	1.22426	12.5457	0.000397117	0.00090487
NM_001173531	POU5F1	5460	-1.67247	1.38931	22.7588	1.83656e-06	5.83161e-06
NM_001172303	MASTL	84930	-1.67012	5.97525	148.722	3.29908e-34	7.51845e-33
NM_005436	CCDC6	8030	-1.6699	7.92656	138.352	6.1034e-32	1.25582e-30
NM_004240	TRIP10	9322	-1.6698	4.29621	61.9204	3.5762e-15	2.78422e-14
NM_001253750	CLECL1	160365	-1.66968	4.28563	80.6263	2.72705e-19	2.85005e-18
NM_003045	SLC7A1	6541	-1.66785	8.42595	156.561	6.383e-36	1.55821e-34
NM_000720	CACNA1D	776	-1.66748	2.08398	28.8341	7.88488e-08	2.9706e-07
NM_001160033	SGOL2	151246	-1.66125	7.42538	159.579	1.39811e-36	3.55148e-35
NR_034105	CRNDE	643911	-1.66058	1.21424	15.3339	9.00868e-05	0.000227077
NM_004526	MCM2	4171	-1.66056	7.28641	159.296	1.61245e-36	4.08876e-35
NM_001859	SLC31A1	1317	-1.66009	6.71587	141.432	1.29428e-32	2.74949e-31
NR_024471	MRPL23-AS1	100133545	-1.65957	3.49601	58.2254	2.33739e-14	1.68749e-13
NM_203411	TMEM88	92162	-1.65932	0.983935	18.5564	1.64947e-05	4.61218e-05
NM_001167924	CMSS1	84319	-1.65908	3.37299	43.0363	5.37349e-11	2.836e-10
NM_001128166	PAK3	5063	-1.65857	0.356691	12.6917	0.00036729	0.000843308
NM_001128843	TNIP3	79931	-1.65329	3.78216	63.722	1.43276e-15	1.14836e-14
NM_001605	AARS	16	-1.65157	7.28461	125.591	3.77893e-29	6.88089e-28
NM_001270949	TNFRSF11A	8792	-1.64896	5.64153	104.296	1.74259e-24	2.45822e-23
NM_012256	ZNF212	7988	-1.64756	6.37618	150.432	1.39487e-34	3.22995e-33
NM_024787	RNF122	79845	-1.64717	4.53272	81.3505	1.89038e-19	1.9932e-18
NM_000403	GALE	2582	-1.64532	4.58142	83.8299	5.39231e-20	5.85271e-19
NM_020770	CGN	57530	-1.64479	1.0143	12.5537	0.000395428	0.000901449
NM_001135721	PIWIL2	55124	-1.64379	0.313106	12.3607	0.000438457	0.000990292
NM_031407	HUWE1	10075	-1.64185	9.47142	148.771	3.21857e-34	7.3466e-33
NM_001142601	SPHK1	8877	-1.64072	3.284	51.2389	8.17835e-13	5.16182e-12
NM_002995	XCL1	6375	-1.63999	3.44748	26.0553	3.3178e-07	1.15902e-06
NM_001136536	DTHD1	401124	-1.63902	2.91887	41.4948	1.18182e-10	6.03395e-10
NM_001127370	CDCA7L	55536	-1.63511	5.2256	119.609	7.70595e-28	1.30729e-26
NM_006513	SARS	6301	-1.63487	7.67834	140.773	1.80375e-32	3.80929e-31
NM_012329	MMD	23531	-1.6338	5.80191	138.082	6.9932e-32	1.42629e-30
NM_001017369	MSMO1	6307	-1.63231	6.70545	126.804	2.05071e-29	3.78682e-28
NM_024592	SRD5A3	79644	-1.63192	4.66041	22.3743	2.24352e-06	7.05015e-06
NM_014321	ORC6	23594	-1.62675	5.52968	128.577	8.39264e-30	1.56782e-28
NM_145244	DDIT4L	115265	-1.62524	1.81065	26.1323	3.18804e-07	1.11639e-06
NM_001206999	CIT	11113	-1.62515	6.38617	156.688	5.98917e-36	1.46704e-34
NM_005431	XRCC2	7516	-1.62471	5.07316	106.976	4.50658e-25	6.54317e-24
NM_002358	MAD2L1	4085	-1.62396	6.4167	155.968	8.6027e-36	2.08946e-34
NM_001128850	RRAD	6236	-1.62158	1.24883	18.2041	1.98447e-05	5.48922e-05
NM_005855	RAMP1	10267	-1.62081	3.96507	47.0573	6.89424e-12	3.94979e-11
NM_014782	ARMCX2	9823	-1.62019	2.10387	27.8197	1.33161e-07	4.89515e-07
NM_007072	HHLA2	11148	-1.61955	2.22681	32.2688	1.34251e-08	5.49854e-08
NM_001975	ENO2	2026	-1.6191	8.6323	90.6762	1.69217e-21	2.02597e-20
NM_031924	RSPH3	83861	-1.6166	3.56055	57.8301	2.85769e-14	2.05079e-13
NM_012182	FOXB1	27023	-1.6161	3.32499	49.5216	1.96202e-12	1.18985e-11
NM_030648	SETD7	80854	-1.61449	6.58407	125.474	4.00722e-29	7.27818e-28
NM_004219	PTTG1	9232	-1.61052	5.36701	121.948	2.36934e-28	4.14145e-27
NM_003244	TGIF1	7050	-1.6082	6.73062	131.761	1.68728e-30	3.26639e-29
NM_001130851	CDKN3	1033	-1.60655	3.62086	56.8468	4.71114e-14	3.32132e-13
NM_001004323	C7orf61	402573	-1.60607	2.2686	31.6902	1.80829e-08	7.2934e-08
NM_001018113	FANCB	2187	-1.60528	3.60619	56.0628	7.01909e-14	4.88623e-13
NM_007294	BRCA1	672	-1.60523	6.06123	144.518	2.73747e-33	6.01951e-32
NM_001136003	C2CD4D	100191040	-1.60352	0.891697	16.1272	5.92271e-05	0.00015326
NM_017915	PARPBP	55010	-1.60185	4.26791	72.1739	1.97048e-17	1.82045e-16
NM_030765	B3GNT4	79369	-1.60167	2.3676	28.1587	1.11761e-07	4.13698e-07
NM_025113	KIAA0226L	80183	-1.60121	1.13982	16.6526	4.4889e-05	0.000117723
NM_007350	PHLDA1	22822	-1.59845	8.36208	131.209	2.22869e-30	4.25726e-29
NM_001034	RRM2	6241	-1.59543	8.16975	147.12	7.38634e-34	1.64939e-32
NM_024807	TREML2	79865	-1.59399	5.48672	100.093	1.45426e-23	1.95755e-22
NM_144778	MBNL2	10150	-1.59372	6.72574	59.493	1.22732e-14	9.11657e-14
NM_000713	BLVRB	645	-1.59351	3.55493	40.0103	2.52622e-10	1.24521e-09
NM_002908	REL	5966	-1.59307	6.08072	134.074	5.26294e-31	1.03697e-29
NM_178453	PRSS30P	124221	-1.59224	2.02792	18.0633	2.13683e-05	5.87776e-05
NM_003258	TK1	7083	-1.59205	6.63374	148.272	4.13633e-34	9.29416e-33
NM_002616	PER1	5187	-1.59183	6.95601	114.46	1.03323e-26	1.63713e-25
NM_002067	GNA11	2767	-1.59105	0.854384	13.7983	0.000203517	0.000486758
NM_152653	UBE2E2	7325	-1.58613	1.09472	18.2839	1.9031e-05	5.28342e-05
NM_000878	IL2RB	3560	-1.58437	9.84224	139.851	2.86922e-32	5.97866e-31
NM_001142548	RAD54L	8438	-1.57862	5.10172	85.1304	2.7932e-20	3.09227e-19
NM_207418	FAM72D	728833	-1.57662	2.52216	34.3606	4.57898e-09	1.96693e-08
NM_001017999	KAZN	23254	-1.57646	0.744149	14.4347	0.000145106	0.00035429
NM_032818	ARHGEF39	84904	-1.57592	3.00158	40.9134	1.59129e-10	8.03062e-10
NM_001146015	DLGAP5	9787	-1.57521	5.5643	120.799	4.22837e-28	7.26745e-27
NM_001085451	LNP1	348801	-1.57278	0.805559	14.6646	0.000128438	0.000316276
NM_007019	UBE2C	11065	-1.57097	5.58853	123.634	1.01316e-28	1.81275e-27
NM_014367	FAM162A	26355	-1.56981	6.26827	122.102	2.19253e-28	3.84264e-27
NM_006931	SLC2A3	6515	-1.56941	10.4121	58.0543	2.5498e-14	1.83624e-13
NM_153271	SNX33	257364	-1.56661	4.40424	50.727	1.06149e-12	6.61561e-12
NM_001001132	ITSN1	6453	-1.56518	2.72162	36.9479	1.21328e-09	5.56007e-09
NM_031484	MARVELD1	83742	-1.56488	1.90641	23.4974	1.25083e-06	4.06216e-06
NM_080668	CDCA5	113130	-1.56394	7.38416	125.383	4.19545e-29	7.60088e-28
NM_052969	RPL39L	116832	-1.56284	3.53453	53.7346	2.29491e-13	1.51971e-12
NM_002547	OPHN1	4983	-1.5624	0.723583	13.9744	0.00018532	0.000445455
NM_001242925	TMCC2	9911	-1.56176	2.47401	20.0859	7.40397e-06	2.17144e-05
NM_032756	HPDL	84842	-1.56032	3.89456	58.7752	1.76758e-14	1.29165e-13
NM_001129994	KCTD15	79047	-1.55952	2.02067	26.1857	3.10107e-07	1.087e-06
NM_001002233	RAB11FIP1	80223	-1.55756	9.13657	140.595	1.9729e-32	4.16043e-31
NM_133465	KIAA1958	158405	-1.55257	3.92449	60.1399	8.83477e-15	6.66565e-14
NM_001130829	CDK1	983	-1.55022	7.68503	139.2	3.98286e-32	8.25398e-31
NM_014603	CDR2L	30850	-1.54861	1.12441	14.1211	0.000171413	0.000413476
NM_004747	DLG5	9231	-1.5472	5.11798	77.2498	1.50646e-18	1.51097e-17
NM_001105539	ZBTB10	65986	-1.54711	3.20152	45.9873	1.19023e-11	6.68341e-11
NM_032336	GINS4	84296	-1.54654	6.17881	139.048	4.29867e-32	8.88289e-31
NM_032876	AJUBA	84962	-1.54362	2.70013	28.2228	1.08126e-07	4.00963e-07
NM_001145966	MKI67	4288	-1.54317	10.9332	98.6771	2.97215e-23	3.93816e-22
NR_002930	PTPRVP	148713	-1.542	3.84493	54.716	1.39267e-13	9.42606e-13
NM_001122674	ABCD3	5825	-1.54119	6.20252	89.2159	3.53984e-21	4.16879e-20
NM_032854	CORO6	84940	-1.54019	3.42697	50.4969	1.19354e-12	7.39694e-12
NM_001111045	CCNA1	8900	-1.53896	1.28277	12.9602	0.000318181	0.00073749
NM_145287	ZNF519	162655	-1.5379	4.59561	75.8593	3.04612e-18	2.98864e-17
NM_001135811	FAM60A	58516	-1.53725	8.08462	134.459	4.33645e-31	8.55587e-30
NM_006809	TOMM34	10953	-1.53713	5.96478	126.157	2.84034e-29	5.20476e-28
NM_001276468	B4GALNT1	2583	-1.5369	1.13891	16.1702	5.78985e-05	0.000149984
NM_006993	NPM3	10360	-1.5358	2.47976	32.0725	1.48524e-08	6.05145e-08
NM_001199777	POC1B	282809	-1.53403	6.66475	124.055	8.19356e-29	1.47331e-27
NM_007000	UPK1A	11045	-1.53379	3.38183	42.2583	7.99818e-11	4.1453e-10
NM_014059	RGCC	28984	-1.53313	5.95022	129.449	5.40984e-30	1.02255e-28
NM_001114121	CHEK1	1111	-1.5325	6.1055	130.658	2.94095e-30	5.58819e-29
NM_005021	ENPP3	5169	-1.53126	1.03452	14.4924	0.000140725	0.000344061
NM_001243750	NUDT8	254552	-1.52971	1.61532	22.0931	2.59748e-06	8.09773e-06
NM_020242	KIF15	56992	-1.52921	5.01405	89.5119	3.048e-21	3.6043e-20
NM_001199199	AK2	204	-1.52856	9.05331	133.456	7.18435e-31	1.40976e-29
NM_001078174	SLC29A1	2030	-1.52827	5.50901	116.201	4.29443e-27	6.989e-26
NM_001098416	HDAC7	51564	-1.52768	7.54508	111.44	4.73978e-26	7.28571e-25
NM_001243280	ALCAM	214	-1.52648	5.23088	69.8202	6.4963e-17	5.78283e-16
NM_007030	TPPP	11076	-1.52639	2.64483	31.5539	1.93983e-08	7.80213e-08
NM_001001669	ARHGEF37	389337	-1.52434	1.30012	18.5141	1.68654e-05	4.71125e-05
NM_024837	ATP8B4	79895	-1.52408	6.34208	75.2883	4.06772e-18	3.96664e-17
NM_012112	TPX2	22974	-1.52404	7.00976	136.439	1.59954e-31	3.21763e-30
NM_020939	CPNE5	57699	-1.52334	2.4346	30.4401	3.44343e-08	1.35249e-07
NM_001199835	SNX10	29887	-1.52199	6.50802	108.413	2.18271e-25	3.23766e-24
NM_019613	WDR45B	56270	-1.52075	7.55441	79.8355	4.06919e-19	4.19832e-18
NM_001699	AXL	558	-1.52017	1.145	17.0094	3.71952e-05	9.88782e-05
NM_001145208	DEPDC1B	55789	-1.51918	5.14681	93.6052	3.85176e-22	4.81153e-21
NM_012198	GCA	25801	-1.5186	2.97156	39.1841	3.8566e-10	1.86963e-09
NM_001190799	PLK4	10733	-1.51774	6.13768	125.021	5.03644e-29	9.1016e-28
NM_001002924	AP3S1	1176	-1.51697	6.50627	127.039	1.82117e-29	3.37151e-28
NM_015036	ENDOD1	23052	-1.5169	7.02092	47.6687	5.04678e-12	2.93692e-11
NM_001014763	ETFB	2109	-1.51313	6.6689	136.533	1.52562e-31	3.07753e-30
NM_001134830	AHI1	54806	-1.51298	6.45771	82.3411	1.14518e-19	1.21997e-18
NM_000281	PCBD1	5092	-1.51223	4.70572	76.2057	2.55603e-18	2.53021e-17
NM_012234	RYBP	23429	-1.50984	8.53453	122.102	2.19305e-28	3.84264e-27
NM_001144903	TM6SF1	53346	-1.50974	4.98835	91.9319	8.97116e-22	1.10061e-20
NM_001001873	LOC283174	283174	-1.50712	8.7518	84.5448	3.75602e-20	4.12646e-19
NM_015626	WSB1	26118	-1.50609	9.2704	67.9809	1.65088e-16	1.42894e-15
NM_139265	EHD4	30844	-1.50595	6.68674	131.528	1.89756e-30	3.64894e-29
NM_001145293	NGLY1	55768	-1.50577	6.34518	79.8602	4.01865e-19	4.14915e-18
NM_001006947	UHRF1BP1L	23074	-1.50533	6.72805	131.919	1.55822e-30	3.02467e-29
NM_001195226	PRODH	5625	-1.50525	0.739274	13.2523	0.00027225	0.000638322
NM_000919	PAM	5066	-1.50342	5.82897	120.834	4.15543e-28	7.15061e-27
NM_001144950	SSC5D	284297	-1.50076	0.543356	12.4277	0.000423013	0.000958567
NM_001221	CAMK2D	817	-1.50016	8.04217	111.427	4.7695e-26	7.32358e-25
NM_194449	PHLPP1	23239	-1.49905	4.04988	56.7651	4.91103e-14	3.45379e-13
NM_001826	CKS1B	1163	-1.49856	4.39133	69.5797	7.33877e-17	6.50464e-16
NM_005037	PPARG	5468	-1.49696	1.38609	12.484	0.000410449	0.000932443
NM_152350	C17orf76-AS1	125144	-1.49536	5.8259	118.816	1.14895e-27	1.92199e-26
NM_016095	GINS2	51659	-1.49514	5.38622	86.6938	1.26693e-20	1.43908e-19
NM_006062	SMYD5	10322	-1.49465	5.4716	107.971	2.7274e-25	4.01254e-24
NM_006520	DYNLT3	6990	-1.49396	5.97845	114.971	7.98428e-27	1.2806e-25
NM_016239	MYO15A	51168	-1.49324	1.95945	24.3689	7.95421e-07	2.6538e-06
NM_004856	KIF23	9493	-1.49219	5.28452	102.187	5.05103e-24	6.95507e-23
NM_001018073	PCK2	5106	-1.49217	7.13364	122.988	1.40291e-28	2.49151e-27
NM_152400	C4orf32	132720	-1.49205	5.05514	34.5345	4.18762e-09	1.80528e-08
NM_001039724	NOSTRIN	115677	-1.48976	2.10589	18.4544	1.74021e-05	4.8546e-05
NM_001256685	MELK	9833	-1.48588	4.64086	63.7816	1.39008e-15	1.11539e-14
NM_021067	GINS1	9837	-1.48571	5.84699	122.848	1.50535e-28	2.66686e-27
NM_002114	HIVEP1	3096	-1.48428	7.49631	127.913	1.17244e-29	2.18174e-28
NM_021214	FAM108C1	58489	-1.48351	1.63075	19.9448	7.97096e-06	2.32541e-05
NM_032865	TNS4	84951	-1.48181	4.24682	44.1939	2.97412e-11	1.61403e-10
NM_001104947	JAKMIP3	282973	-1.47605	3.09609	38.778	4.74839e-10	2.27819e-09
NM_000777	CYP3A5	1577	-1.47542	3.31927	30.9805	2.60633e-08	1.03699e-07
NM_001100619	CABLES1	91768	-1.47402	4.1806	23.4648	1.27223e-06	4.1232e-06
NM_001001549	GRB10	2887	-1.47322	3.81295	50.4117	1.24647e-12	7.71172e-12
NM_020935	USP37	57695	-1.47303	7.0981	112.918	2.2484e-26	3.49026e-25
NM_022754	SFXN1	94081	-1.472	8.45707	125.943	3.1644e-29	5.78386e-28
NR_039871	MIR4720	100616150	-1.47075	1.29767	17.1454	3.46238e-05	9.23665e-05
NM_001256012	MYH10	4628	-1.47045	5.76366	114.413	1.05788e-26	1.67436e-25
NM_001163817	DHCR7	1717	-1.4697	5.45597	97.715	4.83147e-23	6.34924e-22
NR_026850	MTMR9LP	339483	-1.46917	1.29122	16.7444	4.27673e-05	0.00011261
NM_031430	RILP	83547	-1.46751	2.66829	27.2297	1.80665e-07	6.538e-07
NM_001167941	WDR76	79968	-1.46746	5.72648	104.257	1.77743e-24	2.50493e-23
NM_001008896	C1orf213	148898	-1.46713	2.05083	24.4804	7.50695e-07	2.51331e-06
NM_030962	SBF2	81846	-1.46679	4.31005	54.6626	1.43105e-13	9.67219e-13
NM_001258357	HPCAL1	3241	-1.46657	8.25337	119.387	8.6162e-28	1.45656e-26
NM_001142397	CTIF	9811	-1.46585	3.90808	53.9216	2.08656e-13	1.38619e-12
NM_001145312	ETV3	2117	-1.46534	6.0705	81.6569	1.61888e-19	1.71069e-18
NM_025049	PIF1	80119	-1.46471	5.9438	113.595	1.59844e-26	2.50243e-25
NM_001142503	STARD8	9754	-1.46455	3.50291	47.1739	6.49596e-12	3.73797e-11
NM_014398	LAMP3	27074	-1.46416	4.08112	15.1277	0.000100478	0.000251378
NM_018140	CEP72	55722	-1.46386	3.92727	52.8902	3.52717e-13	2.29872e-12
NM_001012409	SGOL1	151648	-1.4632	5.44159	100.591	1.13077e-23	1.52781e-22
NM_001042452	MST4	51765	-1.46086	7.73851	85.3348	2.51886e-20	2.795e-19
NM_024094	DSCC1	79075	-1.46015	4.04918	57.2375	3.86245e-14	2.74585e-13
NM_001071	TYMS	7298	-1.45972	6.11148	121.054	3.71959e-28	6.42366e-27
NM_002937	RNASE4	6038	-1.45971	2.0944	23.204	1.45696e-06	4.68511e-06
NM_018518	MCM10	55388	-1.45947	4.24609	61.2084	5.13415e-15	3.94595e-14
NM_001015882	DNAJC25	548645	-1.45896	4.2569	62.025	3.39124e-15	2.64737e-14
NM_031299	CDCA3	83461	-1.45868	4.76884	63.6628	1.47648e-15	1.18274e-14
NM_020205	OTUD7B	56957	-1.45821	6.39818	110.407	7.97917e-26	1.211e-24
NM_001085379	FLJ43663	378805	-1.45706	5.24156	94.66	2.26063e-22	2.85721e-21
NM_006756	TCEA1	6917	-1.45696	8.44891	66.0214	4.46056e-16	3.74609e-15
NM_018063	HELLS	3070	-1.45645	4.50012	69.0475	9.61225e-17	8.44693e-16
NM_000639	FASLG	356	-1.45627	5.61864	62.1685	3.15291e-15	2.46801e-14
NM_012334	MYO10	4651	-1.45557	0.729754	12.5039	0.000406111	0.000923171
NR_003045	SNORD17	692086	-1.45552	3.02355	33.5937	6.7912e-09	2.85921e-08
NM_017872	THG1L	54974	-1.45155	4.77752	75.4472	3.75319e-18	3.66738e-17
NM_017446	MRPL39	54148	-1.4503	3.18972	41.5312	1.16004e-10	5.93114e-10
NM_176885	TAS2R31	259290	-1.45014	1.18634	14.9757	0.000108906	0.000270958
NM_018944	MIS18A	54069	-1.44853	5.09327	87.3808	8.95167e-21	1.02489e-19
NM_002947	RPA3	6119	-1.44836	4.61588	65.7443	5.13384e-16	4.28653e-15
NM_004336	BUB1	699	-1.44724	6.03753	120.074	6.09294e-28	1.03854e-26
NM_021058	HIST1H2BJ	8970	-1.44507	1.90482	22.295	2.33818e-06	7.3354e-06
NM_002263	KIFC1	3833	-1.44376	6.59594	91.8586	9.30948e-22	1.14017e-20
NM_001098801	FAM210A	125228	-1.44279	6.41571	90.6362	1.72676e-21	2.06395e-20
NM_000137	FAH	2184	-1.44255	5.49232	100.788	1.02378e-23	1.38455e-22
NM_198566	C5orf34	375444	-1.44214	3.57527	47.5256	5.42916e-12	3.1442e-11
NM_001127182	CEP55	55165	-1.4419	6.90843	111.213	5.31394e-26	8.12491e-25
NM_001037131	AGAP1	116987	-1.4414	1.19194	15.962	6.46265e-05	0.000166455
NR_033733	CRYBB2P1	1416	-1.44113	4.83003	74.1458	7.25559e-18	6.94829e-17
NM_005735	ACTR1B	10120	-1.44103	7.86229	123.171	1.27921e-28	2.27744e-27
NM_000037	ANK1	286	-1.44017	6.12392	71.3699	2.96159e-17	2.70487e-16
NM_001159643	MCTP2	55784	-1.43951	6.90773	82.9746	8.31134e-20	8.89363e-19
NM_021196	SLC4A5	57835	-1.43863	5.7939	111.461	4.69011e-26	7.21706e-25
NM_016002	SCCPDH	51097	-1.43766	3.2066	41.0629	1.47408e-10	7.46525e-10
NM_000474	TWIST1	7291	-1.43739	2.15385	25.1303	5.35848e-07	1.82973e-06
NM_001018115	FANCD2	2177	-1.43642	6.00425	118.849	1.13011e-27	1.89488e-26
NM_001134419	CDC7	8317	-1.43546	5.82466	104.373	1.6756e-24	2.36837e-23
NM_000887	ITGAX	3687	-1.43465	7.80609	105.259	1.07144e-24	1.52792e-23
NM_001135047	JDP2	122953	-1.43135	1.20842	13.3678	0.000255983	0.00060293
NM_019086	VSIG10	54621	-1.4252	2.54024	26.4706	2.67577e-07	9.4505e-07
NM_001039535	SKA1	220134	-1.42354	5.53186	101.263	8.05468e-24	1.09859e-22
NM_001009913	NCR3LG1	374383	-1.4227	1.90752	20.3076	6.59395e-06	1.94856e-05
NM_001271969	HSP90AB1	3326	-1.41943	10.2321	114.618	9.54168e-27	1.52191e-25
NM_013943	CLIC4	25932	-1.41836	6.4258	96.8656	7.41975e-23	9.65372e-22
NM_001079524	PAICS	10606	-1.41814	8.59751	105.578	9.12553e-25	1.30521e-23
NM_021727	FADS3	3995	-1.41774	3.38961	29.6913	5.06628e-08	1.95002e-07
NM_001002255	SUMO4	387082	-1.41673	1.24695	15.635	7.68188e-05	0.000195654
NM_001271888	CIB2	10518	-1.41554	1.21576	13.5247	0.00023544	0.000557921
NM_001042399	CCDC41	51134	-1.41516	4.31197	58.8432	1.70747e-14	1.25026e-13
NM_031950	FGFBP2	83888	-1.41502	5.83769	60.0281	9.35146e-15	7.03337e-14
NM_001031690	FAM131B	9715	-1.4138	2.92476	34.8623	3.53861e-09	1.5356e-08
NM_000130	F5	2153	-1.41378	6.60672	116.114	4.48683e-27	7.28566e-26
NM_001173539	BANP	54971	-1.41373	5.10069	67.2222	2.4257e-16	2.07467e-15
NM_015270	ADCY6	112	-1.41371	1.51082	15.1661	9.84529e-05	0.000246869
NM_006293	TYRO3	7301	-1.41306	1.26704	15.7574	7.20039e-05	0.000184107
NM_004594	SLC9A5	6553	-1.41029	4.43237	49.5098	1.97379e-12	1.19649e-11
NM_178422	PAQR7	164091	-1.40983	4.16858	55.7172	8.36835e-14	5.77248e-13
NM_016173	HEMK1	51409	-1.40924	6.96875	115.136	7.34994e-27	1.18149e-25
NM_001127714	HIVEP3	59269	-1.4056	7.91456	117.112	2.71251e-27	4.44969e-26
NM_001005290	PSRC1	84722	-1.40537	3.95822	47.2044	6.39568e-12	3.68321e-11
NM_002916	RFC4	5984	-1.4025	5.06253	73.9928	7.84033e-18	7.48834e-17
NM_001171184	DRP2	1821	-1.40203	2.17198	24.0028	9.61942e-07	3.17626e-06
NM_001204747	RFC1	5981	-1.40076	7.41961	103.523	2.57356e-24	3.61277e-23
NM_031297	RNF208	727800	-1.40044	3.70069	38.0874	6.76469e-10	3.18926e-09
NR_031639	MIR1304	100302240	-1.39863	1.66921	18.4798	1.71718e-05	4.79219e-05
NM_001103175	CCDC64B	146439	-1.39845	1.8292	15.0108	0.000106896	0.000266463
NM_021979	HSPA2	3306	-1.39819	2.43465	22.8442	1.75675e-06	5.59418e-06
NM_001172	ARG2	384	-1.39613	4.26004	57.2251	3.88674e-14	2.76039e-13
NM_001258437	TARS	6897	-1.39437	6.20212	114.583	9.70912e-27	1.54691e-25
NM_004608	TBX6	6911	-1.39346	3.16866	37.4076	9.5849e-10	4.42756e-09
NM_001039569	AP1S3	130340	-1.39296	3.64647	44.5801	2.44155e-11	1.33507e-10
NM_004174	SLC9A3	6550	-1.38863	6.41503	47.0804	6.81334e-12	3.91122e-11
NR_015382	CD27-AS1	678655	-1.38804	4.69524	63.9013	1.30808e-15	1.05136e-14
NM_001166588	EIF2B3	8891	-1.38653	3.4229	40.7156	1.76076e-10	8.85483e-10
NM_001098511	KIF2A	3796	-1.38643	8.56256	112.752	2.44527e-26	3.78702e-25
NM_001134398	VAV2	7410	-1.38416	3.05638	30.882	2.74198e-08	1.08855e-07
NM_001134296	AP3M2	10947	-1.38167	7.62586	82.0203	1.34698e-19	1.43284e-18
NM_033103	RHPN2	85415	-1.38021	2.61523	27.7321	1.39332e-07	5.11939e-07
NM_004798	KIF3B	9371	-1.38019	7.60574	96.5575	8.66895e-23	1.12485e-21
NM_000104	CYP1B1	1545	-1.37916	7.33675	36.9218	1.22961e-09	5.62581e-09
NM_030938	VMP1	81671	-1.37879	8.00044	109.744	1.11479e-25	1.67602e-24
NM_001123168	FAM72A	729533	-1.37816	2.52656	26.4891	2.65027e-07	9.36731e-07
NM_198275	MPZL3	196264	-1.37723	5.55122	93.0682	5.05218e-22	6.2784e-21
NM_001798	CDK2	1017	-1.3759	6.96709	109.236	1.44062e-25	2.15242e-24
NM_015341	NCAPH	23397	-1.37586	6.02393	108.482	2.10742e-25	3.13242e-24
NM_001271213	SQRDL	58472	-1.37578	6.23389	113.628	1.57165e-26	2.46317e-25
NM_001042618	PARP2	10038	-1.37563	4.43404	59.8777	1.00937e-14	7.56008e-14
NM_001111307	PDE4A	5141	-1.37387	7.35545	88.3024	5.61757e-21	6.52498e-20
NM_012394	PFDN2	5202	-1.3721	4.65516	58.1602	2.41615e-14	1.74173e-13
NM_024524	ATP13A3	79572	-1.36976	8.47725	105.071	1.17834e-24	1.67704e-23
NM_004446	EPRS	2058	-1.36924	7.54324	110.745	6.7299e-26	1.02356e-24
NM_024308	DHRS11	79154	-1.36816	2.61247	23.4493	1.2825e-06	4.15097e-06
NM_024799	FLJ13224	79857	-1.36615	1.43783	16.439	5.02403e-05	0.000131018
NM_015448	DPCD	25911	-1.36515	2.32013	20.5099	5.9324e-06	1.76065e-05
NM_024745	SHCBP1	79801	-1.36456	6.04413	107.545	3.3809e-25	4.92367e-24
NM_006869	ADAP1	11033	-1.36352	4.99123	71.0821	3.4267e-17	3.1178e-16
NM_001174156	SAMD8	142891	-1.36239	3.93443	47.0467	6.93136e-12	3.9679e-11
NM_004580	RAB27A	5873	-1.36004	8.44581	72.1602	1.98413e-17	1.83188e-16
NM_001098526	AMICA1	120425	-1.35964	9.46993	77.7892	1.14646e-18	1.15958e-17
NM_006465	ARID3B	10620	-1.35937	7.39083	110.818	6.48571e-26	9.87459e-25
NM_003364	UPP1	7378	-1.35906	5.90443	103.203	3.02466e-24	4.22825e-23
NM_152271	LONRF1	91694	-1.35748	3.25349	36.8264	1.29128e-09	5.88782e-09
NM_001146056	MBOAT7	79143	-1.35708	7.48164	84.9167	3.11205e-20	3.43733e-19
NM_002914	RFC2	5982	-1.35659	4.81841	65.8219	4.93574e-16	4.12591e-15
NM_000389	CDKN1A	1026	-1.35537	6.99093	108.476	2.11345e-25	3.13815e-24
NM_003215	TEC	7006	-1.35476	1.99466	20.7321	5.2824e-06	1.57716e-05
NM_032525	TUBB6	84617	-1.35438	3.92676	40.3182	2.1579e-10	1.07136e-09
NM_002737	PRKCA	5578	-1.35427	9.01719	94.9368	1.96562e-22	2.49875e-21
NM_153687	IKBIP	121457	-1.35422	6.03883	101.204	8.29862e-24	1.12973e-22
NM_018660	ZNF395	55893	-1.35403	9.15817	52.7988	3.69526e-13	2.40501e-12
NM_001256014	PSMC3IP	29893	-1.35339	3.31856	36.8351	1.28557e-09	5.8651e-09
NM_001185057	NOL3	8996	-1.35211	5.59953	30.8684	2.76131e-08	1.09593e-07
NM_022045	MTBP	27085	-1.35073	3.37638	34.9122	3.44917e-09	1.49905e-08
NM_001010891	MTX3	345778	-1.35032	7.75277	80.84	2.44751e-19	2.56935e-18
NM_006397	RNASEH2A	10535	-1.34921	3.30006	29.9428	4.44971e-08	1.72561e-07
NM_018132	CENPQ	55166	-1.34905	3.92952	44.1376	3.06086e-11	1.6586e-10
NM_198463	C3orf67	200844	-1.34888	1.60603	16.3744	5.19831e-05	0.000135342
NM_173799	TIGIT	201633	-1.34752	6.15283	39.2931	3.64729e-10	1.77174e-09
NM_001014437	CARS	833	-1.34747	6.07265	105.992	7.40434e-25	1.06432e-23
NM_002190	IL17A	3605	-1.34693	2.02744	18.9859	1.31689e-05	3.73663e-05
NM_138360	LRRC16B	90668	-1.34684	1.97951	17.7573	2.50949e-05	6.83771e-05
NM_001142418	MORF4L2	9643	-1.34551	8.17665	106.74	5.07643e-25	7.34094e-24
NM_001004023	DYRK3	8444	-1.344	3.91062	35.3552	2.74734e-09	1.20824e-08
NM_000946	PRIM1	5557	-1.34395	3.26263	36.4368	1.57694e-09	7.10658e-09
NM_001252296	CEBPG	1054	-1.34308	7.19476	66.44	3.60704e-16	3.05781e-15
NM_001813	CENPE	1062	-1.3427	6.49815	109.922	1.01915e-25	1.53544e-24
NR_024282	LOC113230	113230	-1.34212	3.00995	30.9816	2.6048e-08	1.03667e-07
NM_001135768	PVR	5817	-1.34143	4.59043	45.6382	1.42237e-11	7.94045e-11
NM_015053	PPFIA4	8497	-1.33965	6.72829	36.349	1.64963e-09	7.42024e-09
NM_001270452	PRSS21	10942	-1.33885	2.16338	22.2959	2.33701e-06	7.33331e-06
NM_003607	CDC42BPA	8476	-1.33817	2.09734	15.4048	8.67655e-05	0.000219474
NM_002161	IARS	3376	-1.33657	7.17726	103.38	2.76658e-24	3.87995e-23
NM_130847	AMOTL1	154810	-1.33238	2.27547	22.0363	2.67538e-06	8.32256e-06
NM_016304	RSL24D1	51187	-1.33036	8.01515	94.0204	3.12281e-22	3.91793e-21
NM_003152	STAT5A	6776	-1.33032	8.66415	101.219	8.23578e-24	1.12223e-22
NM_018451	CENPJ	55835	-1.33013	5.66982	94.0581	3.06398e-22	3.85419e-21
NM_002894	RBBP8	5932	-1.32766	5.70694	86.0874	1.72155e-20	1.93413e-19
NM_004990	MARS	4141	-1.32686	6.81417	75.4963	3.66101e-18	3.58461e-17
NM_025181	SLC35F5	80255	-1.32667	4.7251	59.6826	1.1146e-14	8.31791e-14
NM_001251989	GMNN	51053	-1.32509	4.82626	64.4061	1.01245e-15	8.22928e-15
NM_003650	CST7	8530	-1.32444	6.77692	99.1068	2.39246e-23	3.18766e-22
NM_001256849	POLD1	5424	-1.32441	5.38262	84.5126	3.81769e-20	4.19102e-19
NM_001120	MFSD10	10227	-1.32401	6.64408	99.9713	1.54625e-23	2.07362e-22
NM_001109	ADAM8	101	-1.32387	8.58851	73.5157	9.98393e-18	9.4418e-17
NM_001205262	RAD54B	25788	-1.32318	4.91718	65.3932	6.1349e-16	5.06947e-15
NM_001199741	GADD45A	1647	-1.32217	5.29983	69.9284	6.14957e-17	5.49115e-16
NM_194292	SASS6	163786	-1.32184	5.00503	70.6403	4.28673e-17	3.87095e-16
NM_001040655	TTC23	64927	-1.32139	1.73969	18.0227	2.18292e-05	5.99325e-05
NM_001128165	FBLN7	129804	-1.32069	4.7469	57.69	3.06859e-14	2.19557e-13
NM_001130677	C17orf96	100170841	-1.31616	6.08522	94.7992	2.10715e-22	2.66924e-21
NR_037665	LOC100506548	100506548	-1.31559	7.57892	92.8468	5.65041e-22	7.01576e-21
NM_001237	CCNA2	890	-1.31555	5.99679	100.058	1.47965e-23	1.98839e-22
NR_039981	LOC100216546	100216546	-1.31336	6.01816	92.147	8.04729e-22	9.90642e-21
NM_138689	PPP1R14B	26472	-1.31295	4.95494	66.4791	3.53631e-16	3.00315e-15
NM_001114377	FOXP3	50943	-1.31165	4.93668	42.3166	7.76321e-11	4.03077e-10
NM_001161546	PROB1	389333	-1.31145	5.52003	86.9917	1.08979e-20	1.24179e-19
NM_000057	BLM	641	-1.30996	6.38858	102.614	4.07161e-24	5.64965e-23
NM_001128211	NUDCD1	84955	-1.30936	4.92374	66.1726	4.13119e-16	3.48166e-15
NM_024037	AUNIP	79000	-1.30851	3.09773	26.8937	2.14959e-07	7.70737e-07
NM_001003688	SMAD1	4086	-1.30787	1.67944	16.8821	3.97743e-05	0.000105191
NM_014987	IGSF9B	22997	-1.30736	7.81195	54.0166	1.98803e-13	1.32809e-12
NM_005733	KIF20A	10112	-1.30628	4.56926	55.824	7.92569e-14	5.48552e-13
NM_001199	BMP1	649	-1.30525	4.22945	48.8118	2.81734e-12	1.68095e-11
NM_001114123	ELK1	2002	-1.30495	7.47368	102.466	4.38882e-24	6.08394e-23
NM_004998	MYO1E	4643	-1.30371	4.81575	38.2525	6.2158e-10	2.94244e-09
NM_173630	RTTN	25914	-1.30311	4.00466	42.8873	5.79861e-11	3.05254e-10
NM_000687	AHCY	191	-1.3025	7.17843	103.202	3.02668e-24	4.22825e-23
NM_017771	PXK	54899	-1.30167	5.71703	58.3538	2.1897e-14	1.58723e-13
NM_001142469	C16orf45	89927	-1.29948	5.13122	71.6337	2.59098e-17	2.37845e-16
NM_001080407	GLB1L3	112937	-1.29823	3.85391	41.2381	1.3477e-10	6.85414e-10
NM_001161354	PLEKHA4	57664	-1.29764	2.4398	19.216	1.16728e-05	3.32654e-05
NM_024057	NUP37	79023	-1.29493	4.67481	57.7608	2.96018e-14	2.12222e-13
NM_016354	SLCO4A1	28231	-1.29381	6.26877	74.5833	5.81328e-18	5.60433e-17
NM_000709	BCKDHA	593	-1.29352	6.76453	85.4284	2.40245e-20	2.67201e-19
NM_001256875	CDCA8	55143	-1.29338	6.78418	98.9907	2.53686e-23	3.37694e-22
NM_152686	DNAJC18	202052	-1.29334	5.52753	79.5136	4.7891e-19	4.92344e-18
NM_022090	C5orf54	63920	-1.2925	1.93023	16.371	5.20751e-05	0.000135533
NM_001256789	CACNA1F	778	-1.29032	2.3432	18.3745	1.81472e-05	5.05266e-05
NM_001267580	PRC1	9055	-1.28957	7.2578	101.54	7.0021e-24	9.57751e-23
NM_002566	P2RY11	5032	-1.28911	3.59168	37.8535	7.62617e-10	3.5616e-09
NM_005914	MCM4	4173	-1.28776	7.59058	93.5925	3.87648e-22	4.83821e-21
NM_001243776	CEP57	9702	-1.28755	8.1513	98.957	2.58049e-23	3.43184e-22
NM_001143676	SGK1	6446	-1.28733	3.96796	38.7969	4.70272e-10	2.25702e-09
NM_001143976	WEE1	7465	-1.28652	6.13706	96.6329	8.34519e-23	1.08382e-21
NM_001135694	VDAC3	7419	-1.28651	7.8886	87.715	7.55975e-21	8.71321e-20
NM_001099645	RPL22L1	200916	-1.2865	5.60893	81.8444	1.47235e-19	1.56389e-18
NM_001195053	DDIT3	1649	-1.2857	3.43357	30.3356	3.63402e-08	1.42424e-07
NM_001032221	STXBP1	6812	-1.28435	1.99129	18.2276	1.96021e-05	5.42732e-05
NM_052906	ELFN2	114794	-1.28083	2.71311	25.2294	5.09011e-07	1.74016e-06
NM_000619	IFNG	3458	-1.27964	5.05095	19.8655	8.30872e-06	2.41612e-05
NM_000917	P4HA1	5033	-1.27896	6.94089	80.7018	2.62485e-19	2.74751e-18
NM_001137550	LRRFIP1	9208	-1.27869	9.8354	88.6355	4.747e-21	5.53163e-20
NM_001198595	STON1	11037	-1.27821	4.46444	24.1984	8.69032e-07	2.88469e-06
NM_013300	FAM216A	29902	-1.27743	5.13655	58.8973	1.66123e-14	1.21889e-13
NM_001160130	KCNQ5	56479	-1.27697	4.31644	22.6082	1.98638e-06	6.28926e-06
NM_015473	HEATR5A	25938	-1.2747	5.4254	61.4818	4.46864e-15	3.45474e-14
NM_022070	HEATR6	63897	-1.27463	5.27643	61.0029	5.69904e-15	4.35686e-14
NM_014629	ARHGEF10	9639	-1.27377	1.46163	14.519	0.00013875	0.000339693
NM_015352	POFUT1	23509	-1.27362	7.56607	98.0738	4.0308e-23	5.3262e-22
NM_152515	CKAP2L	150468	-1.27348	5.41274	75.2656	4.11473e-18	4.00706e-17
NM_014473	DIMT1	27292	-1.27286	6.72679	89.9091	2.49363e-21	2.9536e-20
NM_004979	KCND1	3750	-1.27238	4.95227	58.8723	1.68242e-14	1.23255e-13
NM_001040715	KIAA0895L	653319	-1.27217	5.44227	42.3513	7.62662e-11	3.96414e-10
NM_006739	MCM5	4174	-1.27212	6.52897	83.5396	6.2451e-20	6.73769e-19
NM_003107	SOX4	6659	-1.26969	2.22061	19.2524	1.14526e-05	3.2696e-05
NM_002229	JUNB	3726	-1.26953	9.17926	91.9064	9.08737e-22	1.11392e-20
NM_000594	TNF	7124	-1.26907	6.80044	88.2086	5.89044e-21	6.83092e-20
NR_036515	LOC284454	284454	-1.26775	5.25701	74.3635	6.49805e-18	6.23527e-17
NM_000107	DDB2	1643	-1.26763	7.92878	91.6457	1.03672e-21	1.26649e-20
NM_000289	PFKM	5213	-1.26602	4.72111	55.8912	7.65963e-14	5.31159e-13
NM_005879	TRAIP	10293	-1.26362	4.00333	42.039	8.9469e-11	4.62037e-10
NM_004295	TRAF4	9618	-1.26309	5.71949	86.5687	1.34966e-20	1.52823e-19
NM_173491	LSM11	134353	-1.26277	4.53548	47.7698	4.79326e-12	2.7973e-11
NM_005052	RAC3	5881	-1.26258	1.92386	17.5156	2.84966e-05	7.70484e-05
NM_003115	UAP1	6675	-1.26194	4.86801	57.9956	2.62705e-14	1.88903e-13
NM_001008544	NUP35	129401	-1.26176	3.29958	30.1881	3.92113e-08	1.53135e-07
NM_001010989	HERPUD1	9709	-1.2586	7.51144	76.1645	2.60994e-18	2.57825e-17
NM_016174	CERCAM	51148	-1.25843	2.78925	21.2678	3.99374e-06	1.21124e-05
NM_001142556	HMMR	3161	-1.25798	5.56779	81.582	1.68137e-19	1.77413e-18
NM_182513	SPC24	147841	-1.25633	3.04231	29.4959	5.60338e-08	2.14642e-07
NM_001265588	ZNF267	10308	-1.2556	7.75633	94.0547	3.06925e-22	3.85746e-21
NM_032472	PPIL3	53938	-1.25524	6.29777	96.1276	1.07712e-22	1.38888e-21
NM_032118	WDR54	84058	-1.25461	5.14952	52.4477	4.41866e-13	2.85262e-12
NM_001145713	SAE1	10055	-1.25415	7.89199	78.741	7.08099e-19	7.21269e-18
NM_001242628	GFOD1	54438	-1.25272	2.86879	19.9156	8.09362e-06	2.35881e-05
NM_003777	DNAH11	8701	-1.25231	4.46247	22.9463	1.66587e-06	5.31419e-06
NR_034075	THAP9-AS1	100499177	-1.25044	6.5121	81.81	1.49821e-19	1.58667e-18
NM_015310	PSD3	23362	-1.25015	3.54579	24.2232	8.57939e-07	2.84918e-06
NM_000234	LIG1	3978	-1.24936	6.30681	88.8008	4.36632e-21	5.1087e-20
NM_001142725	ERI2	112479	-1.24614	3.29728	31.6973	1.80171e-08	7.27039e-08
NM_001008393	C4orf46	201725	-1.2445	5.94727	77.2242	1.52612e-18	1.52856e-17
NM_014957	DENND3	22898	-1.24405	5.80686	86.1063	1.70519e-20	1.91874e-19
NM_001178091	BCAT1	586	-1.24386	5.79794	45.8249	1.29311e-11	7.24413e-11
NM_001251845	TRPC1	7220	-1.24352	1.97318	16.2504	5.54979e-05	0.000143973
NM_018992	KCTD5	54442	-1.24127	6.80002	70.6751	4.21174e-17	3.8152e-16
NM_018405	COPRS	55352	-1.2408	3.8359	34.3518	4.59978e-09	1.97469e-08
NM_002756	MAP2K3	5606	-1.24031	6.77132	88.9489	4.05146e-21	4.75188e-20
NM_001789	CDC25A	993	-1.23881	4.74785	48.8508	2.7619e-12	1.64992e-11
NM_004701	CCNB2	9133	-1.2382	4.73051	54.3638	1.66607e-13	1.12238e-12
NM_004365	CETN3	1070	-1.23819	3.21559	31.3152	2.19359e-08	8.77377e-08
NM_001202521	DDR1	780	-1.23789	3.35285	32.8023	1.02026e-08	4.22506e-08
NM_018248	NEIL3	55247	-1.23582	4.77851	47.0558	6.89936e-12	3.95115e-11
NM_001199781	POC1B-GALNT4	100528030	-1.23463	2.54416	17.8698	2.36548e-05	6.46244e-05
NR_038856	LOC100506810	100506810	-1.23344	4.09694	42.3246	7.7313e-11	4.01565e-10
NM_013241	FHOD1	29109	-1.23256	6.51924	89.2641	3.45467e-21	4.07515e-20
NM_001136265	IFFO2	126917	-1.23208	7.84614	77.3078	1.4629e-18	1.46831e-17
NM_002079	GOT1	2805	-1.23191	5.50516	58.7639	1.77773e-14	1.29841e-13
NM_001163377	QPCTL	54814	-1.23142	4.59189	49.8476	1.66161e-12	1.01623e-11
NM_001252231	SEC24A	10802	-1.23135	7.03507	74.8915	4.97315e-18	4.80404e-17
NM_004462	FDFT1	2222	-1.23038	7.55231	74.3919	6.40514e-18	6.15022e-17
NM_000924	PDE1B	5153	-1.22951	5.76542	80.372	3.10164e-19	3.23015e-18
NM_152318	C12orf45	121053	-1.22876	2.25176	17.0242	3.69056e-05	9.81445e-05
NM_001099783	C4orf33	132321	-1.22806	4.9803	51.6629	6.58955e-13	4.1921e-12
NR_037909	ARHGAP19-SLIT1	100533184	-1.22758	4.10935	40.6966	1.77795e-10	8.93816e-10
NM_001011545	BACH1	571	-1.22678	6.96888	88.298	5.63017e-21	6.53435e-20
NM_017858	TIPIN	54962	-1.22571	3.92655	37.929	7.33668e-10	3.43643e-09
NR_015441	LOC652276	652276	-1.22458	5.48696	71.4771	2.80493e-17	2.56504e-16
NM_015934	NOP58	51602	-1.22379	6.32735	91.5319	1.09808e-21	1.33917e-20
NM_001164372	GPN3	51184	-1.22225	3.93288	37.0128	1.17354e-09	5.38296e-09
NM_024792	FAM57A	79850	-1.22158	5.1345	37.9704	7.1826e-10	3.37194e-09
NM_003811	TNFSF9	8744	-1.22116	2.54267	20.9323	4.75811e-06	1.42922e-05
NM_001244606	IMMP2L	83943	-1.22019	2.56232	19.971	7.86274e-06	2.29477e-05
NM_000135	FANCA	2175	-1.22012	4.41676	48.6222	3.10335e-12	1.84244e-11
NM_001099414	HAVCR1	26762	-1.21979	1.97253	12.5105	0.000404675	0.000920198
NM_001130527	SPAG9	9043	-1.21938	7.39395	86.6292	1.30903e-20	1.48339e-19
NM_001077511	TCF19	6941	-1.21932	7.10097	89.4938	3.07594e-21	3.63137e-20
NM_001067	TOP2A	7153	-1.21883	8.33486	87.656	7.78877e-21	8.95304e-20
NM_001130172	MYB	4602	-1.21727	5.6074	54.0547	1.94984e-13	1.30378e-12
NM_001203247	EZH2	2146	-1.21713	6.93452	84.0754	4.76256e-20	5.18874e-19
NM_138779	TEX30	93081	-1.21705	4.65171	29.8925	4.56687e-08	1.76582e-07
NM_001204300	ARHGAP19	84986	-1.21665	7.77708	88.6396	4.73721e-21	5.52747e-20
NM_001032730	USP48	84196	-1.21549	7.40463	80.1818	3.41506e-19	3.54886e-18
NM_153700	STRC	161497	-1.21528	1.75728	14.7815	0.000120714	0.000298445
NM_003374	VDAC1	7416	-1.21519	8.07717	86.1123	1.70001e-20	1.91441e-19
NM_001031848	SERPINB8	5271	-1.21472	4.77911	16.7124	4.34967e-05	0.000114405
NM_001201329	PPP1R3B	79660	-1.21256	7.5833	22.0747	2.62248e-06	8.16859e-06
NM_001272069	ABHD10	55347	-1.21222	6.46432	79.4975	4.82836e-19	4.96026e-18
NM_001256155	ARMCX4	100131755	-1.2108	1.86938	14.7803	0.000120788	0.00029856
NM_000084	CLCN5	1184	-1.20792	4.35047	27.5567	1.52553e-07	5.58093e-07
NM_030624	KLHL15	80311	-1.20744	6.38215	87.6063	7.98686e-21	9.16612e-20
NM_001166278	DLG3	1741	-1.20744	6.86615	85.9864	1.81178e-20	2.03233e-19
NM_001004354	NRARP	441478	-1.20721	2.43399	20.0712	7.46101e-06	2.18639e-05
NR_045634	BOLA3-AS1	100507171	-1.20608	3.94938	37.6655	8.39786e-10	3.90553e-09
NM_052872	IL17F	112744	-1.20586	1.51993	13.174	0.000283859	0.000663383
NM_031459	SESN2	83667	-1.19899	6.17047	67.4226	2.19123e-16	1.87747e-15
NM_001199815	GGCT	79017	-1.19836	6.4981	88.5793	4.88362e-21	5.68623e-20
NM_001623	AIF1	199	-1.19766	2.65228	20.86	4.94104e-06	1.48139e-05
NM_001031712	TRMT11	60487	-1.19694	3.6819	31.6689	1.82825e-08	7.3698e-08
NM_006137	CD7	924	-1.19466	8.55806	71.4831	2.79645e-17	2.55891e-16
NM_006733	CENPI	2491	-1.19227	2.92952	24.2388	8.51005e-07	2.82746e-06
NM_001724	BPGM	669	-1.19119	6.02165	83.0065	8.17834e-20	8.75782e-19
NM_001003679	LEPR	3953	-1.18987	3.27596	28.2327	1.07572e-07	3.99012e-07
NM_006101	NDC80	10403	-1.18905	3.91335	34.2484	4.85071e-09	2.07807e-08
NM_018498	PPP4R1L	55370	-1.18778	5.10538	53.9564	2.04988e-13	1.36435e-12
NM_001136537	BTBD19	149478	-1.18773	3.418	29.3404	6.07153e-08	2.3159e-07
NM_001080449	DNA2	1763	-1.18757	4.83722	53.071	3.21715e-13	2.10525e-12
NM_194296	SPATA24	202051	-1.18694	4.06963	37.3294	9.97714e-10	4.60284e-09
NM_001048166	STIL	6491	-1.18653	6.2115	83.8202	5.41874e-20	5.87697e-19
NM_002831	PTPN6	5777	-1.18588	7.213	83.667	5.8555e-20	6.33159e-19
NM_001135999	RUSC2	9853	-1.18582	2.40028	18.9283	1.35726e-05	3.84286e-05
NM_014078	MRPL13	28998	-1.18367	2.91986	22.4908	2.11149e-06	6.66049e-06
NM_001142474	NREP	9315	-1.18325	2.99548	23.3689	1.33724e-06	4.31553e-06
NM_001113575	CDKL3	51265	-1.18088	2.25118	17.9876	2.22344e-05	6.09404e-05
NM_001759	CCND2	894	-1.18084	9.87388	70.4854	4.63683e-17	4.17141e-16
NM_173540	FUT11	170384	-1.18055	5.97877	33.7544	6.25262e-09	2.64561e-08
NM_031942	CDCA7	83879	-1.18008	7.24641	76.638	2.05355e-18	2.04122e-17
NM_014214	IMPA2	3613	-1.17999	3.48436	30.2385	3.82048e-08	1.49406e-07
NM_005860	FSTL3	10272	-1.1792	3.51014	27.9864	1.22173e-07	4.50962e-07
NM_001122957	BCKDK	10295	-1.17914	4.67827	43.3281	4.62894e-11	2.46017e-10
NM_001042426	CENPA	1058	-1.17868	5.0903	52.5302	4.23693e-13	2.74144e-12
NM_002271	IPO5	3843	-1.17823	7.27161	75.8838	3.00864e-18	2.95792e-17
NM_002039	GAB1	2549	-1.17722	2.72441	16.7941	4.16616e-05	0.0001099
NM_181503	EXOSC8	11340	-1.17674	4.71557	48.0653	4.12253e-12	2.42255e-11
NM_001166260	TRIP13	9319	-1.17612	4.95797	55.8893	7.66682e-14	5.31402e-13
NM_003908	EIF2S2	8894	-1.17524	6.9121	73.3974	1.06006e-17	1.00053e-16
NM_001127482	SPRYD7	57213	-1.17459	3.5193	31.6609	1.83578e-08	7.39808e-08
NM_001004321	FLJ45445	399844	-1.17421	1.56632	13.354	0.000257876	0.000606794
NM_006467	POLR3G	10622	-1.17265	3.48349	28.3135	1.03176e-07	3.83199e-07
NM_018268	WDR41	55255	-1.17056	4.45232	30.8658	2.76498e-08	1.09678e-07
NM_000745	CHRNA5	1138	-1.17046	1.58542	13.2664	0.0002702	0.000634238
NM_001082959	SCARB1	949	-1.17043	3.72626	29.931	4.47702e-08	1.73527e-07
NM_001017919	RCCD1	91433	-1.17034	5.24415	62.4368	2.75131e-15	2.1607e-14
NM_001258450	PKMYT1	9088	-1.16968	5.61033	63.9176	1.29737e-15	1.04332e-14
NM_014206	TMEM258	746	-1.16964	2.97152	24.7362	6.57368e-07	2.2189e-06
NM_001199839	BCL2L2	599	-1.16943	4.82905	49.5316	1.95201e-12	1.18478e-11
NM_001135821	FDPS	2224	-1.16886	7.09705	79.114	5.86278e-19	5.99728e-18
NM_002755	MAP2K1	5604	-1.16511	5.92254	76.2035	2.55891e-18	2.53131e-17
NM_004596	SNRPA	6626	-1.16496	6.66659	79.9138	3.91109e-19	4.04099e-18
NM_002877	RAD51B	5890	-1.16363	2.9427	22.8654	1.73752e-06	5.53906e-06
NM_001135860	PHPT1	29085	-1.16356	5.71144	53.0181	3.30481e-13	2.1587e-12
NM_001270425	MAP4K3	8491	-1.16266	3.77113	27.3134	1.73012e-07	6.28313e-07
NM_001256295	ETS2	2114	-1.16259	6.56736	76.7352	1.95493e-18	1.94857e-17
NM_001024844	CD82	3732	-1.16148	7.55468	67.5617	2.04191e-16	1.7562e-15
NM_001821	CHML	1122	-1.16127	6.47347	76.716	1.97397e-18	1.96483e-17
NM_001126103	RACGAP1	29127	-1.15848	6.75818	80.0239	3.69909e-19	3.82745e-18
NM_207349	LINC00176	284739	-1.15808	2.96602	21.4643	3.60482e-06	1.0993e-05
NM_003204	NFE2L1	4779	-1.1579	8.68315	65.5079	5.78809e-16	4.79942e-15
NM_018283	NUDT15	55270	-1.1576	5.35833	64.7423	8.53633e-16	6.98573e-15
NM_001127218	POLD2	5425	-1.15749	5.4644	67.185	2.47184e-16	2.11037e-15
NM_001204204	SEC14L2	23541	-1.15729	5.20052	47.5318	5.41188e-12	3.13671e-11
NM_000635	RFX2	5990	-1.15596	3.99275	33.2307	8.18494e-09	3.41843e-08
NM_018456	EAF2	55840	-1.15541	2.26317	17.668	2.63021e-05	7.14908e-05
NM_199249	C19orf48	84798	-1.1538	6.84357	78.7487	7.05356e-19	7.18984e-18
NM_005805	PSMD14	10213	-1.15339	5.14781	55.4395	9.63779e-14	6.61645e-13
NM_001252507	C14orf132	56967	-1.15268	1.96994	14.9907	0.00010804	0.00026899
NM_001159699	FHL1	2273	-1.15209	5.67343	31.8826	1.63776e-08	6.64282e-08
NM_001007561	IRGQ	126298	-1.15146	6.21745	77.4794	1.34116e-18	1.34799e-17
NM_001199803	CENPO	79172	-1.14897	4.12209	37.5233	9.03275e-10	4.18189e-09
NM_001244938	TXN	7295	-1.14725	4.89292	43.4687	4.30798e-11	2.29552e-10
NM_001243088	FOXM1	2305	-1.14689	6.07267	72.3232	1.82689e-17	1.69105e-16
NM_001135597	CCDC88A	55704	-1.14674	4.19327	36.3282	1.66734e-09	7.49288e-09
NR_037846	MSH5-SAPCD1	100532732	-1.14539	6.44984	73.0476	1.2656e-17	1.18598e-16
NM_033054	MYO1G	64005	-1.14274	8.97749	67.5404	2.06415e-16	1.77323e-15
NM_004753	DHRS3	9249	-1.14168	6.33266	77.7854	1.14869e-18	1.16102e-17
NM_014109	ATAD2	29028	-1.14143	7.2195	79.7114	4.33293e-19	4.46403e-18
NM_001099286	MTFR2	113115	-1.14133	4.42387	41.3265	1.28812e-10	6.55344e-10
NM_016020	TFB1M	51106	-1.14132	3.61568	30.7933	2.87027e-08	1.13729e-07
NM_145062	ZUFSP	221302	-1.14111	4.64125	45.197	1.7818e-11	9.84396e-11
NM_001005417	B4GALT2	8704	-1.13926	4.68293	43.5252	4.18524e-11	2.23177e-10
NM_005556	KRT7	3855	-1.13784	2.90873	22.607	1.98761e-06	6.29175e-06
NM_024958	NRSN2	80023	-1.1365	3.32779	25.5857	4.23169e-07	1.45951e-06
NM_032295	SLC37A3	84255	-1.13645	6.97325	76.1419	2.63999e-18	2.60615e-17
NM_001252385	TNIP1	10318	-1.13559	7.34472	76.6947	1.99542e-18	1.98481e-17
NM_002569	FURIN	5045	-1.13544	10.1104	69.1088	9.31786e-17	8.20325e-16
NM_014875	KIF14	9928	-1.13511	6.49731	79.6941	4.37107e-19	4.50011e-18
NM_016459	MZB1	51237	-1.13454	5.36242	61.3081	4.88063e-15	3.75913e-14
NM_012421	RLF	6018	-1.13287	8.17364	58.2592	2.2976e-14	1.66126e-13
NM_020529	NFKBIA	4792	-1.1324	7.45628	77.1048	1.6212e-18	1.62041e-17
NM_001033	RRM1	6240	-1.13195	7.34953	73.5373	9.87519e-18	9.34509e-17
NM_014238	KSR1	8844	-1.13121	5.99239	66.8825	2.88182e-16	2.45312e-15
NM_207423	GATA3-AS1	399717	-1.12971	2.3357	16.3956	5.14034e-05	0.000133881
NM_020702	KIAA1161	57462	-1.1293	3.18192	26.1062	3.23139e-07	1.13048e-06
NM_001146319	GRAMD3	65983	-1.12924	4.12686	36.0085	1.96459e-09	8.77397e-09
NM_152230	IPMK	253430	-1.12886	6.31245	59.9085	9.93734e-15	7.4468e-14
NM_002166	ID2	3398	-1.12791	8.35765	74.0442	7.63889e-18	7.30564e-17
NM_005189	CBX2	84733	-1.12731	3.07435	24.7139	6.65039e-07	2.24322e-06
NM_005354	JUND	3727	-1.1265	8.30836	71.1533	3.30523e-17	3.00918e-16
NM_021129	PPA1	5464	-1.12632	5.76456	70.6469	4.27244e-17	3.86047e-16
NM_012133	COPG2	26958	-1.12566	2.1423	13.1013	0.000295087	0.00068728
NM_004599	SREBF2	6721	-1.12558	7.60325	70.6514	4.26268e-17	3.85408e-16
NM_207328	GPAT2	150763	-1.12557	3.50431	28.8123	7.97431e-08	3.00036e-07
NM_001827	CKS2	1164	-1.12498	5.10662	54.3564	1.6723e-13	1.12605e-12
NM_001135146	SLC39A8	64116	-1.12486	7.86417	64.3206	1.05733e-15	8.5699e-15
NM_000465	BARD1	580	-1.12357	4.34315	39.5016	3.2779e-10	1.59769e-09
NM_001207025	POU2F2	5452	-1.12216	7.92571	74.9302	4.87647e-18	4.71698e-17
NM_016453	NCKIPSD	51517	-1.11957	6.30876	43.1961	4.952e-11	2.6233e-10
NM_001033028	CYFIP1	23191	-1.11956	4.14671	28.5292	9.22981e-08	3.45111e-07
NM_005194	CEBPB	1051	-1.11733	5.58682	46.0545	1.15007e-11	6.46042e-11
NM_001799	CDK7	1022	-1.1161	4.7218	43.6472	3.93244e-11	2.10163e-10
NM_001142761	KNSTRN	90417	-1.11378	3.87715	31.9973	1.54383e-08	6.28308e-08
NM_001130914	BTG3	10950	-1.11329	5.23004	43.8078	3.62252e-11	1.94248e-10
NM_001206739	ITGB3BP	23421	-1.11249	4.19631	34.8132	3.62908e-09	1.57391e-08
NM_001168370	CUL7	9820	-1.11138	6.43586	76.9577	1.74658e-18	1.74452e-17
NR_024280	UNQ6494	100129066	-1.11129	4.2073	31.8991	1.62392e-08	6.59039e-08
NM_006948	HSPA13	6782	-1.11066	7.75942	47.8738	4.54554e-12	2.66136e-11
NM_022170	EIF4H	7458	-1.11044	9.82322	69.828	6.47076e-17	5.7708e-16
NM_002156	HSPD1	3329	-1.10898	8.01834	74.3968	6.3894e-18	6.14329e-17
NM_001243878	FHL3	2275	-1.10881	5.52184	63.7902	1.38402e-15	1.11115e-14
NM_001042550	SMC2	10592	-1.10779	7.27292	74.9365	4.86092e-18	4.7051e-17
NM_003630	PEX3	8504	-1.10727	4.50786	39.4242	3.41036e-10	1.65944e-09
NM_031965	GSG2	83903	-1.10597	5.33305	56.2708	6.31466e-14	4.41934e-13
NM_153006	NAGS	162417	-1.10591	2.38313	17.2223	3.32517e-05	8.90027e-05
NR_003288	LOC729603	729603	-1.10443	4.07733	33.7762	6.18292e-09	2.61919e-08
NM_015447	CAMSAP1	157922	-1.10435	6.96352	72.5602	1.62015e-17	1.50549e-16
NM_025176	NINL	22981	-1.10367	3.23715	24.3781	7.91621e-07	2.64235e-06
NM_001242385	MAK	4117	-1.10292	3.23669	18.4894	1.70855e-05	4.76996e-05
NM_004481	GALNT2	2590	-1.10271	7.47938	65.0972	7.12919e-16	5.86083e-15
NM_001166373	2014-03-01	55016	-1.10139	5.305	57.065	4.21652e-14	2.98283e-13
NM_173854	SLC41A1	254428	-1.10086	6.59213	65.67	5.33115e-16	4.44098e-15
NM_016491	MRPL37	51253	-1.10012	6.46946	75.1977	4.25871e-18	4.13608e-17
NM_017412	FZD3	7976	-1.10005	5.38904	46.8946	7.4907e-12	4.27281e-11
NM_145018	C11orf82	220042	-1.09894	4.86132	37.8895	7.4867e-10	3.50101e-09
NM_032343	CHCHD6	84303	-1.09885	2.58679	18.1271	2.06643e-05	5.69841e-05
NM_001079906	ZNF331	55422	-1.09876	6.31215	73.4899	1.01151e-17	9.55955e-17
NM_001185011	NCAPH2	29781	-1.09621	4.97642	49.1552	2.36493e-12	1.42162e-11
NM_001113205	TSTD1	100131187	-1.09578	5.16193	52.416	4.49042e-13	2.89505e-12
NM_152562	CDCA2	157313	-1.0956	5.96605	70.0961	5.64851e-17	5.06888e-16
NM_006666	RUVBL2	10856	-1.09557	4.79284	44.0235	3.24457e-11	1.75221e-10
NM_001198798	ASCC1	51008	-1.09538	5.5102	61.1421	5.31004e-15	4.07678e-14
NM_001199111	MDH1	4190	-1.094	6.34052	72.2676	1.87908e-17	1.73824e-16
NM_001145097	SKIL	6498	-1.09329	4.92226	24.2716	8.36639e-07	2.78422e-06
NM_207311	CCDC64	92558	-1.09301	7.67947	70.6209	4.32898e-17	3.90666e-16
NM_001009954	ERCC6L	54821	-1.09255	5.24599	54.4687	1.57947e-13	1.06553e-12
NM_007210	GALNT6	11226	-1.09243	5.33959	27.9421	1.25002e-07	4.61051e-07
NM_001205296	TTF1	7270	-1.0921	6.23985	63.1965	1.87083e-15	1.48788e-14
NM_001184783	VDAC2	7417	-1.09183	6.25653	73.0984	1.23348e-17	1.15738e-16
NM_012118	CCRN4L	25819	-1.09096	3.52402	27.0564	1.97607e-07	7.1171e-07
NM_005165	ALDOC	230	-1.09059	7.49952	33.2941	7.92242e-09	3.31705e-08
NM_000291	PGK1	5230	-1.0904	9.39358	42.5083	7.03832e-11	3.6716e-10
NM_001243198	HIP1	3092	-1.08896	4.98265	49.93	1.59328e-12	9.76097e-12
NM_001267038	CENPK	64105	-1.08881	5.65709	64.4316	9.99413e-16	8.13252e-15
NM_001201543	FAM161A	84140	-1.08873	2.7052	18.7564	1.48523e-05	4.17727e-05
NM_001143841	TMEM106C	79022	-1.08854	6.73551	59.0718	1.52025e-14	1.11886e-13
NM_001104587	SLFN11	91607	-1.08752	7.53786	66.2039	4.06603e-16	3.43076e-15
NM_001201545	RBM15	64783	-1.08594	7.55444	50.2086	1.38243e-12	8.51999e-12
NM_032307	C9orf64	84267	-1.08501	5.7106	59.9781	9.59208e-15	7.19931e-14
NM_007257	PNMA2	10687	-1.08409	4.72321	26.8035	2.25224e-07	8.05136e-07
NM_182540	DDX26B	203522	-1.08229	6.73248	66.1532	4.17194e-16	3.51395e-15
NM_001042424	WHSC1	7468	-1.08146	8.9928	69.6839	6.96124e-17	6.18906e-16
NM_024786	ZDHHC11	79844	-1.07952	3.26404	23.4503	1.28185e-06	4.14982e-06
NM_032752	ZNF496	84838	-1.07932	4.15246	33.6148	6.71807e-09	2.83256e-08
NM_004756	NUMBL	9253	-1.0789	4.31552	36.6639	1.40355e-09	6.37105e-09
NM_003150	STAT3	6774	-1.07854	9.07293	64.7573	8.4717e-16	6.93678e-15
NM_020890	KIAA1524	57650	-1.07848	4.89969	39.5832	3.14373e-10	1.53488e-09
NM_015135	NUP205	23165	-1.07773	5.92116	62.9984	2.06875e-15	1.63938e-14
NM_001136478	ANP32E	81611	-1.07753	6.23277	69.368	8.17056e-17	7.21524e-16
NM_003137	SRPK1	6732	-1.0769	7.90495	67.9855	1.64705e-16	1.42649e-15
NM_018352	TMA16	55319	-1.07558	4.91343	38.2825	6.12091e-10	2.90189e-09
NM_016530	RAB8B	51762	-1.0755	9.29201	66.147	4.18523e-16	3.52308e-15
NM_017955	CDCA4	55038	-1.07517	5.0788	49.4317	2.05397e-12	1.24248e-11
NM_024006	VKORC1	79001	-1.07407	4.59709	37.6566	8.43589e-10	3.92195e-09
NM_001033583	ACOT9	23597	-1.07205	4.8348	32.7541	1.04584e-08	4.32478e-08
NM_174889	NDUFAF2	91942	-1.07159	3.92785	26.9895	2.04567e-07	7.34758e-07
NM_001191002	GSTO1	9446	-1.07147	4.95217	46.599	8.71044e-12	4.93534e-11
NM_001100411	FAM184A	79632	-1.07109	3.98435	27.0632	1.96914e-07	7.09394e-07
NM_001161580	POC1A	25886	-1.07101	4.07492	29.6838	5.08589e-08	1.95704e-07
NM_007043	KRR1	11103	-1.07031	5.72713	63.1866	1.88024e-15	1.49387e-14
NM_144643	SCLT1	132320	-1.07017	4.88828	42.6566	6.5245e-11	3.41594e-10
NM_001005735	CHEK2	11200	-1.06987	3.2866	23.1074	1.53201e-06	4.91548e-06
NM_001008737	LOC401052	401052	-1.06929	2.12947	13.5984	0.000226373	0.000538028
NM_182488	USP12	219333	-1.06847	7.13926	66.3889	3.70186e-16	3.13635e-15
NM_001040694	INCENP	3619	-1.06812	7.06222	64.7229	8.62069e-16	7.05076e-15
NM_012113	CA14	23632	-1.06755	1.86265	12.6807	0.000369442	0.000847573
NM_144508	CASC5	57082	-1.06729	4.6854	40.2876	2.19196e-10	1.08677e-09
NM_014783	ARHGAP11A	9824	-1.06634	7.82523	68.8384	1.0687e-16	9.36283e-16
NM_005030	PLK1	5347	-1.06535	5.96093	66.2861	3.89996e-16	3.29837e-15
NM_005082	TRIM25	7706	-1.06524	8.57216	65.5559	5.64882e-16	4.70017e-15
NM_001242412	AHRR	57491	-1.06484	7.56705	66.2102	4.05306e-16	3.42182e-15
NM_025232	REEP4	80346	-1.06477	5.95301	65.6701	5.33085e-16	4.44098e-15
NM_001002876	CENPM	79019	-1.06445	4.44159	37.5927	8.71717e-10	4.04749e-09
NM_001540	HSPB1	3315	-1.06332	4.33384	36.3482	1.65032e-09	7.42102e-09
NM_001080504	RBM44	375316	-1.0633	3.44413	24.5836	7.11537e-07	2.38832e-06
NM_014643	ZNF516	9658	-1.06328	4.53478	37.1906	1.0713e-09	4.93287e-09
NM_000930	PLAT	5327	-1.06206	3.14991	22.8989	1.70746e-06	5.44445e-06
NM_030571	NDFIP1	80762	-1.06187	7.64646	58.5081	2.0246e-14	1.47349e-13
NM_032933	TMEM241	85019	-1.06	3.16625	22.1379	2.53753e-06	7.92456e-06
NM_001161587	GYS1	2997	-1.05926	7.23359	54.4277	1.61276e-13	1.08697e-12
NM_007026	DUSP14	11072	-1.05884	4.91131	37.0706	1.13926e-09	5.23407e-09
NM_003249	THOP1	7064	-1.05837	6.04715	66.4532	3.58292e-16	3.03915e-15
NM_003082	SNAPC1	6617	-1.05754	3.89349	28.2465	1.06807e-07	3.96276e-07
NM_001258315	ECT2	1894	-1.05721	5.81975	62.1159	3.23829e-15	2.53346e-14
NM_001184782	CXorf57	55086	-1.05687	4.28729	34.8009	3.65208e-09	1.58341e-08
NR_003141	SNHG4	724102	-1.05581	3.92586	28.8676	7.74966e-08	2.92195e-07
NM_000757	CSF1	1435	-1.05523	8.57414	65.7737	5.05795e-16	4.22562e-15
NM_178516	EXOC3L1	283849	-1.05471	5.64798	29.3613	6.00651e-08	2.29292e-07
NM_002882	RANBP1	5902	-1.05453	6.3407	64.2602	1.09027e-15	8.81705e-15
NM_001254757	ST3GAL4	6484	-1.0542	3.44626	24.9664	5.8339e-07	1.9822e-06
NM_001127361	RNF19B	127544	-1.05393	5.42236	44.953	2.01821e-11	1.1099e-10
NM_001244710	GFPT1	2673	-1.05357	6.8888	54.7386	1.37678e-13	9.3229e-13
NM_003173	SUV39H1	6839	-1.05355	6.05762	65.828	4.92034e-16	4.11543e-15
NM_003954	MAP3K14	9020	-1.05309	7.48657	67.5721	2.03123e-16	1.74871e-15
NM_012463	ATP6V0A2	23545	-1.0511	6.98068	37.8152	7.77735e-10	3.63103e-09
NM_025196	GRPEL1	80273	-1.05106	5.50832	54.2702	1.74734e-13	1.17492e-12
NM_001144763	EXPH5	23086	-1.05034	2.15543	13.3645	0.000256429	0.000603783
NR_000029	RPL23AP7	118433	-1.05013	3.43891	24.9279	5.95161e-07	2.01982e-06
NM_001012706	C14orf182	283551	-1.04975	4.35471	26.1371	3.1801e-07	1.11405e-06
NM_014366	GNL3	26354	-1.04937	5.74164	60.7825	6.37425e-15	4.85244e-14
NM_173575	STK32C	282974	-1.04862	4.14104	31.7945	1.71375e-08	6.93151e-08
NM_022092	CHTF18	63922	-1.04738	4.61674	35.6269	2.38959e-09	1.05704e-08
NM_001040668	BCL2L12	83596	-1.0473	4.20124	30.6058	3.16155e-08	1.24585e-07
NM_001010855	PIK3R6	146850	-1.04725	4.58579	22.221	2.43003e-06	7.60951e-06
NM_001039844	ACBD7	414149	-1.04626	2.49426	15.2275	9.53048e-05	0.000239392
NM_024116	TAF1D	79101	-1.04605	6.54022	66.8988	2.85807e-16	2.43435e-15
NM_001145638	GPSM1	26086	-1.04506	4.84594	41.1048	1.44285e-10	7.31737e-10
NM_003894	PER2	8864	-1.04465	4.882	36.1173	1.8579e-09	8.31035e-09
NM_020338	ZMIZ1	57178	-1.04453	8.0801	63.4972	1.60593e-15	1.28287e-14
NM_005891	ACAT2	39	-1.04333	4.97594	41.9553	9.33821e-11	4.80866e-10
NM_012310	KIF4A	24137	-1.04322	5.0542	46.9715	7.20265e-12	4.11502e-11
NR_024237	LOC100132111	100132111	-1.04283	3.66165	24.4891	7.47306e-07	2.50371e-06
NM_182578	THEM5	284486	-1.04238	4.55478	31.9035	1.62029e-08	6.57751e-08
NM_002881	RALB	5899	-1.04208	7.42148	62.7035	2.40288e-15	1.8979e-14
NM_016062	FAM96B	51647	-1.04135	4.72414	38.5871	5.23643e-10	2.50233e-09
NM_001031735	IZUMO4	113177	-1.03975	4.96019	26.215	3.05447e-07	1.07092e-06
NM_152592	SYNE3	161176	-1.03972	5.95122	58.3724	2.1691e-14	1.57309e-13
NM_031283	TCF7L1	83439	-1.03943	2.52276	15.9624	6.46123e-05	0.000166448
NM_002629	PGAM1	5223	-1.03913	6.49651	61.9712	3.48514e-15	2.71773e-14
NM_001029989	KIAA0101	9768	-1.03905	5.94492	62.0275	3.38698e-15	2.64548e-14
NM_001178029	ECI1	1632	-1.03834	3.87773	25.3568	4.76463e-07	1.6336e-06
NM_004155	SERPINB9	5272	-1.0378	7.96851	65.1085	7.0887e-16	5.83087e-15
NM_005475	SH2B3	10019	-1.03731	7.30473	35.8384	2.14383e-09	9.53336e-09
NM_139281	WDR36	134430	-1.03694	6.4728	65.4038	6.10205e-16	5.04523e-15
NM_001270472	MCM3	4172	-1.03671	7.20935	65.9582	4.60594e-16	3.86143e-15
NM_004036	ADCY3	109	-1.03624	5.60027	55.2421	1.06563e-13	7.29136e-13
NM_001243925	MAPKAPK3	7867	-1.03564	7.58101	65.4487	5.96475e-16	4.93737e-15
NM_001037144	CNTROB	116840	-1.03539	6.91232	49.1356	2.38866e-12	1.43529e-11
NM_020201	NT5M	56953	-1.03507	2.97576	18.2493	1.93793e-05	5.36975e-05
NM_052852	ZNF486	90649	-1.03446	3.45957	22.3493	2.273e-06	7.13714e-06
NM_001146282	SRP54	6729	-1.03442	5.86431	61.1023	5.4186e-15	4.1557e-14
NM_001039784	ADORA2A-AS1	646023	-1.03255	2.19835	13.9034	0.00019245	0.000461514
NM_014426	SNX5	27131	-1.03231	7.28276	64.2328	1.10555e-15	8.93562e-15
NM_032043	BRIP1	83990	-1.03191	5.24686	50.3203	1.30591e-12	8.06559e-12
NM_001143783	FES	2242	-1.03171	3.56042	24.1183	9.05971e-07	3.00177e-06
NM_005224	ARID3A	1820	-1.03102	5.57452	39.3925	3.46622e-10	1.68548e-09
NM_001002914	KCTD11	147040	-1.03007	5.8006	23.4611	1.27464e-06	4.12924e-06
NM_001162900	TMEM217	221468	-1.02986	1.97828	12.3698	0.000436338	0.000985971
NM_002461	MVD	4597	-1.02949	6.17659	63.974	1.26072e-15	1.01499e-14
NM_001270380	XRRA1	143570	-1.02894	4.22804	26.9673	2.06928e-07	7.42867e-07
NM_016195	KIF20B	9585	-1.02779	6.72464	60.9712	5.7915e-15	4.41816e-14
NM_001128626	SPIRE1	56907	-1.02728	4.24532	23.8162	1.05985e-06	3.47356e-06
NM_015556	SIPA1L1	26037	-1.02651	7.64777	40.3945	2.07525e-10	1.03211e-09
NM_130446	KLHL6	89857	-1.02611	6.92644	61.6311	4.14221e-15	3.21446e-14
NM_016120	RLIM	51132	-1.02537	8.20496	61.4956	4.43723e-15	3.4323e-14
NM_003680	YARS	8565	-1.02534	8.34562	56.9978	4.36305e-14	3.08347e-13
NM_001098627	IRF5	3663	-1.02532	4.09813	18.7174	1.51591e-05	4.2594e-05
NM_001040020	FAM3C	10447	-1.02481	6.40547	48.5802	3.17058e-12	1.8808e-11
NM_001035505	BOLA3	388962	-1.02399	2.45705	13.4154	0.000249564	0.000588581
NM_005004	NDUFB8	4714	-1.02388	3.47342	23.9337	9.97125e-07	3.28265e-06
NM_001129897	NUSAP1	51203	-1.02362	7.36713	58.172	2.40173e-14	1.73221e-13
NM_017758	ALKBH5	54890	-1.02336	8.385	59.5946	1.16556e-14	8.68921e-14
NM_014865	NCAPD2	9918	-1.02313	6.89181	61.3763	4.71445e-15	3.63892e-14
NM_020401	NUP107	57122	-1.02293	4.57964	35.7543	2.23833e-09	9.93489e-09
NM_015112	MAST2	23139	-1.02215	4.49735	32.484	1.20176e-08	4.94682e-08
NM_006330	LYPLA1	10434	-1.01974	7.4223	51.939	5.72531e-13	3.66008e-12
NM_032782	HAVCR2	84868	-1.01941	7.1134	41.4674	1.19853e-10	6.11274e-10
NM_001007565	TFG	10342	-1.01711	6.85316	61.5899	4.22986e-15	3.27718e-14
NM_001039847	GPX4	2879	-1.01543	4.77987	35.8991	2.07808e-09	9.25497e-09
NM_001135650	EEF1E1	9521	-1.01484	3.7748	23.0825	1.55194e-06	4.97497e-06
NM_182565	UBALD2	283991	-1.01406	7.92028	61.8319	3.74063e-15	2.90909e-14
NM_015124	GRAMD4	23151	-1.01391	6.92519	51.0158	9.1625e-13	5.74771e-12
NM_005966	NAB1	4664	-1.01296	5.92543	42.9136	5.72115e-11	3.01396e-10
NM_001035247	UFD1L	7353	-1.01191	6.8468	61.1195	5.37145e-15	4.12174e-14
NM_015510	DHRS7B	25979	-1.01164	3.56051	23.4401	1.28865e-06	4.16901e-06
NM_207644	FAM211B	388886	-1.01164	2.04878	12.4081	0.000427477	0.000967618
NM_003091	SNRPB	6628	-1.01049	6.06519	60.9104	5.97317e-15	4.55193e-14
NM_003473	STAM	8027	-1.00925	5.77538	51.5779	6.88112e-13	4.3641e-12
NM_004209	SYNGR3	9143	-1.00906	4.75424	36.8711	1.26206e-09	5.76148e-09
NM_033161	SURF4	6836	-1.00889	9.72768	58.2405	2.31958e-14	1.67547e-13
NM_015932	POMP	51371	-1.00863	3.90786	21.4369	3.6566e-06	1.11415e-05
NM_001190821	SMAD7	4092	-1.00854	5.25412	41.0346	1.49558e-10	7.57149e-10
NM_001242884	ZBTB17	7709	-1.00787	6.09916	60.6475	6.82652e-15	5.18031e-14
NM_001172745	SEC23B	10483	-1.0074	6.18103	61.8715	3.66614e-15	2.8527e-14
NM_005441	CHAF1B	8208	-1.00733	4.38291	33.2099	8.27297e-09	3.45279e-08
NM_032804	ADO	84890	-1.00669	6.82817	44.0921	3.13288e-11	1.69635e-10
NM_004629	FANCG	2189	-1.00524	5.4816	49.3359	2.15682e-12	1.30087e-11
NM_001123391	TBC1D3	729873	-1.00505	2.34224	12.8373	0.000339785	0.00078378
NM_015938	NMD3	51068	-1.00355	6.57627	61.9807	3.46847e-15	2.7062e-14
NM_020230	PPAN	56342	-1.00204	5.16409	40.7244	1.75283e-10	8.81802e-10
NM_001146274	TCF7L2	6934	-1.00145	2.22281	13.4842	0.000240585	0.000568709
NM_002131	HMGA1	3159	-1.00143	9.05105	59.3753	1.30292e-14	9.65324e-14
NM_002689	POLA2	23649	-1.00071	5.2939	47.8752	4.54238e-12	2.66059e-11
NM_015160	PMPCA	23203	-0.999973	5.82487	53.9274	2.08041e-13	1.38289e-12
NM_001007214	CACYBP	27101	-0.999507	7.56801	51.5482	6.98606e-13	4.42871e-12
NM_004346	CASP3	836	-0.999433	7.81927	60.4045	7.72358e-15	5.84258e-14
NM_001009894	C12orf29	91298	-0.999197	3.61594	23.9414	9.93145e-07	3.2703e-06
NM_001198783	POU2F1	5451	-0.998029	7.16477	60.6952	6.6631e-15	5.06164e-14
NM_001010982	AFMID	125061	-0.996487	5.01185	23.8456	1.04382e-06	3.42385e-06
NM_001135554	EPB41L2	2037	-0.995195	4.78642	35.4064	2.67604e-09	1.17941e-08
NM_001134367	SLC6A6	6533	-0.993702	6.08985	38.81	4.67125e-10	2.24267e-09
NM_002532	NUP88	4927	-0.992624	5.77134	54.8699	1.28775e-13	8.73644e-13
NM_024671	ZNF768	79724	-0.991909	5.08976	33.4013	7.49722e-09	3.14542e-08
NM_152667	NANP	140838	-0.991374	4.54508	27.2331	1.80343e-07	6.52798e-07
NM_001204504	DGKH	160851	-0.990634	3.46962	20.8438	4.98299e-06	1.49303e-05
NM_001126123	ENOSF1	55556	-0.990604	5.65526	53.4264	2.68465e-13	1.76642e-12
NM_207360	ZC3H12D	340152	-0.989416	7.32368	33.8278	6.02134e-09	2.55375e-08
NM_001198719	RBBP7	5931	-0.989358	6.98734	59.1229	1.48124e-14	1.09071e-13
NM_024660	IGFLR1	79713	-0.989166	6.95696	42.3608	7.58965e-11	3.94635e-10
NM_001012270	BIRC5	332	-0.988647	7.08395	59.9938	9.5157e-15	7.14944e-14
NM_001166017	SKA3	221150	-0.988417	5.00679	39.554	3.19119e-10	1.557e-09
NM_001100620	TROAP	10024	-0.987594	4.87166	37.4861	9.2065e-10	4.25959e-09
NM_000121	EPOR	2057	-0.987349	4.31048	30.7255	2.97233e-08	1.17579e-07
NM_015950	MRPL2	51069	-0.987111	5.18615	44.0626	3.18046e-11	1.72017e-10
NM_001080424	KDM6B	23135	-0.985911	6.98711	56.8411	4.7248e-14	3.32932e-13
NM_001202550	WDR27	253769	-0.985814	6.05592	37.9378	7.3037e-10	3.42321e-09
NM_030771	CCDC34	91057	-0.985691	3.86399	24.4412	7.6612e-07	2.56197e-06
NM_001243571	MTMR2	8898	-0.985436	5.51471	35.0597	3.19746e-09	1.39428e-08
NM_000538	RFXAP	5994	-0.984285	5.31835	35.427	2.64795e-09	1.16774e-08
NM_001146154	PTGR2	145482	-0.981112	3.30228	20.558	5.78519e-06	1.7205e-05
NM_001145459	HOPX	84525	-0.980204	7.32166	47.0288	6.99513e-12	4.00123e-11
NM_001102	ACTN1	87	-0.980106	6.08746	48.9062	2.68494e-12	1.60595e-11
NM_016607	ARMCX3	51566	-0.979696	7.58571	49.3403	2.15192e-12	1.29846e-11
NM_002727	SRGN	5552	-0.979499	8.5728	47.0299	6.99114e-12	4.00053e-11
NM_001207067	BZW1	9689	-0.979329	8.59658	57.3484	3.65065e-14	2.59912e-13
NM_015946	PELO	53918	-0.97898	6.3708	50.805	1.02016e-12	6.38287e-12
NM_001008744	TDP1	55775	-0.97858	7.13518	59.0038	1.57371e-14	1.15703e-13
NM_017515	SLC35F2	54733	-0.978204	5.71421	40.9228	1.58363e-10	7.99476e-10
NM_001517	GTF2H4	2968	-0.977418	4.17465	26.8316	2.2198e-07	7.94131e-07
NM_006606	RBBP9	10741	-0.976593	6.68499	54.9181	1.25658e-13	8.53701e-13
NM_000034	ALDOA	226	-0.976381	8.87054	43.9068	3.44396e-11	1.85087e-10
NM_001256721	CCT4	10575	-0.976117	6.43209	60.192	8.60404e-15	6.49837e-14
NM_001243	TNFRSF8	943	-0.975565	5.76322	51.7355	6.35025e-13	4.04523e-12
NM_001344	DAD1	1603	-0.974976	6.24264	49.0299	2.5209e-12	1.5116e-11
NM_004952	EFNA3	1944	-0.974449	3.58228	17.9554	2.26136e-05	6.18739e-05
NM_032707	FOXD2-AS1	84793	-0.973842	4.30019	28.3145	1.03118e-07	3.83083e-07
NM_178496	MB21D2	151963	-0.973297	5.32856	30.9089	2.70432e-08	1.07479e-07
NM_018238	AGK	55750	-0.972097	6.74125	51.6378	6.67437e-13	4.24045e-12
NM_003608	GPR65	8477	-0.970787	7.22369	57.7321	3.00365e-14	2.15188e-13
NM_144682	SLFN13	146857	-0.969784	7.53343	53.9003	2.10926e-13	1.40063e-12
NM_001905	CTPS1	1503	-0.969677	6.04762	49.4614	2.02312e-12	1.22484e-11
NM_003365	UQCRC1	7384	-0.969344	4.52089	27.3298	1.71545e-07	6.2336e-07
NM_001024628	NRP1	8829	-0.968698	3.86782	23.8649	1.03336e-06	3.39342e-06
NM_004298	NUP155	9631	-0.968564	3.8353	24.1757	8.79368e-07	2.91833e-06
NM_001257144	DDX11	1663	-0.968537	5.73233	52.4796	4.34746e-13	2.80791e-12
NM_004326	BCL9	607	-0.967887	6.1242	35.9373	2.03773e-09	9.09215e-09
NM_001104647	SLC25A36	55186	-0.967775	6.21108	43.9719	3.33119e-11	1.79562e-10
NM_016108	AIG1	51390	-0.967719	2.67911	14.6131	0.000131995	0.000324369
NM_002816	PSMD12	5718	-0.966627	5.62813	50.3721	1.27191e-12	7.86235e-12
NM_001013617	YIF1B	90522	-0.966172	5.07009	40.153	2.34828e-10	1.16108e-09
NM_024109	METTL22	79091	-0.966097	3.49295	19.8753	8.26624e-06	2.40474e-05
NM_001014445	NLE1	54475	-0.965769	4.85631	35.9939	1.97935e-09	8.83712e-09
NM_020675	SPC25	57405	-0.963807	2.69323	14.2016	0.000164231	0.000397417
NM_001114978	TP63	8626	-0.963642	2.80145	12.409	0.000427281	0.000967502
NM_001003652	SMAD2	4087	-0.962442	7.96846	49.3704	2.11921e-12	1.27926e-11
NM_001031681	CTNS	1497	-0.962377	4.01473	20.3605	6.41405e-06	1.8989e-05
NM_001243137	PDE8A	5151	-0.961199	4.50721	30.2821	3.73554e-08	1.46244e-07
NM_023072	ZSWIM4	65249	-0.960973	4.84884	35.2815	2.8533e-09	1.25178e-08
NM_001013703	EIF2AK4	440275	-0.960702	6.10584	53.9832	2.02209e-13	1.34897e-12
NM_001199261	UCHL5	51377	-0.960686	6.30379	51.5327	7.04141e-13	4.46183e-12
NM_014822	SEC24D	9871	-0.959325	6.35492	54.7012	1.40317e-13	9.49267e-13
NM_002167	ID3	3399	-0.958774	4.31171	15.4535	8.45605e-05	0.000214235
NM_007235	XPOT	11260	-0.958758	6.9819	49.0201	2.53349e-12	1.51788e-11
NM_006591	POLD3	10714	-0.95852	6.26675	56.0047	7.22983e-14	5.02564e-13
NM_080651	MED30	90390	-0.958252	3.69887	21.7741	3.06707e-06	9.45324e-06
NM_001076552	ACSS2	55902	-0.957141	5.70418	32.3894	1.26173e-08	5.17887e-08
NM_006838	METAP2	10988	-0.956517	7.13673	55.0363	1.18326e-13	8.06175e-13
NM_014046	MRPS18B	28973	-0.956416	6.09082	49.2193	2.28887e-12	1.37878e-11
NM_152261	C12orf23	90488	-0.955764	7.01975	55.8214	7.93621e-14	5.49017e-13
NM_001130674	CALU	813	-0.95401	4.74263	29.7792	4.84156e-08	1.86751e-07
NM_000059	BRCA2	675	-0.953306	6.2748	55.5892	8.93109e-14	6.14594e-13
NM_001171166	CAMTA2	23125	-0.952469	7.52613	53.9864	2.0188e-13	1.3474e-12
NM_004090	DUSP3	1845	-0.951843	5.91432	45.7374	1.35219e-11	7.55749e-11
NM_030971	SFXN3	81855	-0.951071	7.39083	54.9893	1.21188e-13	8.24891e-13
NM_001267040	JARID2	3720	-0.950879	7.16587	53.8473	2.16695e-13	1.43762e-12
NM_001256510	SSBP1	6742	-0.950107	5.20527	42.1068	8.64214e-11	4.46779e-10
NM_004161	RAB1A	5861	-0.949943	5.66132	46.4785	9.26306e-12	5.24021e-11
NM_005371	METTL1	4234	-0.949609	2.91934	15.9924	6.35975e-05	0.000164039
NM_001267048	KIAA1324	57535	-0.948916	3.62125	18.8715	1.39825e-05	3.95192e-05
NM_000188	HK1	3098	-0.94762	7.88425	50.6617	1.09742e-12	6.82272e-12
NM_002791	PSMA6	5687	-0.947589	5.74209	50.6077	1.128e-12	7.00586e-12
NM_144709	PUS10	150962	-0.947183	5.01992	39.0975	4.03157e-10	1.95051e-09
NM_001167604	XPNPEP1	7511	-0.946923	6.50485	52.1027	5.26727e-13	3.37625e-12
NM_000249	MLH1	4292	-0.946414	5.00152	37.592	8.71997e-10	4.04749e-09
NM_001761	CCNF	899	-0.94593	6.8183	53.6614	2.38195e-13	1.57662e-12
NM_024520	C2orf47	79568	-0.945899	3.21331	17.6448	2.66238e-05	7.23105e-05
NM_001193329	C9orf3	84909	-0.944251	3.0464	14.9263	0.000111795	0.000277809
NM_021818	SAV1	60485	-0.943412	3.71357	18.2127	1.97561e-05	5.46679e-05
NM_004288	CYTIP	9595	-0.941931	9.20492	36.136	1.84014e-09	8.23603e-09
NM_032701	SUV420H2	84787	-0.941875	5.2897	43.097	5.20926e-11	2.75235e-10
NM_005589	ALDH6A1	4329	-0.941537	4.68612	30.9012	2.7151e-08	1.07848e-07
NM_178014	TUBB	203068	-0.940784	10.901	38.997	4.24455e-10	2.05011e-09
NM_001171740	C3orf18	51161	-0.939808	6.0172	42.5555	6.87058e-11	3.58701e-10
NM_019042	PUS7	54517	-0.93965	4.06601	24.692	6.72632e-07	2.26512e-06
NM_006933	SLC5A3	6526	-0.939396	9.73573	50.3151	1.30936e-12	8.08347e-12
NM_001349	DARS	1615	-0.939342	6.84055	47.5319	5.41173e-12	3.13671e-11
NM_001024680	FBXO48	554251	-0.938339	3.70508	16.7904	4.17446e-05	0.000110078
NM_032737	LMNB2	84823	-0.937767	7.77945	52.2975	4.76979e-13	3.06968e-12
NM_194291	TMEM65	157378	-0.937563	6.78729	52.5473	4.20018e-13	2.71889e-12
NM_018976	SLC38A2	54407	-0.937333	9.01233	43.088	5.23322e-11	2.76399e-10
NM_001256409	LRRC42	115353	-0.937243	4.96037	35.2732	2.86553e-09	1.25638e-08
NM_002466	MYBL2	4605	-0.936006	5.52321	45.8385	1.28413e-11	7.19665e-11
NM_014584	ERO1L	30001	-0.934924	8.10999	45.801	1.30899e-11	7.33027e-11
NM_001243251	NARS2	79731	-0.933527	4.58833	29.752	4.91e-08	1.89341e-07
NM_015060	AVL9	23080	-0.933377	5.57937	36.7114	1.36978e-09	6.22561e-09
NR_030296	MIR570	693155	-0.932023	3.78648	21.2925	3.94262e-06	1.19675e-05
NM_002378	MATK	4145	-0.931767	5.11158	37.9636	7.20753e-10	3.38253e-09
NM_006325	RAN	5901	-0.931256	7.60471	52.8299	3.63715e-13	2.36826e-12
NM_198552	FAM89A	375061	-0.931229	4.28971	26.9035	2.13866e-07	7.6701e-07
NR_002909	SNHG3	8420	-0.930436	6.73753	49.7373	1.75775e-12	1.07366e-11
NM_014297	ETHE1	23474	-0.929503	5.97135	42.0745	8.78607e-11	4.53894e-10
NM_017813	IMPAD1	54928	-0.929411	8.11589	47.7871	4.75098e-12	2.77487e-11
NM_015259	ICOSLG	23308	-0.929361	4.84247	29.5022	5.58523e-08	2.14061e-07
NM_024045	DDX50	79009	-0.929158	6.28882	49.5448	1.93894e-12	1.17784e-11
NM_001243194	INPP5F	22876	-0.92905	5.08887	24.8479	6.20351e-07	2.10134e-06
NM_145294	WDR90	197335	-0.929038	5.68258	30.3194	3.66441e-08	1.43537e-07
NM_001136026	SEC13	6396	-0.928012	7.05078	52.787	3.71746e-13	2.41836e-12
NR_038461	LOC100128420	100128420	-0.927586	4.32466	26.9449	2.09335e-07	7.51322e-07
NM_001145158	HBS1L	10767	-0.926947	6.176	52.2299	4.93685e-13	3.1701e-12
NM_006579	EBP	10682	-0.9269	6.38694	53.5981	2.45998e-13	1.62528e-12
NM_001146191	MPZL1	9019	-0.925324	5.80978	46.702	8.26442e-12	4.70112e-11
NM_004051	BDH1	622	-0.925201	6.45939	53.5088	2.57438e-13	1.69619e-12
NM_022490	POLR1E	64425	-0.924887	5.24411	41.2267	1.35555e-10	6.88918e-10
NM_005131	THOC1	9984	-0.924715	5.30428	40.4869	1.9794e-10	9.88192e-10
NM_001195193	NASP	4678	-0.924437	6.9716	50.773	1.03689e-12	6.47631e-12
NM_001081461	JMJD6	23210	-0.924412	6.3728	39.7857	2.8341e-10	1.39174e-09
NM_022465	IKZF4	64375	-0.92404	6.41524	52.7243	3.83804e-13	2.49343e-12
NM_139169	TRUB1	142940	-0.922894	5.8849	48.732	2.93445e-12	1.74576e-11
NM_014305	TGDS	23483	-0.922409	4.63523	29.9994	4.32177e-08	1.67871e-07
NM_032016	STARD3NL	83930	-0.922373	4.56182	27.6522	1.45205e-07	5.32432e-07
NM_000884	IMPDH2	3615	-0.921568	5.21955	39.6194	3.08609e-10	1.50879e-09
NM_001003940	BMF	90427	-0.920397	7.19307	30.2135	3.87001e-08	1.5122e-07
NM_001276260	RGS3	5998	-0.91978	5.68618	45.1837	1.79393e-11	9.9034e-11
NM_024989	PGAP1	80055	-0.919219	7.11531	52.1362	5.17811e-13	3.32207e-12
NM_000318	PEX2	5828	-0.918147	7.09142	41.5247	1.1639e-10	5.94665e-10
NM_001145088	WDR67	93594	-0.916818	5.25636	32.7505	1.0478e-08	4.33163e-08
NM_001023570	IQCB1	9657	-0.916296	4.85916	32.3512	1.28676e-08	5.27862e-08
NM_198507	FAM174A	345757	-0.915963	3.24276	16.5943	4.62899e-05	0.000121221
NM_001040876	ABCE1	6059	-0.915675	7.49498	45.2626	1.72312e-11	9.53806e-11
NM_012300	FBXW11	23291	-0.915157	6.4404	44.3823	2.70112e-11	1.47253e-10
NM_001127321	CBX5	23468	-0.914933	9.58618	48.6942	2.99155e-12	1.77826e-11
NM_001166269	HAUS4	54930	-0.914771	5.53929	40.4103	2.05851e-10	1.02555e-09
NM_020165	RAD18	56852	-0.914687	6.20024	51.8738	5.91855e-13	3.77859e-12
NM_001198915	PPFIBP1	8496	-0.914431	3.53407	16.5708	4.68675e-05	0.000122666
NM_021798	IL21R	50615	-0.913872	5.02433	36.5605	1.48004e-09	6.69083e-09
NM_004400	DDX12P	440081	-0.91341	5.12412	33.601	6.76568e-09	2.85097e-08
NM_018407	LAPTM4B	55353	-0.912542	5.89968	46.6721	8.39164e-12	4.76221e-11
NM_005439	MLF2	8079	-0.912196	6.93611	47.4154	5.74286e-12	3.32053e-11
NM_020824	ARHGAP21	57584	-0.911988	6.12697	37.3069	1.00928e-09	4.65473e-09
NM_001130965	SUN1	23353	-0.911856	7.59475	51.1785	8.43375e-13	5.31603e-12
NM_001206	KLF9	687	-0.91103	7.1682	43.7248	3.77953e-11	2.02216e-10
NM_004104	FASN	2194	-0.910875	7.21277	47.6432	5.11301e-12	2.97426e-11
NM_001128148	TFRC	7037	-0.91071	9.3955	47.4619	5.60843e-12	3.24411e-11
NM_001261840	BRE	9577	-0.910609	5.27089	39.0105	4.21532e-10	2.03667e-09
NM_000532	PCCB	5096	-0.910388	4.30938	22.4396	2.16859e-06	6.82717e-06
NM_003090	SNRPA1	6627	-0.910144	5.56279	42.8211	5.99807e-11	3.15523e-10
NM_001145315	DSN1	79980	-0.910024	5.31456	40.2422	2.24352e-10	1.11157e-09
NM_004977	KCNC3	3748	-0.909084	5.0352	35.8351	2.14747e-09	9.54632e-09
NM_003878	GGH	8836	-0.908026	2.98686	15.0212	0.000106309	0.000265136
NM_152716	PATL1	219988	-0.908023	7.49901	47.202	6.40353e-12	3.68625e-11
NM_007027	TOPBP1	11073	-0.907568	7.06102	50.6752	1.0899e-12	6.78382e-12
NM_012474	UCK2	7371	-0.906047	5.92018	47.1359	6.62313e-12	3.80658e-11
NM_001199775	CPD	1362	-0.905695	7.10758	36.3263	1.66893e-09	7.49771e-09
NM_138425	C12orf57	113246	-0.904781	6.25514	48.6779	3.01651e-12	1.79162e-11
NM_001199917	PGM3	5238	-0.904757	4.53486	25.8726	3.64701e-07	1.26634e-06
NM_006716	DBF4	10926	-0.904675	6.29137	46.7881	7.90906e-12	4.50432e-11
NM_001083535	CEP57L1	285753	-0.904444	4.40331	27.4038	1.65104e-07	6.00957e-07
NM_001252100	KIF21B	23046	-0.90285	7.24246	45.003	1.96738e-11	1.08236e-10
NM_080820	DTD1	92675	-0.902738	4.98987	34.6909	3.86436e-09	1.67142e-08
NM_001202413	AKR1A1	10327	-0.902553	6.16233	43.3669	4.5379e-11	2.41446e-10
NM_198468	MMS22L	253714	-0.901025	5.91341	46.2327	1.0501e-11	5.91963e-11
NM_001166460	MPP1	4354	-0.900909	5.69611	41.0684	1.46996e-10	7.44699e-10
NM_007245	ATXN2L	11273	-0.899931	8.14304	46.0604	1.14664e-11	6.44367e-11
NM_018262	IFT122	55764	-0.899131	4.30483	25.4285	4.59091e-07	1.57736e-06
NM_012479	YWHAG	7532	-0.898428	8.91682	45.281	1.70695e-11	9.45949e-11
NM_001134231	NT5DC2	64943	-0.897167	3.01344	14.4708	0.000142346	0.000347905
NM_001143887	COPS2	9318	-0.896949	6.75287	47.7073	4.9484e-12	2.88433e-11
NM_001104631	PDE4D	5144	-0.895228	8.88778	43.7961	3.64435e-11	1.95274e-10
NM_012447	STAG3	10734	-0.894762	4.94417	26.2813	2.95135e-07	1.03679e-06
NM_001261824	PSMG1	8624	-0.894123	4.10816	21.7801	3.05754e-06	9.4259e-06
NM_004134	HSPA9	3313	-0.893765	7.75733	43.858	3.53092e-11	1.89619e-10
NM_001173463	KIF21A	55605	-0.893684	4.63673	19.9763	7.84076e-06	2.28882e-05
NM_005225	E2F1	1869	-0.893571	6.16291	45.3127	1.67954e-11	9.31477e-11
NM_014598	SOCS7	30837	-0.893177	6.7896	43.2563	4.80194e-11	2.54929e-10
NM_001001479	SLC35E4	339665	-0.892834	3.75698	20.2204	6.90131e-06	2.03313e-05
NM_000179	MSH6	2956	-0.892412	6.12516	47.6135	5.19097e-12	3.01596e-11
NM_001135187	AGFG1	3267	-0.892344	7.33055	43.4829	4.27685e-11	2.27977e-10
NM_001199173	MLST8	64223	-0.891798	4.4807	23.9742	9.76372e-07	3.22095e-06
NM_000194	HPRT1	3251	-0.891796	5.75129	43.634	3.95899e-11	2.11503e-10
NM_004508	IDI1	3422	-0.891705	6.91835	43.7674	3.69817e-11	1.98084e-10
NM_005792	MPHOSPH6	10200	-0.891653	4.18693	22.147	2.52554e-06	7.88881e-06
NM_152363	ANKLE1	126549	-0.891166	2.73618	12.4459	0.000418921	0.000950192
NM_017646	TRIT1	54802	-0.889927	5.18837	32.0841	1.4764e-08	6.01884e-08
NM_005483	CHAF1A	10036	-0.888585	6.08842	47.0607	6.88223e-12	3.94448e-11
NM_002887	RARS	5917	-0.88843	4.93465	30.4509	3.42418e-08	1.34529e-07
NM_002610	PDK1	5163	-0.888208	7.41445	38.4164	5.71513e-10	2.71487e-09
NM_006399	BATF	10538	-0.887673	6.42306	48.8411	2.77567e-12	1.65746e-11
NM_003146	SSRP1	6749	-0.887657	7.51684	47.6755	5.0295e-12	2.93042e-11
NM_000191	HMGCL	3155	-0.887144	5.74565	35.3226	2.7937e-09	1.2275e-08
NM_001145454	STMN1	3925	-0.886361	8.44822	47.0744	6.83432e-12	3.92014e-11
NM_001130725	PSMB5	5693	-0.885778	6.02522	46.6905	8.31327e-12	4.72705e-11
NM_001102601	CCDC163P	126661	-0.885615	3.76276	19.5157	9.97764e-06	2.87129e-05
NM_014762	DHCR24	1718	-0.885173	7.2646	39.5488	3.19958e-10	1.56057e-09
NM_001042678	RHOC	389	-0.884246	6.30914	48.9178	2.66913e-12	1.59782e-11
NM_145266	NUDCD2	134492	-0.884091	5.30823	38.2009	6.38229e-10	3.01588e-09
NM_005160	ADRBK2	157	-0.882506	7.75853	42.7701	6.15672e-11	3.23043e-10
NM_030919	FAM83D	81610	-0.880397	5.33096	37.7794	7.92146e-10	3.69591e-09
NM_001025252	TPD52	7163	-0.880101	6.39117	48.4647	3.36285e-12	1.99076e-11
NM_001042544	LTBP4	8425	-0.87949	6.93288	46.663	8.4304e-12	4.78232e-11
[truncated: 4,384 more rows]

## Sheet: TotalRNA_RestvAct_DE_AS_Genes
Symbol	EntrezGeneID	AffyGene
ABAT	18	ENSG00000183044
ACACB	32	ENSG00000076555
ACYP1	97	ENSG00000119640
ADCY7	113	ENSG00000121281
ADD3	120	ENSG00000148700
AGA	175	ENSG00000038002
AGER	177	ENSG00000204305
ALAS1	211	ENSG00000023330
ALDOA	226	ENSG00000149925
ALOX5AP	241	ENSG00000132965
AMPD3	272	ENSG00000133805
ARHGDIB	397	ENSG00000111348
ARL1	400	ENSG00000120805
ASNS	440	ENSG00000070669
ATM	472	ENSG00000149311
ATP2B4	493	ENSG00000058668
AUH	549	ENSG00000148090
BAG1	573	ENSG00000107262
BARD1	580	ENSG00000138376
BDH1	622	ENSG00000161267
CXCR5	643	ENSG00000160683
BUB1B	701	ENSG00000156970
CALU	813	ENSG00000128595
CAMK2D	817	ENSG00000145349
CAMK2G	818	ENSG00000148660
CANX	821	ENSG00000127022
CAPN3	825	ENSG00000092529
CASP2	835	ENSG00000106144
CASP8	841	ENSG00000064012
RUNX2	860	ENSG00000124813
RUNX3	864	ENSG00000020633
CCND3	896	ENSG00000112576
CD3D	915	ENSG00000167286
CD8A	925	ENSG00000153563
TNFSF8	944	ENSG00000106952
CD44	960	ENSG00000026508
CD53	963	ENSG00000143119
CD72	971	ENSG00000137101
CDK11B	984	ENSG00000248333
CDKN3	1033	ENSG00000100526
CHEK1	1111	ENSG00000149554
CHRNA5	1138	ENSG00000169684
CLNS1A	1207	ENSG00000074201
COL6A3	1293	ENSG00000163359
CPM	1368	ENSG00000135678
CREM	1390	ENSG00000095794
CSK	1445	ENSG00000103653
CSNK1G3	1456	ENSG00000151292
CYBA	1535	ENSG00000051523
CYLD	1540	ENSG00000083799
DAD1	1603	ENSG00000129562
DARS	1615	ENSG00000115866
DAXX	1616	ENSG00000204209
DDB2	1643	ENSG00000134574
DIAPH1	1729	ENSG00000131504
DNA2	1763	ENSG00000138346
DNASE1	1773	ENSG00000213918
TRDMT1	1787	ENSG00000107614
DPP4	1803	ENSG00000197635
E2F3	1871	ENSG00000112242
ECE1	1889	ENSG00000117298
ECT2	1894	ENSG00000114346
S1PR1	1901	ENSG00000170989
MEGF6	1953	ENSG00000162591
MARK2	2011	ENSG00000072518
ENO1	2023	ENSG00000074800
ENO2	2026	ENSG00000111674
EPB41	2035	ENSG00000159023
EZH2	2146	ENSG00000106462
F5	2153	ENSG00000198734
FANCA	2175	ENSG00000187741
FANCD2	2177	ENSG00000144554
FANCG	2189	ENSG00000221829
FDFT1	2222	ENSG00000079459
FDPS	2224	ENSG00000160752
FES	2242	ENSG00000182511
FYN	2534	ENSG00000010810
SLC37A4	2542	ENSG00000137700
GAK	2580	ENSG00000178950
GLUD1	2746	ENSG00000148672
GPR19	2842	ENSG00000183150
GPR35	2859	ENSG00000178623
GSK3B	2932	ENSG00000082701
BRF1	2972	ENSG00000185024
GZMH	2999	ENSG00000100450
GZMB	3002	ENSG00000100453
HDGF	3068	ENSG00000143321
HDLBP	3069	ENSG00000115677
HIF1A	3091	ENSG00000100644
HLA-C	3107	ENSG00000204525
HLA-F	3134	ENSG00000204642
HMBS	3145	ENSG00000256269
HMGCL	3155	ENSG00000117305
HMGA1	3159	ENSG00000137309
HMOX2	3163	ENSG00000103415
HNRNPD	3184	ENSG00000138668
HSD11B1	3290	ENSG00000117594
HSPA1L	3305	ENSG00000204390
RBPJ	3516	ENSG00000168214
IL2RA	3559	ENSG00000134460
IL11RA	3590	ENSG00000137070
IL12RB2	3595	ENSG00000081985
INPP4A	3631	ENSG00000040933
IRAK2	3656	ENSG00000134070
ISG20	3669	ENSG00000172183
ITGAL	3683	ENSG00000005844
ITGAX	3687	ENSG00000140678
ITGB7	3695	ENSG00000139626
ITIH4	3700	ENSG00000055955
ITK	3702	ENSG00000113263
JARID2	3720	ENSG00000008083
CD82	3732	ENSG00000085117
KRAS	3845	ENSG00000133703
KRT7	3855	ENSG00000135480
SMAD3	4088	ENSG00000166949
MAK	4117	ENSG00000111837
MARS	4141	ENSG00000166986
MAX	4149	ENSG00000125952
METTL1	4234	ENSG00000037897
MLH1	4292	ENSG00000076242
MLLT4	4301	ENSG00000130396
MTR	4548	ENSG00000116984
NAB1	4664	ENSG00000138386
NAP1L1	4673	ENSG00000187109
NAP1L4	4676	ENSG00000205531
NASP	4678	ENSG00000132780
NDUFB2	4708	ENSG00000090266
NDUFB8	4714	ENSG00000166136
NKTR	4820	ENSG00000114857
NUCB2	4925	ENSG00000070081
ODF2	4957	ENSG00000136811
OXCT1	5019	ENSG00000083720
P4HA1	5033	ENSG00000122884
FURIN	5045	ENSG00000140564
PAM	5066	ENSG00000145730
PDE7A	5150	ENSG00000205268
PDE6B	5158	ENSG00000133256
PDK1	5163	ENSG00000152256
PFKM	5213	ENSG00000152556
PGM3	5238	ENSG00000013375
SERPINB6	5269	ENSG00000124570
PIGC	5279	ENSG00000135845
PIK3CB	5291	ENSG00000051382
PIK3CG	5294	ENSG00000105851
PKD2	5311	ENSG00000118762
PKM	5315	ENSG00000067225
PLCB2	5330	ENSG00000137841
PLSCR1	5359	ENSG00000188313
POLE2	5427	ENSG00000100479
PPOX	5498	ENSG00000143224
PPP1CA	5499	ENSG00000172531
PPP2R5C	5527	ENSG00000078304
PRKACB	5567	ENSG00000142875
PRKAR1B	5575	ENSG00000188191
PRKCQ	5588	ENSG00000065675
MAP2K1	5604	ENSG00000169032
PSMA2	5683	ENSG00000106588
PSMA6	5687	ENSG00000100902
PSMB5	5693	ENSG00000100804
PSME2	5721	ENSG00000100911
PTEN	5728	ENSG00000171862
PTGER2	5732	ENSG00000125384
PTPN4	5775	ENSG00000088179
PTPN6	5777	ENSG00000111679
PTPRC	5788	ENSG00000081237
PVT1	5820	ENSG00000249859
PEX2	5828	ENSG00000164751
PXN	5829	ENSG00000089159
RAB27A	5873	ENSG00000069974
RAD51B	5890	ENSG00000182185
RAP1A	5906	ENSG00000116473
RBL2	5934	ENSG00000103479
RGS3	5998	ENSG00000138835
RGS12	6002	ENSG00000159788
RLF	6018	ENSG00000117000
CLIP1	6249	ENSG00000130779
RSU1	6251	ENSG00000148484
S100A4	6275	ENSG00000196154
VPS52	6293	ENSG00000223501
SARS	6301	ENSG00000031698
ATXN7	6314	ENSG00000163635
SDCBP	6386	ENSG00000137575
SEC13	6396	ENSG00000157020
SETMAR	6419	ENSG00000170364
SRSF4	6429	ENSG00000116350
ST3GAL3	6487	ENSG00000126091
SLAMF1	6504	ENSG00000117090
SLC2A3	6515	ENSG00000059804
SLC6A6	6533	ENSG00000131389
SLC9A5	6553	ENSG00000135740
SLC20A2	6575	ENSG00000168575
SNAPC3	6619	ENSG00000164975
SP100	6672	ENSG00000067066
SPAG1	6674	ENSG00000104450
SPG7	6687	ENSG00000197912
SPN	6693	ENSG00000197471
SRI	6717	ENSG00000075142
SRP72	6731	ENSG00000174780
SRPK2	6733	ENSG00000135250
STIM1	6786	ENSG00000167323
STK10	6793	ENSG00000072786
SURF4	6836	ENSG00000148248
MED22	6837	ENSG00000148297
TARBP2	6895	ENSG00000139546
TARS	6897	ENSG00000113407
TMBIM6	7009	ENSG00000139644
TFDP2	7029	ENSG00000269905
TFRC	7037	ENSG00000072274
TIA1	7072	ENSG00000116001
TK2	7084	ENSG00000166548
TMPO	7112	ENSG00000120802
TNNT3	7140	ENSG00000130595
TPI1	7167	ENSG00000111669
TPM1	7168	ENSG00000140416
NR2C1	7181	ENSG00000120798
TTF1	7270	ENSG00000125482
TUBA4A	7277	ENSG00000127824
UBA7	7318	ENSG00000182179
UBP1	7342	ENSG00000153560
UROS	7390	ENSG00000188690
VDAC2	7417	ENSG00000165637
VDR	7421	ENSG00000111424
VHL	7428	ENSG00000134086
WARS	7453	ENSG00000140105
WIPF1	7456	ENSG00000115935
LAT2	7462	ENSG00000086730
WFS1	7466	ENSG00000109501
WHSC1	7468	ENSG00000109685
XPNPEP1	7511	ENSG00000108039
ZAP70	7535	ENSG00000115085
ZNF33B	7582	ENSG00000196693
ZBTB17	7709	ENSG00000116809
TRIM26	7726	ENSG00000234127
ZNF189	7743	ENSG00000136870
ZMYM2	7750	ENSG00000121741
ZNF213	7760	ENSG00000085644
PRDM2	7799	ENSG00000116731
LAPTM5	7805	ENSG00000162511
MAPKAPK3	7867	ENSG00000114738
RAB7A	7879	ENSG00000075785
ST8SIA4	7903	ENSG00000113532
ZNF212	7988	ENSG00000170260
STAM	8027	ENSG00000136738
NCOA4	8031	ENSG00000266412
SHOC2	8036	ENSG00000108061
PTP4A2	8073	ENSG00000184007
COLQ	8292	ENSG00000206561
MAD1L1	8379	ENSG00000002822
PIP5K1B	8395	ENSG00000107242
CMAHP	8418	ENSG00000168405
ZNF282	8427	ENSG00000170265
GNPAT	8443	ENSG00000116906
SUPT3H	8464	ENSG00000196284
GPR65	8477	ENSG00000140030
PPFIBP2	8495	ENSG00000166387
PPFIA4	8497	ENSG00000143847
PKP4	8502	ENSG00000144283
KCNAB2	8514	ENSG00000069424
IFITM1	8519	ENSG00000185885
CAMK1	8536	ENSG00000134072
CDK10	8558	ENSG00000185324
YARS	8565	ENSG00000134684
NCOA1	8648	ENSG00000084676
VAMP8	8673	ENSG00000118640
CTNNAL1	8727	ENSG00000119326
RIPK1	8737	ENSG00000137275
PABPC4	8761	ENSG00000090621
SNAP23	8773	ENSG00000092531
IL18R1	8809	ENSG00000115604
CDKL1	8814	ENSG00000100490
DCAF5	8816	ENSG00000139990
CFLAR	8837	ENSG00000003402
TSC22D1	8848	ENSG00000102804
ARHGEF7	8874	ENSG00000102606
SGPL1	8879	ENSG00000166224
AP1G2	8906	ENSG00000213983
HERC3	8916	ENSG00000138641
HIST1H2BJ	8970	ENSG00000124635
P4HA2	8974	ENSG00000072682
PSTPIP1	9051	ENSG00000140368
PRC1	9055	ENSG00000198901
RQCD1	9125	ENSG00000144580
PCSK7	9159	ENSG00000160613
LRRFIP1	9208	ENSG00000124831
MAGI1	9223	ENSG00000151276
RPS6KA5	9252	ENSG00000100784
PDLIM7	9260	ENSG00000196923
NREP	9315	ENSG00000134986
TGFBRAP1	9392	ENSG00000135966
NMT2	9397	ENSG00000152465
MAP4K4	9448	ENSG00000071054
THEMIS2	9473	ENSG00000130775
KIF23	9493	ENSG00000137807
SLC4A7	9497	ENSG00000033867
LITAF	9516	ENSG00000189067
CHD1L	9557	ENSG00000131778
BRE	9577	ENSG00000158019
ENTPD4	9583	ENSG00000197217
NCOR2	9612	ENSG00000196498
ZNF592	9640	ENSG00000166716
MICAL2	9645	ENSG00000133816
MDC1	9656	ENSG00000137337
IQCB1	9657	ENSG00000173226
VGLL4	9686	ENSG00000144560
EDEM1	9695	ENSG00000134109
ESPL1	9700	ENSG00000135476
TMEM63A	9725	ENSG00000196187
SART3	9733	ENSG00000075856
KNTC1	9735	ENSG00000184445
USP34	9736	ENSG00000115464
FAM65B	9750	ENSG00000111913
HDAC4	9759	ENSG00000068024
SNX17	9784	ENSG00000115234
DLGAP5	9787	ENSG00000126787
MTSS1	9788	ENSG00000170873
EFCAB14	9813	ENSG00000159658
CUL7	9820	ENSG00000044090
RB1CC1	9821	ENSG00000023287
TRIM14	9830	ENSG00000106785
MELK	9833	ENSG00000165304
TRIM66	9866	ENSG00000166436
KIAA0196	9897	ENSG00000164961
DENND4B	9909	ENSG00000198837
NCAPD2	9918	ENSG00000010292
ZBTB40	9923	ENSG00000184677
ARHGAP25	9938	ENSG00000163219
DLEC1	9940	ENSG00000008226
TANK	10010	ENSG00000136560
BCL2L11	10018	ENSG00000153094
SH2B3	10019	ENSG00000111252
SMC4	10051	ENSG00000113810
FARSB	10056	ENSG00000116120
COL4A3BP	10087	ENSG00000113163
CTDSP2	10106	ENSG00000175215
ARPC2	10109	ENSG00000163466
PREB	10113	ENSG00000138073
RBM6	10180	ENSG00000004534
RBM5	10181	ENSG00000003756
USPL1	10208	ENSG00000132952
TRIB1	10221	ENSG00000173334
CD96	10225	ENSG00000153283
STX6	10228	ENSG00000135823
MAEA	10296	ENSG00000090316
TNIP1	10318	ENSG00000145901
IKZF1	10320	ENSG00000185811
AKR1A1	10327	ENSG00000117448
TFG	10342	ENSG00000114354
ATP8A1	10396	ENSG00000124406
N4BP2L2	10443	ENSG00000244754
MCRS1	10445	ENSG00000187778
ECI2	10455	ENSG00000198721
HAX1	10456	ENSG00000143575
SLC30A9	10463	ENSG00000014824
SEC23A	10484	ENSG00000100934
VTI1B	10490	ENSG00000100568
STK25	10494	ENSG00000115694
SEMA4F	10505	ENSG00000135622
FBLN5	10516	ENSG00000140092
BATF	10538	ENSG00000156127
TM9SF1	10548	ENSG00000100926
SLU7	10569	ENSG00000164609
CCT4	10575	ENSG00000115484
RAD51AP1	10635	ENSG00000111247
CXCR6	10663	ENSG00000172215
NEK6	10783	ENSG00000119408
VAMP5	10791	ENSG00000168899
MTHFD2	10797	ENSG00000065911
ARID5A	10865	ENSG00000196843
USP19	10869	ENSG00000172046
CCNI	10983	ENSG00000118816
IMMT	10989	ENSG00000132305
GLIPR1	11010	ENSG00000139278
PAPD7	11044	ENSG00000112941
SLC35D2	11046	ENSG00000130958
BTN3A2	11118	ENSG00000186470
BTN3A1	11119	ENSG00000026950
RCAN3	11123	ENSG00000117602
CAPN10	11132	ENSG00000142330
HHLA2	11148	ENSG00000114455
CORO1A	11151	ENSG00000102879
RABL2A	11159	ENSG00000144134
ERLIN2	11160	ENSG00000147475
LZTS1	11178	ENSG00000061337
NISCH	11188	ENSG00000010322
AKAP13	11214	ENSG00000170776
PDCD10	11235	ENSG00000114209
PMF1	11243	ENSG00000160783
SP140	11262	ENSG00000079263
ATXN2L	11273	ENSG00000168488
VPS45	11311	ENSG00000136631
PARK7	11315	ENSG00000116288
PHB2	11331	ENSG00000215021
RASA3	22821	ENSG00000185989
MTF2	22823	ENSG00000143033
SEC31A	22872	ENSG00000138674
MLXIP	22877	ENSG00000175727
ELL2	22936	ENSG00000118985
SCAP	22937	ENSG00000114650
SCMH1	22955	ENSG00000010803
TCF25	22980	ENSG00000141002
PCNX	22990	ENSG00000100731
KDM2A	22992	ENSG00000173120
IGSF9B	22997	ENSG00000080854
PALLD	23022	ENSG00000129116
FNBP1	23048	ENSG00000187239
ZBTB43	23099	ENSG00000169155
ANKLE2	23141	ENSG00000176915
EFR3A	23167	ENSG00000132294
RFTN1	23180	ENSG00000131378
NBEAL2	23218	ENSG00000160796
SYNE2	23224	ENSG00000054654
VPS13A	23230	ENSG00000197969
ANKRD28	23243	ENSG00000206560
ACSL6	23305	ENSG00000164398
MAN2B2	23324	ENSG00000013288
CLASP1	23332	ENSG00000074054
SZT2	23334	ENSG00000198198
DOCK9	23348	ENSG00000088387
SUN1	23353	ENSG00000164828
KIAA0947	23379	ENSG00000164151
SIK3	23387	ENSG00000160584
KIAA0368	23392	ENSG00000136813
NCAPH	23397	ENSG00000121152
PPWD1	23398	ENSG00000113593
EXOSC2	23404	ENSG00000130713
ITGB3BP	23421	ENSG00000142856
TRAM1	23471	ENSG00000067167
QPRT	23475	ENSG00000103485
LEPROTL1	23484	ENSG00000104660
WBP1	23559	ENSG00000239779
LY96	23643	ENSG00000154589
ZKSCAN5	23660	ENSG00000196652
RAD54B	25788	ENSG00000197275
COG4	25839	ENSG00000103051
ARMC8	25852	ENSG00000114098
DFNB31	25861	ENSG00000095397
ABHD14A	25864	ENSG00000248487
RNF19A	25897	ENSG00000034677
MTHFD1L	25902	ENSG00000120254
C1orf43	25912	ENSG00000143612
POT1	25913	ENSG00000128513
DNAH1	25981	ENSG00000114841
ULK3	25989	ENSG00000140474
SNED1	25992	ENSG00000162804
LRP10	26020	ENSG00000197324
SIPA1L1	26037	ENSG00000197555
UBXN7	26043	ENSG00000163960
WIPI2	26100	ENSG00000157954
GIMAP2	26157	ENSG00000106560
TIAM2	26230	ENSG00000146426
KLHL3	26249	ENSG00000146021
BLOC1S6	26258	ENSG00000104164
FBXO3	26273	ENSG00000110429
SACS	26278	ENSG00000151835
PTPN18	26469	ENSG00000072135
RPS6KC1	26750	ENSG00000136643
ACAD8	27034	ENSG00000151498
FOXP1	27086	ENSG00000114861
AGO2	27161	ENSG00000123908
ARFIP1	27236	ENSG00000164144
TNRC6A	27327	ENSG00000090905
MRPS28	28957	ENSG00000147586
RGCC	28984	ENSG00000102760
SLC43A3	29015	ENSG00000134802
PHPT1	29085	ENSG00000054148
FHOD1	29109	ENSG00000135723
CLEC2D	29121	ENSG00000069493
RACGAP1	29127	ENSG00000161800
GPR171	29909	ENSG00000174946
PILRB	29990	ENSG00000121716
RRM2B	50484	ENSG00000048392
ITSN2	50618	ENSG00000198399
MYEF2	50804	ENSG00000104177
F11R	50848	ENSG00000158769
SLC35B3	51000	ENSG00000124786
GOLT1B	51026	ENSG00000111711
DESI2	51029	ENSG00000121644
CALHM2	51063	ENSG00000138172
MECR	51102	ENSG00000116353
APH1A	51107	ENSG00000117362
SUV420H1	51111	ENSG00000110066
MRPS2	51116	ENSG00000122140
COQ4	51117	ENSG00000167113
CCDC41	51134	ENSG00000173588
INSIG2	51141	ENSG00000125629
ING4	51147	ENSG00000111653
C3orf18	51161	ENSG00000088543
NAGPA	51172	ENSG00000103174
LEF1	51176	ENSG00000138795
CRBN	51185	ENSG00000113851
NUSAP1	51203	ENSG00000137804
MRPL37	51253	ENSG00000116221
C1RL	51279	ENSG00000139178
ANKMY1	51281	ENSG00000144504
FAM13B	51306	ENSG00000031003
UCHL5	51377	ENSG00000116750
HEMK1	51409	ENSG00000114735
ANAPC7	51434	ENSG00000196510
SFMBT1	51460	ENSG00000163935
EVL	51466	ENSG00000196405
LIMA1	51474	ENSG00000050405
CTDSPL2	51496	ENSG00000137770
ETV7	51513	ENSG00000010030
DTL	51514	ENSG00000143476
TMEM14C	51522	ENSG00000111843
GSKIP	51527	ENSG00000100744
VPS54	51542	ENSG00000143952
HDAC7	51564	ENSG00000061273
NOP58	51602	ENSG00000055044
DPH5	51611	ENSG00000117543
TMBIM4	51643	ENSG00000228144
YPEL5	51646	ENSG00000119801
NUB1	51667	ENSG00000013374
TMEM66	51669	ENSG00000133872
ASB2	51676	ENSG00000100628
NAA38	51691	ENSG00000128534
ERAP1	51752	ENSG00000164307
C9orf78	51759	ENSG00000136819
RAB8B	51762	ENSG00000166128
TM6SF1	53346	ENSG00000136404
PELO	53918	ENSG00000152684
PPIL3	53938	ENSG00000240344
GNG2	54331	ENSG00000186469
FBXW5	54461	ENSG00000159069
ZFAND6	54469	ENSG00000086666
RC3H2	54542	ENSG00000056586
NDFIP2	54602	ENSG00000102471
PARP14	54625	ENSG00000173193
P4HTM	54681	ENSG00000178467
PDP1	54704	ENSG00000164951
NSMCE4A	54780	ENSG00000107672
KLHL24	54800	ENSG00000114796
AHI1	54806	ENSG00000135541
GDAP2	54834	ENSG00000196505
SIDT1	54847	ENSG00000072858
GON4L	54856	ENSG00000116580
C14orf101	54916	ENSG00000070269
ZSCAN32	54925	ENSG00000140987
HAUS4	54930	ENSG00000092036
LPCAT2	54947	ENSG00000087253
SDHAF2	54949	ENSG00000256591
BANP	54971	ENSG00000172530
C2orf42	54980	ENSG00000115998
C1orf159	54991	ENSG00000131591
TMCO3	55002	ENSG00000150403
LAMTOR1	55004	ENSG00000149357
HERC6	55008	ENSG00000138642
CCDC109B	55013	ENSG00000005059
AIM1L	55057	ENSG00000176092
PDPR	55066	ENSG00000090857
RNF31	55072	ENSG00000092098
TAPBPL	55080	ENSG00000139192
LRRC8D	55144	ENSG00000171492
TMEM33	55161	ENSG00000109133
CEP55	55165	ENSG00000138180
MSL2	55167	ENSG00000174579
SLC25A36	55186	ENSG00000114120
VPS13D	55187	ENSG00000048707
PBRM1	55193	ENSG00000163939
FANCI	55215	ENSG00000140525
RNF121	55298	ENSG00000137522
CSGALNACT2	55454	ENSG00000169826
BATF3	55509	ENSG00000123685
VEZT	55591	ENSG00000028203
ANKRD10	55608	ENSG00000088448
GPATCH2L	55668	ENSG00000089916
YEATS2	55689	ENSG00000163872
LUC7L	55692	ENSG00000007392
CCDC88A	55704	ENSG00000115355
TMEM48	55706	ENSG00000058804
NECAP2	55707	ENSG00000157191
CHFR	55743	ENSG00000072609
NGLY1	55768	ENSG00000151092
EXOC2	55770	ENSG00000112685
TDP1	55775	ENSG00000042088
MCTP2	55784	ENSG00000140563
TRERF1	55809	ENSG00000124496
ARHGAP15	55843	ENSG00000075884
ITFG2	55846	ENSG00000111203
ZNF395	55893	ENSG00000186918
ERBB2IP	55914	ENSG00000112851
SLC50A1	55974	ENSG00000169241
TMEM234	56063	ENSG00000160055
CLDND1	56650	ENSG00000080822
TMEM9B	56674	ENSG00000175348
SAR1A	56681	ENSG00000079332
CDC42SE1	56882	ENSG00000197622
UGGT1	56886	ENSG00000136731
WRNIP1	56897	ENSG00000124535
C3orf37	56941	ENSG00000183624
CMC2	56942	ENSG00000103121
C11orf30	56946	ENSG00000158636
POGLUT1	56983	ENSG00000163389
CDC42SE2	56990	ENSG00000158985
KIF15	56992	ENSG00000163808
C16orf62	57020	ENSG00000103544
PCBP4	57060	ENSG00000090097
PCNP	57092	ENSG00000081154
GOPC	57120	ENSG00000047932
LYRM1	57149	ENSG00000102897
ZMIZ1	57178	ENSG00000108175
ATP10A	57194	ENSG00000206190
ATP8B2	57198	ENSG00000143515
ZNF248	57209	ENSG00000198105
CLK4	57396	ENSG00000113240
BIRC6	57448	ENSG00000115760
PLEKHG5	57449	ENSG00000171680
ODF2L	57489	ENSG00000122417
AHRR	57491	ENSG00000063438
CASKIN1	57524	ENSG00000167971
HACE1	57531	ENSG00000085382
KLHL42	57542	ENSG00000087448
IFT80	57560	ENSG00000068885
PITPNM2	57605	ENSG00000090975
RANBP10	57610	ENSG00000141084
USP37	57695	ENSG00000135913
GBA2	57704	ENSG00000070610
ZFYVE28	57732	ENSG00000159733
KIAA1967	57805	ENSG00000158941
LSM2	57819	ENSG00000204392
CTDSP1	58190	ENSG00000144579
FAM60A	58516	ENSG00000139146
HIVEP3	59269	ENSG00000127124
SIGIRR	59307	ENSG00000185187
PLEKHA1	59338	ENSG00000107679
THADA	63892	ENSG00000115970
FAM111A	63901	ENSG00000166801
MYO1G	64005	ENSG00000136286
CENPK	64105	ENSG00000123219
NOD2	64127	ENSG00000167207
NCAPG	64151	ENSG00000109805
MLST8	64223	ENSG00000167965
C5orf28	64417	ENSG00000151881
INF2	64423	ENSG00000203485
GORASP1	64689	ENSG00000114745
SMAP2	64744	ENSG00000084070
PARP12	64761	ENSG00000059378
CREB3L2	64764	ENSG00000182158
MTHFSD	64779	ENSG00000103248
MICAL1	64780	ENSG00000135596
CRTC3	64784	ENSG00000140577
NABP1	64859	ENSG00000173559
BCL11B	64919	ENSG00000127152
CENPH	64946	ENSG00000153044
CAPRIN2	65981	ENSG00000110888
AACS	65985	ENSG00000081760
C7orf49	78996	ENSG00000122783
GGCT	79017	ENSG00000006625
TMEM106C	79022	ENSG00000134291
ZNF655	79027	ENSG00000197343
SPATA5L1	79029	ENSG00000171763
PVRIG	79037	ENSG00000213413
METTL22	79091	ENSG00000067365
TAF1D	79101	ENSG00000166012
ATP13A3	79572	ENSG00000133657
TTC13	79573	ENSG00000143643
C10orf76	79591	ENSG00000120029
NAA16	79612	ENSG00000172766
RNASEH2B	79621	ENSG00000136104
EFTUD1	79631	ENSG00000140598
PARP8	79668	ENSG00000151883
ZCCHC6	79670	ENSG00000083223
MLF1IP	79682	ENSG00000151725
DHRS12	79758	ENSG00000102796
ALS2CR8	79800	ENSG00000138380
SLTM	79811	ENSG00000137776
RNF122	79845	ENSG00000133874
BORA	79866	ENSG00000136122
ATP8B4	79895	ENSG00000104043
TNIP3	79931	ENSG00000050730
DENND2D	79961	ENSG00000162777
PCNXL2	80003	ENSG00000135749
FAM192A	80011	ENSG00000172775
C14orf159	80017	ENSG00000133943
PGAP1	80055	ENSG00000197121
TARS2	80222	ENSG00000143374
RAB11FIP1	80223	ENSG00000156675
RUFY1	80230	ENSG00000176783
CEP63	80254	ENSG00000182923
FLAD1	80308	ENSG00000160688
ZKSCAN3	80317	ENSG00000189298
ABTB1	80325	ENSG00000114626
TRAF3IP3	80342	ENSG00000009790
ZSCAN16	80345	ENSG00000196812
AKNA	80709	ENSG00000106948
SLC35G2	80723	ENSG00000168917
THUMPD2	80745	ENSG00000138050
GLTPD1	80772	ENSG00000224051
CEP44	80817	ENSG00000164118
CLPTM1L	81037	ENSG00000049656
TSPAN14	81619	ENSG00000108219
DIAPH3	81624	ENSG00000139734
LOC81691	81691	ENSG00000005189
RNF170	81790	ENSG00000120925
TRIM56	81844	ENSG00000169871
COG3	83548	ENSG00000136152
CCM2	83605	ENSG00000136280
ZMIZ2	83637	ENSG00000122515
FAM107B	83641	ENSG00000065809
PARP9	83666	ENSG00000138496
YPEL3	83719	ENSG00000090238
FRMD8	83786	ENSG00000126391
SETDB2	83852	ENSG00000136169
ATAD3B	83858	ENSG00000160072
CDCA7	83879	ENSG00000144354
EIF2A	83939	ENSG00000144895
SLC41A2	84102	ENSG00000136052
KIAA1109	84162	ENSG00000138688
NLRC5	84166	ENSG00000140853
TMEM175	84286	ENSG00000127419
WIBG	84305	ENSG00000170473
THOC3	84321	ENSG00000051596
ARFGAP2	84364	ENSG00000149182
LZTS2	84445	ENSG00000107816
KIAA1841	84542	ENSG00000162929
KDM2B	84678	ENSG00000089094
ACCS	84680	ENSG00000110455
PRRC2B	84726	ENSG00000130723
PYROXD2	84795	ENSG00000119943
MFSD9	84804	ENSG00000135953
CROCCP2	84809	ENSG00000215908
TRIM52	84851	ENSG00000183718
CCDC142	84865	ENSG00000135637
FBXO18	84893	ENSG00000134452
TBRG1	84897	ENSG00000154144
MASTL	84930	ENSG00000120539
AGXT2L2	85007	ENSG00000175309
TRIM5	85363	ENSG00000132256
DNAJC14	85406	ENSG00000135392
ZC3H12C	85463	ENSG00000149289
ARHGAP11B	89839	ENSG00000187951
FCHSD1	89848	ENSG00000197948
ATP6V1E2	90423	ENSG00000250565
CCDC74A	90557	ENSG00000163040
CERS5	91012	ENSG00000139624
PCED1B	91523	ENSG00000179715
NEK9	91754	ENSG00000119638
CHMP7	91782	ENSG00000147457
OXNAD1	92106	ENSG00000154814
RCSD1	92241	ENSG00000198771
TMEM129	92305	ENSG00000168936
CCDC64	92558	ENSG00000135127
COQ10A	93058	ENSG00000135469
SP140L	93349	ENSG00000185404
ACTR8	93973	ENSG00000113812
SFXN5	94097	ENSG00000144040
ORMDL1	94101	ENSG00000128699
SYTL3	94120	ENSG00000164674
PRKCDBP	112464	ENSG00000170955
ERI2	112479	ENSG00000196678
CMTM7	112616	ENSG00000153551
L3HYPDH	112849	ENSG00000126790
VPS26B	112936	ENSG00000151502
MTFR2	113115	ENSG00000146410
HELQ	113510	ENSG00000163312
DTX2	113878	ENSG00000091073
CROCCP3	114819	ENSG00000080947
PWWP2A	114825	ENSG00000170234
SLAMF6	114836	ENSG00000162739
FBXO32	114907	ENSG00000156804
TMEM123	114908	ENSG00000152558
WDFY2	115825	ENSG00000139668
ACAP3	116983	ENSG00000131584
ARAP2	116984	ENSG00000047365
AGAP2	116986	ENSG00000135439
PIK3AP1	118788	ENSG00000155629
CYP2R1	120227	ENSG00000262968
AMICA1	120425	ENSG00000160593
RHEBL1	121268	ENSG00000167550
NEDD1	121441	ENSG00000139350
IKBIP	121457	ENSG00000166130
KLHDC1	122773	ENSG00000197776
FRMD6	122786	ENSG00000139926
TC2N	123036	ENSG00000165929
SLC25A29	123096	ENSG00000197119
NIPA1	123606	ENSG00000170113
DCUN1D3	123879	ENSG00000188215
PRSS30P	124221	ENSG00000172460
GABPB2	126626	ENSG00000143458
CCDC163P	126661	ENSG00000236624
CLHC1	130162	ENSG00000162994
PQLC3	130814	ENSG00000162976
MTERFD2	130916	ENSG00000122085
CCDC58	131076	ENSG00000160124
TMEM42	131616	ENSG00000169964
GLYCTK	132158	ENSG00000168237
SCLT1	132320	ENSG00000151466
ADAT2	134637	ENSG00000189007
ZNF786	136051	ENSG00000197362
ADHFE1	137872	ENSG00000147576
UBXN2B	137886	ENSG00000215114
HGSNAT	138050	ENSG00000165102
MIB2	142678	ENSG00000197530
XRRA1	143570	ENSG00000166435
LAYN	143903	ENSG00000204381
DNHD1	144132	ENSG00000179532
RLTPR	146206	ENSG00000159753
SLC35F3	148641	ENSG00000183780
PTPRVP	148713	ENSG00000243323
PYHIN1	149628	ENSG00000163564
LOC150776	150776	ENSG00000152117
TTC14	151613	ENSG00000163728
SGOL1	151648	ENSG00000129810
RNF38	152006	ENSG00000137075
SLC38A9	153129	ENSG00000177058
MBOAT1	154141	ENSG00000172197
VPS13B	157680	ENSG00000132549
KIAA2026	158358	ENSG00000183354
USP54	159195	ENSG00000166348
GPR180	160897	ENSG00000152749
PARP15	165631	ENSG00000173200
ZBTB49	166793	ENSG00000168826
C10orf128	170371	ENSG00000204161
MPZL3	196264	ENSG00000160588
FUK	197258	ENSG00000157353
ACSF3	197322	ENSG00000176715
CC2D1B	200014	ENSG00000154222
TIGIT	201633	ENSG00000181847
LOC202181	202181	ENSG00000246596
RTKN2	219790	ENSG00000182010
TPCN2	219931	ENSG00000162341
CYBASC3	220002	ENSG00000162144
ORAOV1	220064	ENSG00000149716
CCDC7	221016	ENSG00000150076
SPATA13	221178	ENSG00000182957
ZUFSP	221302	ENSG00000153975
C7orf41	222166	ENSG00000180354
ATXN7L1	222255	ENSG00000146776
MMS22L	253714	ENSG00000146263
WDR27	253769	ENSG00000184465
ZDHHC20	253832	ENSG00000180776
RALGAPA1	253959	ENSG00000174373
EHBP1L1	254102	ENSG00000173442
MCM9	254394	ENSG00000111877
MCOLN2	255231	ENSG00000153898
TCP11L2	255394	ENSG00000166046
SERINC5	256987	ENSG00000164300
ASPM	259266	ENSG00000066279
MDGA1	266727	ENSG00000112139
POC1B	282809	ENSG00000139323
SLC25A45	283130	ENSG00000162241
C1RL-AS1	283314	ENSG00000205885
C14orf182	283551	ENSG00000214900
CES4A	283848	ENSG00000172824
INO80E	283899	ENSG00000169592
IAH1	285148	ENSG00000134330
CCDC66	285331	ENSG00000180376
FAM200B	285550	ENSG00000237765
LINC00174	285908	ENSG00000179406
FBXO43	286151	ENSG00000156509
DHRS4L2	317749	ENSG00000187630
ANKRD13D	338692	ENSG00000172932
CCDC18	343099	ENSG00000122483
EP400NL	347918	ENSG00000185684
C2orf48	348738	ENSG00000163009
ANKRD37	353322	ENSG00000186352
CCDC23	374969	ENSG00000177868
WASH2P	375260	ENSG00000146556
C5orf34	375444	ENSG00000172244
AGRN	375790	ENSG00000188157
FLJ31306	379025	ENSG00000257621
THEMIS	387357	ENSG00000172673
NOTCH2NL	388677	ENSG00000213240
SNX19	399979	ENSG00000120451
C15orf53	400359	ENSG00000175779
ZNF815P	401303	ENSG00000235944
LOC401320	401320	ENSG00000196295
C7orf61	402573	ENSG00000185955
ANKHD1-EIF4EBP3	404734	ENSG00000131503
DDX12P	440081	ENSG00000214826
GOLGA8B	440270	ENSG00000215252
EIF2AK4	440275	ENSG00000128829
MINOS1	440574	ENSG00000173436
STAG3L3	442578	ENSG00000174353
RBMXL1	494115	ENSG00000213516
LOC541471	541471	ENSG00000172965
DNAJC25	548645	ENSG00000059769
SEPT7P2	641977	ENSG00000214765
LOC642846	642846	ENSG00000111788
ZNF862	643641	ENSG00000106479
ZFP62	643836	ENSG00000196670
FLJ33630	644873	ENSG00000245937
MZT2A	653784	ENSG00000173272
CD27-AS1	678655	ENSG00000215039
SDHAP2	727956	ENSG00000242086
MROH1	727957	ENSG00000179832
PPIEL	728448	ENSG00000182109
SLC35E2B	728661	ENSG00000189339
LOC728730	728730	ENSG00000231312
SLC8A1-AS1	100128590	ENSG00000227028
LINC00476	100128782	ENSG00000175611
LOC100131564	100131564	ENSG00000223745
LOC100132707	100132707	ENSG00000214106
JMJD7	100137047	ENSG00000243789
LINC00426	100188949	ENSG00000238121
PCED1B-AS1	100233209	ENSG00000247774
THAP9-AS1	100499177	ENSG00000251022
C9orf174	100499483	ENSG00000197816
POC1B-GALNT4	100528030	ENSG00000259075
CKLF-CMTM1	100529251	ENSG00000254788

## Sheet: TotalRNA_RestvAct_ASGenes
AffyGene	max_dI	midas-p (corresponding)	symbol	external gene ID	description	regulation_call	event_call	number_of_comparisons	num_effected_exons	up_exons	down_exons	functional_attribute	uniprot-ens_exon_features	direct_domain_alignments	pathways	mean_fold_change	exon-annotations	exon-region IDs	alternative gene ID	splice-annotation score
ENSG00000102054	0.341029		RBBP7	ENSG00000102054	retinoblastoma binding protein 7 [Source:HGNC Symbol;Acc:9890]	downregulated	ei-ex	2	1		E2.1				RB in Cancer:WP2446 // CenH3-containing nucleosome assembly at centromere // negative regulation of cell growth // negative regulation of transcription from RNA polymerase II promoter // cell proliferation // multicellular organismal development // regulation of transcription, DNA-dependent // DNA replication // negative regulation of transcription, DNA-dependent // nucleosome assembly // chromat…	1.94779	cassette-exon	E2.1	ENSG00000102054	3
ENSG00000124201	0.498498		ZNFX1	ENSG00000124201	zinc finger, NFX1-type containing 1 [Source:HGNC Symbol;Acc:29271]	upregulated	ei-ex	1	1	I9.1_47871278					regulation of transcription, DNA-dependent // hydrolase activity // sequence-specific DNA binding transcription factor activity // zinc ion binding // DNA binding // metal ion binding // ATP binding // nucleus	-1.96585	cassette-exon|alt-5'	E9.4-I9.1_47871278	ENSG00000124201	3
ENSG00000189298	0.466566		ZKSCAN3	ENSG00000189298	zinc finger with KRAB and SCAN domains 3 [Source:HGNC Symbol;Acc:13853]	upregulated	ei-ex	1	1	E3.2|E2.1		(+)AA:390(ENSP00000341883)->538(BAG36309.1),(+)alt-N-terminus	(+)DOMAIN-SCAN box,(+)Tscrpt_reg_SCAN-IPR003309		viral reproduction // regulation of transcription, DNA-dependent // positive regulation of transcription, DNA-dependent // metal ion binding // sequence-specific DNA binding transcription factor activity // zinc ion binding // nucleic acid binding // DNA binding // chromatin binding // nucleus // intracellular	-2.33272	cassette-exon	E2.1-E3.2	ENSG00000189298	3
ENSG00000151532	0.416156		VTI1A	ENSG00000151532	vesicle transport through interaction with t-SNAREs homolog 1A (yeast) [Source:HGNC Symbol;Acc:17792]	downregulated	ei-ex	4	3	E2.1,E3.1	E13.1			(indirect)Vesicle_trsprt_v-SNARE_N-IPR007705	ER to Golgi vesicle-mediated transport // vesicle-mediated transport // intracellular protein transport // retrograde transport, endosome to Golgi // protein transport // vesicle fusion with Golgi apparatus // protein transporter activity // protein binding // SNAP receptor activity // synaptic vesicle // integral to membrane // Golgi apparatus // cytoplasmic membrane-bounded vesicle // membrane …	-1.17346	cassette-exon, cassette-exon|alt-3'	E13.1|E2.1|E3.1	ENSG00000151532	3
ENSG00000110514	0.607633		MADD	ENSG00000110514	MAP-kinase activating death domain [Source:HGNC Symbol;Acc:6766]	upregulated	ei-ex	9	5	E3.7,E4.2,I27.1_47317269	E27.2,E27.3	(+)AA:135(ENSP00000402364)->136(ENSP00000413116),(+)alt-C-terminus,(-)AA:100(ENST00000526603-PEP)->1587(ENSP00000384287),(-)AA:1541(ENSP00000378753)->1545(ENSP00000385585),(-)AA:1541(ENSP00000378753)->1587(ENSP00000384287),(-)AA:1581(ENSP00000378745)->1647(ENSP00000310933),(-)AA:1588(ENSP00000343902)->1608(ENSP00000304505),(-)alt-C-terminus,(-)alt-N-terminus,(-)alt-coding	(-)COMPBIAS-Ser-rich,(-)DENN-IPR001194,(-)DOMAIN-DENN,(-)DOMAIN-Death,(-)DOMAIN-UDENN,(-)DOMAIN-dDENN,(-)MOD_RES-Phosphoserine,(-)MOD_RES-Phosphothreonine,(-)TRANSMEM-Helical;,(-)dDENN-IPR005112,(-)uDENN-IPR005113		TNF alpha Signaling Pathway:WP231 // BCL-XL prevents the binding of truncated BID to BAX. This is prevented by BAD. BAD can displace tBID from BCL-XL. :WP231 // Deregulation of Rab and Rab Effector Genes in Bladder Cancer:WP2291 // activation of MAPK activity // regulation of cell cycle // cell surface receptor linked signaling pathway // regulation of apoptosis // positive regulation of protein …	-1.18079	alt-5'|altFivePrime, alt-5'|altFivePrime|altFivePrime, alt-5'|altFivePrime|altFivePrime|altFivePrime, cassette-exon, cassette-exon|alt-5'	E27.2|E27.3|E27.3-I27.1_47317269|E3.7|E4.2	ENSG00000110514	5
ENSG00000079263	0.329859		SP140	ENSG00000079263	SP140 nuclear body protein [Source:HGNC Symbol;Acc:17133]	upregulated	ei-ex	2	2	E6.1,I30.1_231178994		(+)microRNA-target(hsa-miR-425*:mirbase,hsa-miR-675:mirbase,hsa-miR-181a*:mirbase,hsa-miR-584:mirbase,hsa-miR-218-2*:mirbase,hsa-miR-221:mirbase,hsa-miR-296-5p:mirbase,hsa-miR-659:mirbase,hsa-miR-147b:mirbase),(-)AA:172(ENSP00000362749)->189(ENSP00000445084),(-)alt-C-terminus	(+)Sp100-IPR004865,(-)DOMAIN-HSR,(-)Sp100-IPR004865	(direct)Sp100-IPR004865	defense response // regulation of transcription, DNA-dependent // transcription, DNA-dependent // sequence-specific DNA binding transcription factor activity // zinc ion binding // binding // protein binding // DNA binding // metal ion binding // cytoplasm // nucleolus // nucleus // nuclear envelope // nucleoplasm	1.66597	altPromoter, cassette-exon	E29.5-I30.1_231178994|E6.1	ENSG00000079263	4
ENSG00000197816	0.501584		C9orf174	ENSG00000197816	chromosome 9 open reading frame 174 [Source:HGNC Symbol;Acc:29303]	upregulated	ei-ex	1	1	E13.1		(-)AA:220(ENSP00000364351)->903(ENSP00000414000),(-)alt-C-terminus,(-)alt-N-terminus	(+)TRANSMEM-Helical;,(-)COMPBIAS-Glu-rich,(-)MOD_RES-Phosphoserine		integral to membrane // membrane	-3.44936	cassette-exon	E13.1	ENSG00000197816	3
ENSG00000135476	0.597615		ESPL1	ENSG00000135476	extra spindle pole bodies homolog 1 (S. cerevisiae) [Source:HGNC Symbol;Acc:16856]	upregulated	ei-ex	6	4	E8.1|E6.1,I1.1_53662413,I1.1_53662443	E8.2				Cell Cycle:WP179 // Cell cycle:WP179 // cytokinesis // establishment of mitotic spindle localization // mitotic sister chromatid segregation // metabolic process // negative regulation of sister chromatid cohesion // meiotic spindle organization // apoptosis // meiosis I // positive regulation of mitotic metaphase/anaphase transition // proteolysis // chromosome segregation // homologous chromoso…	3.34163	cassette-exon	E6.1-E9.1|E8.2|I1.1_53662413-E2.1|I1.1_53662443-E2.1	ENSG00000135476	3
ENSG00000168036	0.457578		CTNNB1	ENSG00000168036	catenin (cadherin-associated protein), beta 1, 88kDa [Source:HGNC Symbol;Acc:2514]	downregulated	ei-ex	2	2	I5.1_41243879	E6.1				Wnt Signaling Pathway and Pluripotency:WP399 // Arrhythmogenic right ventricular cardiomyopathy (ARVC):KEGG-hsa05412:WP2118 // BDNF signaling pathway:WP2380 // Primary Focal Segmental Glomerulosclerosis FSGS:WP2572 // miR-targeted genes in leukocytes - TarBase:WP2003 // miR-targeted genes in muscle cell - TarBase:WP2005 // Integrated Pancreatic Cancer Pathway:WP2377 // Adipogenesis:WP236 // Andro…	1.02798	cassette-exon	E6.1|I5.1_41243879-E7.1	ENSG00000168036	3
ENSG00000174946	0.359897		GPR171	ENSG00000174946	G protein-coupled receptor 171 [Source:HGNC Symbol;Acc:30057]	downregulated	ei-ex	4	2		E2.1,E2.1_150918788				GPCRs, Class A Rhodopsin-like:WP455 // G-protein coupled receptor protein signaling pathway // G-protein coupled receptor activity // purinergic nucleotide receptor activity, G-protein coupled // receptor activity // signal transducer activity // integral to membrane // plasma membrane	-1.69205	cassette-exon, cassette-exon|alt-3'	E2.1|E2.1_150918788	ENSG00000174946	3
ENSG00000169032	0.507184		MAP2K1	ENSG00000169032	mitogen-activated protein kinase kinase 1 [Source:HGNC Symbol;Acc:6840]	downregulated	ei-ex	1	1		E9.1|E8.2				IL-5 Signaling Pathway:WP127 // Insulin Signaling:WP481 // BDNF signaling pathway:WP2380 // IL-9 Signaling Pathway:WP22 // Serotonin Receptor 4/6/7 and NR3C Signaling:WP734 // TSLP Signaling Pathway:WP2203 // Signaling Pathways in Glioblastoma:WP2261 // TGF beta Signaling Pathway:WP366 // RANKL/RANK Signaling Pathway:WP2018 // Focal Adhesion:WP306 // Toll-like receptor signaling pathway:WP75 // I…	2.21167	cassette-exon|alt-5'	E8.2-E10.1	ENSG00000169032	3
ENSG00000213995	0.493641		CARKD	ENSG00000213995	carbohydrate kinase domain containing [Source:HGNC Symbol;Acc:25576]	downregulated	ei-ex	1	1		E7.6_111287233				biological_process // molecular_function // cellular_component // mitochondrion	-1.45224	alt-5'	E7.6_111287233	ENSG00000213995	3
ENSG00000109118	0.356117		PHF12	ENSG00000109118	PHD finger protein 12 [Source:HGNC Symbol;Acc:20816]	upregulated	ei-ex	2	2	I1.1_27277758,I2.1_27266595					negative regulation of transcription, DNA-dependent // phosphatidylinositol binding // zinc ion binding // protein binding // metal ion binding // transcriptional repressor complex // nucleolus // nucleus	-2.12768	alt-5', altPromoter|bleedingExon	E1.3-I1.1_27277758|E2.2-I2.1_27266595	ENSG00000109118	4
ENSG00000177565	0.616838		TBL1XR1	ENSG00000177565	transducin (beta)-like 1 X-linked receptor 1 [Source:HGNC Symbol;Acc:29529]	upregulated	ei-ex	8	7	E1.9,E1.9|E4.1,E2.5,E4.1,E4.1|E2.5,E5.1|E1.9,E5.1|E2.5					small molecule metabolic process // proteasomal ubiquitin-dependent protein catabolic process // canonical Wnt receptor signaling pathway // negative regulation of transcription, DNA-dependent // positive regulation of transcription, DNA-dependent // cellular lipid metabolic process // negative regulation of transcription from RNA polymerase II promoter // positive regulation of transcription fro…	-1.18881	cassette-exon	E1.9|E1.9-E10.1|E1.9-E4.1|E2.5|E2.5-E10.1|E4.1	ENSG00000177565	3
ENSG00000136819	0.278601		C9orf78	ENSG00000136819	chromosome 9 open reading frame 78 [Source:HGNC Symbol;Acc:24932]	upregulated	ei-ex	1	1	E4.2|E3.1					nucleus // nucleolus // cytoplasm	-1.98319	cassette-exon|alt-3'|alt-5'	E3.1-E7.2_132593219	ENSG00000136819	3
ENSG00000059804	0.565245		SLC2A3	ENSG00000059804	solute carrier family 2 (facilitated glucose transporter), member 3 [Source:HGNC Symbol;Acc:11007]	upregulated	ei-ex	2	2	E10.1_8074217,E9.2|E10.1_8074217					Glycolysis and Gluconeogenesis:WP534 // water-soluble vitamin metabolic process // vitamin metabolic process // carbohydrate metabolic process // transmembrane transport // L-ascorbic acid metabolic process // hexose transport // transport // carbohydrate transport // glucose transport // small molecule metabolic process // glucose transmembrane transporter activity // folic acid binding // trans…	2.17435	cassette-exon, cassette-exon|alt-3'	E10.1_8074217|E9.2-E10.1_8074217	ENSG00000059804	3
ENSG00000136811	0.216734		ODF2	ENSG00000136811	outer dense fiber of sperm tails 2 [Source:HGNC Symbol;Acc:8114]	downregulated	ei-ex	1	1		E8.2	(+)AA:824(ENSP00000342581)->829(ENSP00000361882),(+)alt-N-terminus			cell differentiation // mitotic cell cycle // G2/M transition of mitotic cell cycle // spermatogenesis // multicellular organismal development // structural molecule activity // protein binding // cytoplasm // cytoskeleton // centrosome // cytosol // flagellum // centriole // cilium // spindle pole // microtubule	1.54093	cassette-exon|cassetteExon|cassetteExon	E8.2	ENSG00000136811	5
ENSG00000178773	0.752874		CPNE7	ENSG00000178773	copine VII [Source:HGNC Symbol;Acc:2320]	downregulated	ei-ex	3	2	E18.1	I16.1_89660566				transport // lipid metabolic process // transporter activity // protein binding	1.44279	alt-3'	E18.1|I16.1_89660566-E17.1	ENSG00000178773	3
ENSG00000168724	0.3676		DNAJC21	ENSG00000168724	DnaJ (Hsp40) homolog, subfamily C, member 21 [Source:HGNC Symbol;Acc:27030]	upregulated	ei-ex	1	1	I1.1_34930466					protein folding // heat shock protein binding // unfolded protein binding // molecular_function // zinc ion binding // protein binding // metal ion binding // nucleic acid binding // ribosome // intracellular	1.12127		I1.1_34930466-E2.1	ENSG00000168724	2
ENSG00000178809	0.336535		TRIM73	ENSG00000178809	tripartite motif containing 73 [Source:HGNC Symbol;Acc:18162]	downregulated	ei-ex	2	2		E4.4,E5.1				metal ion binding // zinc ion binding // protein binding // intracellular	-4.21603	cassette-exon	E4.4|E5.1	ENSG00000178809	3
ENSG00000083828	0.412436		ZNF586	ENSG00000083828	zinc finger protein 586 [Source:HGNC Symbol;Acc:25949]	upregulated	ei-ex	1	1	E4.1		(+)microRNA-target(hsa-miR-181d:miRanda|mirbase,hsa-miR-222:miRanda,hsa-miR-103:miRanda,hsa-miR-107:miRanda,hsa-miR-363:miRanda,hsa-miR-506:miRanda,hsa-miR-101:miRanda,hsa-miR-31:miRanda,hsa-miR-541*:mirbase,hsa-miR-186:miRanda,hsa-miR-613:miRanda,hsa-miR-876-5p:miRanda,hsa-miR-23a:miRanda,hsa-miR-25:miRanda,hsa-miR-224:miRanda,hsa-miR-1:miRanda,hsa-miR-125a-3p:miRanda,hsa-miR-146a:miRanda,hsa-mi…		(direct)Znf_C2H2-IPR007087, (direct)Krueppel-associated_box-IPR001909, (direct)Znf_C2H2-like-IPR015880	regulation of transcription, DNA-dependent // zinc ion binding // nucleic acid binding // DNA binding // metal ion binding // nucleus // intracellular	-1.38852	cassette-exon	E4.1	ENSG00000083828	3
ENSG00000064490	0.243311		RFXANK	ENSG00000064490	regulatory factor X-associated ankyrin-containing protein [Source:HGNC Symbol;Acc:9987]	upregulated	ei-ex	1	1	E1.4		(+)truncated,(-)AA:63(ENSP00000393159)->237(ENSP00000262804)	(-)Ankyrin_rpt-IPR002110,(-)Ankyrin_rpt-contain_dom-IPR020683,(-)DNA-bd_RFXANK-IPR017362,(-)REPEAT-ANK 2,(-)REPEAT-ANK 3,(-)REPEAT-ANK 4,(-)REPEAT-ANK 5		regulation of transcription, DNA-dependent // positive regulation of transcription from RNA polymerase II promoter // transcription, DNA-dependent // Ras protein signal transduction // sequence-specific DNA binding transcription factor activity // transcription cofactor activity // protein binding // DNA binding // histone deacetylase binding // cytoplasm // nucleus	-1.26607	alt-5'	E1.4	ENSG00000064490	3
ENSG00000134077	0.444722		THUMPD3	ENSG00000134077	THUMP domain containing 3 [Source:HGNC Symbol;Acc:24493]	upregulated	ei-ex	1	1	E1.8					methyltransferase activity // transferase activity // RNA binding	1.29578	alt-5'	E1.8	ENSG00000134077	3
ENSG00000160766	0.589662		GBAP1	ENSG00000160766	glucosidase, beta, acid pseudogene 1 [Source:HGNC Symbol;Acc:4178]	upregulated	ei-ex	5	3	E5.8	I5.1,I5.2	(-)AA:320(ENST00000486869-PEP)->330(ENST00000473223-PEP),(-)AA:320(ENST00000486869-PEP)->359(ENSP00000357358),(-)alt-C-terminus,(-)alt-N-terminus	(+)Glyco_hydro_30-IPR001139,(-)Glyco_hydro_30-IPR001139	(indirect)Glyco_hydro_30-IPR001139	carbohydrate metabolic process // sphingolipid metabolic process // lysosome organization // catalytic activity // glucosylceramidase activity // cation binding // lysosome	-1.19057	cassette-exon, intron-retention	E5.8|I5.1|I5.2-E7.1	ENSG00000160766	3
ENSG00000134072	0.32295		CAMK1	ENSG00000134072	calcium/calmodulin-dependent protein kinase I [Source:HGNC Symbol;Acc:1459]	downregulated	ei-ex	1	1		E3.1	(+)AA:39(ENSP00000380447)->122(ENSP00000404587),(+)nonsense_mediated_decay,(-)truncated	(+)ACT_SITE-Proton acceptor,(+)Prot_kinase_cat_dom-IPR000719,(+)Se/Thr_kinase-like_dom-IPR017442,(+)Ser-Thr/Tyr_kinase-IPR001245,(+)Ser/Thr_kinase_dom-IPR002290	(indirect)Ser/Thr_kinase_dom-IPR002290, (indirect)Se/Thr_kinase-like_dom-IPR017442, (indirect)Tyr_kinase_cat_dom-IPR020635, (indirect)Ser-Thr/Tyr_kinase-IPR001245, (indirect)Prot_kinase_cat_dom-IPR000719	BDNF signaling pathway:WP2380 // Calcium Regulation in the Cardiac Cell:WP536 // cell differentiation // signal transduction // regulation of muscle cell differentiation // positive regulation of muscle cell differentiation // positive regulation of protein serine/threonine kinase activity // multicellular organismal development // cell cycle // regulation of protein localization // positive regu…	4.32389	cassette-exon|alt-3'	E3.1	ENSG00000134072	3
ENSG00000102878	0.46131		HSF4	ENSG00000102878	heat shock transcription factor 4 [Source:HGNC Symbol;Acc:5227]	downregulated	ei-ex	8	5	E6.1,E6.5,E9.1	E7.1,E7.3|E8.4_67201388	(+)AA:224(ENSP00000428077)->318(ENSP00000428161),(+)AA:462(ENSP00000408815)->492(ENSP00000264009),(+)alt-C-terminus,(+)alt-N-terminus,(+)alt-coding,(+)nonsense_mediated_decay,(-)AA:59(ENST00000517867-PEP)->78(ENST00000522027-PEP),(-)alt-C-terminus	(+)CROSSLNK-Glycyl lysine isopeptide (Lys-Gly) (interchain with G-Cter in SUMO),(+)DNA_BIND,(+)HSF_DNA-bd-IPR000232,(+)MOD_RES-Phosphoserine,(+)REGION-Hydrophobic repeat HR-A/B,(+)REGION-Interactions with DUSP26, MAPK1 and MAPK2,(-)REGION-Hydrophobic repeat HR-C		positive regulation of cell proliferation // protein homotrimerization // negative regulation of transcription from RNA polymerase II promoter // cell development // positive regulation of cell differentiation // regulation of transcription, DNA-dependent // response to stress // eye development // transcription, DNA-dependent // histone H3-K9 demethylation // positive regulation of transcription…	-1.47992	alt-3', alt-5', cassette-exon, cassette-exon|alt-3'	E6.1|E6.5|E7.1|E7.3-E8.4_67201388|E9.1	ENSG00000102878	3
ENSG00000144802	0.311533		NFKBIZ	ENSG00000144802	nuclear factor of kappa light polypeptide gene enhancer in B-cells inhibitor, zeta [Source:HGNC Symbol;Acc:29805]	downregulated	ei-ex	2	1		E3.3	(-)AA:618(ENSP00000377618)->718(ENSP00000325663),(-)alt-N-terminus			regulation of transcription, DNA-dependent // inflammatory response // protein binding // nucleus	1.17862	cassette-exon|altPromoter	E3.3	ENSG00000144802	5
ENSG00000105613	0.24344		MAST1	ENSG00000105613	microtubule associated serine/threonine kinase 1 [Source:HGNC Symbol;Acc:19034]	upregulated	ei-ex	1	1	E4.1				(direct)MA_Ser/Thr_Kinase_dom-IPR015022	protein phosphorylation // cytoskeleton organization // intracellular protein kinase cascade // magnesium ion binding // nucleotide binding // protein serine/threonine kinase activity // protein tyrosine kinase activity // protein binding // protein kinase activity // ATP binding // cytoplasm // cytoskeleton // membrane // plasma membrane	6.78698	cassette-exon	E4.1	ENSG00000105613	3
ENSG00000183291	0.558748		RP4-604K5.1	ENSG00000183291	15 kDa selenoprotein [Source:UniProtKB/Swiss-Prot;Acc:O60613]	upregulated	ei-ex	6	5	E6.1	E1.7,E3.1,E3.1|E4.1,E5.2	(+)AA:30(ENST00000467557-PEP)->45(ENST00000469566-PEP),(+)alt-C-terminus,(+)alt-N-terminus,(+)microRNA-target(hsa-miR-580:RNAhybrid|TargetScan|miRanda|mirbase,hsa-miR-199a-3p:mirbase,hsa-miR-545:RNAhybrid,hsa-miR-659:RNAhybrid,hsa-miR-219:miRanda,hsa-miR-204:RNAhybrid|mirbase,hsa-miR-423:RNAhybrid|miRanda,hsa-miR-22*:mirbase,hsa-miR-211:RNAhybrid,hsa-miR-33a*:mirbase,hsa-miR-34a:RNAhybrid|miRanda…		(direct)Sep15_SelM-IPR014912, (indirect)Sep15_SelM-IPR014912	sperm chromatin condensation // protein binding // thioredoxin peroxidase activity // selenium binding	-1.02804	alt-3', alt-5', cassette-exon	E1.7|E3.1|E3.1-E4.1|E5.2|E6.1	ENSG00000183291	3
ENSG00000166348	0.36736		USP54	ENSG00000166348	ubiquitin specific peptidase 54 [Source:HGNC Symbol;Acc:23513]	downregulated	ei-ex	1	1		E32.2	(-)AA:725(ENSP00000378290)->1684(ENSP00000386080),(-)alt-N-terminus	(-)COILED,(-)COMPBIAS-Poly-Gln,(-)COMPBIAS-Poly-Ser,(-)MOD_RES-Phosphoserine,(-)Peptidase_C19-IPR001394		ubiquitin-dependent protein catabolic process // protein binding // ubiquitin thiolesterase activity	-1.79207	cassette-exon|cassetteExon	E32.2	ENSG00000166348	5
ENSG00000002822	0.202544		MAD1L1	ENSG00000002822	MAD1 mitotic arrest deficient-like 1 (yeast) [Source:HGNC Symbol;Acc:6762]	downregulated	ei-ex	1	1		E30.1	(+)AA:122(ENSP00000394069)->269(ENSP00000410484),(+)alt-C-terminus,(+)alt-N-terminus	(+)HELIX,(+)MAD-IPR008672,(+)STRAND,(+)TURN		Cell Cycle:WP179 // Cell cycle:WP179 // mitotic metaphase // M phase of mitotic cell cycle // cell division // mitotic cell cycle // mitotic anaphase // mitotic telophase // mitotic prometaphase // cell cycle checkpoint // mitotic cell cycle spindle assembly checkpoint // mitotic cell cycle checkpoint // protein binding // actin cytoskeleton // cytoplasm // spindle // centrosome // nucleus // mit…	-1.64051	alt-N-term|altPromoter	E30.1	ENSG00000002822	5
ENSG00000147576	0.617833		ADHFE1	ENSG00000147576	alcohol dehydrogenase, iron containing, 1 [Source:HGNC Symbol;Acc:16354]	downregulated	ei-ex	5	4		E2.12|E4.1,E2.12|E5.1,E4.1|E5.1,E5.1				molecular hydrogen transport // oxidation-reduction process // 2-oxoglutarate metabolic process // small molecule metabolic process // metal ion binding // hydroxyacid-oxoacid transhydrogenase activity // oxidoreductase activity // mitochondrion // mitochondrial matrix	-2.77154	cassette-exon	E2.12-E4.1|E2.12-E5.1|E4.1-E5.1|E5.1	ENSG00000147576	3
ENSG00000135297	0.32375		MTO1	ENSG00000135297	mitochondrial translation optimization 1 homolog (S. cerevisiae) [Source:HGNC Symbol;Acc:19261]	downregulated	ei-ex	1	1		E1.11	(+)AA:95(ENSP00000428903)->118(ENSP00000396529),(+)alt-C-terminus,(+)alt-N-terminus,(+)nonsense_mediated_decay	(+)GIDA-rel-IPR002218,(-)FAD_bind2_N-IPR003953,(-)FAD_pyr_nucl-diS_OxRdtase-IPR013027,(-)GIDA-rel-IPR002218,(-)NP_BIND-FAD,(-)Pyr_nucl-diS_OxRdtase_FAD/NAD-IPR023753,(-)TRANSIT-Mitochondrion		tRNA processing // tRNA wobble uridine modification // mitochondrial tRNA wobble uridine modification // oxidation-reduction process // flavin adenine dinucleotide binding // electron carrier activity // oxidoreductase activity // mitochondrion	1.01285	alt-5'	E1.11	ENSG00000135297	3
ENSG00000001461	0.645645		NIPAL3	ENSG00000001461	NIPA-like domain containing 3 [Source:HGNC Symbol;Acc:25233]	upregulated	ei-ex	3	3	I1.1_24742515,I1.1_24742722,I1.1_24742789					integral to membrane // membrane	-1.31048		E1.6-I1.1_24742515|I1.1_24742722-E2.1|I1.1_24742789-E2.1	ENSG00000001461	2
ENSG00000176386	0.217539		CDC26	ENSG00000176386	cell division cycle 26 homolog (S. cerevisiae) [Source:HGNC Symbol;Acc:17839]	downregulated	ei-ex	1	1		I1.1_116036840				mRNA processing:WP411 // mitotic cell cycle // cell cycle checkpoint // protein K11-linked ubiquitination // anaphase-promoting complex-dependent proteasomal ubiquitin-dependent protein catabolic process // regulation of mitotic metaphase/anaphase transition // positive regulation of ubiquitin-protein ligase activity involved in mitotic cell cycle // regulation of ubiquitin-protein ligase activit…	1.09492		I1.1_116036840-E2.1_116035690	ENSG00000176386	2
ENSG00000244257	0.595165		PKD1P1	ENSG00000244257	polycystic kidney disease 1 (autosomal dominant) pseudogene 1 [Source:HGNC Symbol;Acc:30065]	downregulated	ei-ex	3	3		E0.1_16418384,E0.1_16420866,E23.5|E24.1					-1.27018	cassette-exon, cassette-exon|alt-3'|alt-5'|trans-splicing	E23.5-E24.1|ENSG00000244257:E17.1-ENSG00000227827:E17.1|ENSG00000244257:E22.1-ENSG00000227827:E21.1	ENSG00000244257	3
ENSG00000229124	0.546584		RP11-124N14.4	ENSG00000229124		downregulated	ei-ex	2	2	E2.1	E3.1	(+)AA:48(BC078172-PEP)->48(ENST00000437232-PEP)				-1.74139	cassette-exon	E2.1|E3.1	ENSG00000229124	3
ENSG00000099204	0.678497		ABLIM1	ENSG00000099204	actin binding LIM protein 1 [Source:HGNC Symbol;Acc:78]	upregulated	ei-ex	14	8	E13.4,E13.5,E15.1,E30.3,E34.1	E25.1,E32.1,I26.1_116205250	(+)AA:172(ENSP00000414154)->173(ENSP00000400934),(+)AA:172(ENSP00000414154)->748(BAG53784.1),(+)AA:655(ENSP00000358264)->655(BAH12557.1),(+)alt-C-terminus,(+)alt-N-terminus,(+)alt-coding,(-)AA:173(ENSP00000400934)->655(BAH12557.1),(-)AA:455(ENSP00000358270)->746(ENSP00000358271),(-)AA:655(ENSP00000358264)->655(BAH12557.1),(-)AA:746(ENSP00000358271)->748(BAG53784.1),(-)alt-C-terminus,(-)alt-N-term…	(+)COILED,(+)DOMAIN-HP,(+)DOMAIN-LIM zinc-binding 1,(+)DOMAIN-LIM zinc-binding 2,(+)DOMAIN-LIM zinc-binding 3,(+)DOMAIN-LIM zinc-binding 4,(+)MOD_RES-Phosphoserine,(+)Villin_headpiece-IPR003128,(+)Znf_LIM-IPR001781,(-)COILED,(-)DOMAIN-HP,(-)DOMAIN-LIM zinc-binding 1,(-)DOMAIN-LIM zinc-binding 2,(-)DOMAIN-LIM zinc-binding 3,(-)DOMAIN-LIM zinc-binding 4,(-)MOD_RES-Phosphoserine,(-)Villin_headpiece-…	(direct)Znf_LIM-IPR001781	organ morphogenesis // cytoskeleton organization // visual perception // positive regulation of transcription from RNA polymerase II promoter // axon guidance // actin binding // zinc ion binding // protein binding // metal ion binding // cytoplasm // actin cytoskeleton	-1.64448	alt-3', alt-5', cassette-exon, cassette-exon|alt-3', cassette-exon|cassetteExon|alt-C-term	E13.4|E13.5|E15.1|E25.1|E26.3-I26.1_116205250|E30.3|E32.1|E34.1	ENSG00000099204	5
ENSG00000106952	0.632531		TNFSF8	ENSG00000106952	tumor necrosis factor (ligand) superfamily, member 8 [Source:HGNC Symbol;Acc:11938]	downregulated	ei-ex	2	2		E4.2,I4.1_117663843			(direct)TNF_family-IPR006052, (direct)TNF_CD30_ligand_type-IPR021185	cell proliferation // induction of apoptosis // signal transduction // immune response // cell-cell signaling // cytokine activity // tumor necrosis factor receptor binding // receptor binding // extracellular space // membrane // integral to plasma membrane	-1.8617	cassette-exon	E4.2|I4.1_117663843-E5.1	ENSG00000106952	3
ENSG00000250565	0.525444		ATP6V1E2	ENSG00000250565	ATPase, H+ transporting, lysosomal 31kDa, V1 subunit E2 [Source:HGNC Symbol;Acc:18125]	downregulated	ei-ex	2	1		E6.1	(+)AA:14(ENST00000524188-PEP)->226(ENSP00000428141),(+)alt-C-terminus,(+)alt-N-terminus	(+)ATPase_V1/A1-cplx_esu-IPR002842,(+)MOD_RES-Phosphotyrosine		insulin receptor signaling pathway // cellular iron ion homeostasis // ATP hydrolysis coupled proton transport // transmembrane transport // transferrin transport // proton transport // ion transport // proton-transporting ATPase activity, rotational mechanism // hydrogen-exporting ATPase activity, phosphorylative mechanism // cytosol // proton-transporting two-sector ATPase complex, catalytic do…	-1.6943	cassette-exon	E6.1	ENSG00000250565	3
ENSG00000118260	0.273267		CREB1	ENSG00000118260	cAMP responsive element binding protein 1 [Source:HGNC Symbol;Acc:2345]	upregulated	ei-ex	1	1	I14.1_208444245					BDNF signaling pathway:WP2380 // Serotonin Receptor 4/6/7 and NR3C Signaling:WP734 // Folate-Alcohol and Cancer Pathway:WP1589 // Integrated Pancreatic Cancer Pathway:WP2377 // Adipogenesis:WP236 // Androgen receptor signaling pathway:WP138 // miRNAs involved in DDR:WP1545 // Mitochondrial Gene Expression:WP391 // Hypothetical Network for Drug Addiction:WP666 // estrogen signalling:WP712 // Estro…	-1.05927	alternative_polyA	E14.4-I14.1_208444245	ENSG00000118260	2
ENSG00000147687	0.237795		TATDN1	ENSG00000147687	TatD DNase domain containing 1 [Source:HGNC Symbol;Acc:24220]	downregulated	ei-ex	1	1		E6.2|E5.1	(+)AA:40(ENSP00000428580)->56(ENSP00000429541),(+)alt-C-terminus,(+)nonsense_mediated_decay	(+)HELIX,(+)STRAND,(+)TURN,(-)HELIX		nuclease activity // hydrolase activity // metal ion binding // endodeoxyribonuclease activity, producing 5'-phosphomonoesters // nucleus	1.43871	cassette-exon	E5.1-E7.1	ENSG00000147687	3
ENSG00000259238	0.248559		RP11-361D15.2	ENSG00000259238		downregulated	ei-ex	1	1		E2.1					-1.1158	alt-3'	E2.1	ENSG00000259238	3
ENSG00000188343	0.4421		FAM92A1	ENSG00000188343	family with sequence similarity 92, member A1 [Source:HGNC Symbol;Acc:30452]	downregulated	ei-ex	2	2		E16.1,E17.1	(+)AA:262(ENSP00000443529)->272(ENSP00000341363),(+)AA:33(ENST00000520363-PEP)->134(ENSP00000428874),(+)alt-C-terminus,(+)alt-N-terminus	(+)DUF1208-IPR009602	(direct)DUF1208-IPR009602	protein binding	-1.08669	alt-N-term, cassette-exon|alt-N-term|cassetteExon	E16.1|E17.1	ENSG00000188343	5
ENSG00000218510	0.343251		LINC00339	ENSG00000218510	long intergenic non-protein coding RNA 339 [Source:HGNC Symbol;Acc:25011]	upregulated	ei-ex	2	2	E5.1	E2.2					-1.25533	alt-3', cassette-exon	E2.2|E5.1	ENSG00000218510	3
ENSG00000167524	0.25714		AC005726.6	ENSG00000167524	Uncharacterized serine/threonine-protein kinase SgK494 [Source:UniProtKB/Swiss-Prot;Acc:Q96LW2]	downregulated	ei-ex	1	1		E6.1	(-)AA:171(ENSP00000436369)->171(ENSP00000437573)			protein phosphorylation // transferase activity, transferring phosphorus-containing groups // nucleotide binding // protein serine/threonine kinase activity // protein tyrosine kinase activity // protein kinase activity // ATP binding	1.60643	cassette-exon	E6.1	ENSG00000167524	3
ENSG00000138835	0.551164		RGS3	ENSG00000138835	regulator of G-protein signaling 3 [Source:HGNC Symbol;Acc:9999]	downregulated	ei-ex	11	7		E31.2,E31.2|E32.1_116343839,E31.2|E33.3,E32.1,E32.1_116343839,E33.1,E33.3	(-)AA:519(ENSP00000420356)->519(ENSP00000363249)			Calcium Regulation in the Cardiac Cell:WP536 // Myometrial Relaxation and Contraction Pathways:WP289 // negative regulation of signal transduction // inactivation of MAPK activity // regulation of G-protein coupled receptor protein signaling pathway // signal transduction // positive regulation of GTPase activity // signal transducer activity // GTPase activator activity // protein binding // cyt…	1.90226	cassette-exon, cassette-exon|alt-3', cassette-exon|alt-3'|alt-5'	E31.2|E31.2-E32.1_116343839|E31.2-E33.3|E32.1|E32.1_116343839|E33.1|E33.3	ENSG00000138835	3
ENSG00000138834	0.537487		MAPK8IP3	ENSG00000138834	mitogen-activated protein kinase 8 interacting protein 3 [Source:HGNC Symbol;Acc:6884]	downregulated	ei-ex	4	3	I5.1_1796857	E10.1,E5.4	(+)AA:227(CR749696-PEP)->1330(ENSP00000348290),(+)alt-C-terminus,(+)alt-N-terminus,(-)AA:1330(ENSP00000348290)->1336(ENSP00000250894),(-)alt-coding,(-)microRNA-target(hsa-miR-488:RNAhybrid|miRanda,hsa-miR-101:miRanda,hsa-miR-495:miRanda,hsa-miR-200a:miRanda,hsa-miR-141:miRanda,hsa-miR-376a:miRanda,hsa-miR-539:TargetScan|miRanda,hsa-miR-376b:miRanda,hsa-miR-186:miRanda,hsa-miR-144:miRanda)	(+)COILED,(+)MOD_RES-Phosphoserine,(+)MOD_RES-Phosphoserine; by ROCK1,(+)MOD_RES-Phosphothreonine; by MAPK		MAPK Signaling Pathway:WP382 // MAPK signaling pathway:WP382 // protein localization // regulation of JNK cascade // post-embryonic development // positive regulation of JUN kinase activity // axon guidance // activation of JUN kinase activity // JNK cascade // in utero embryonic development // regulation of gene expression // lung alveolus development // lung morphogenesis // respiratory gaseous…	-1.45777	alt-5', bleedingExon|retainedIntron, cassette-exon	E10.1|E5.4|I5.1_1796857-E6.1	ENSG00000138834	4
ENSG00000167522	0.510008		ANKRD11	ENSG00000167522	ankyrin repeat domain 11 [Source:HGNC Symbol;Acc:21316]	downregulated	ei-ex	4	3		E15.9,I3.1_89427903,I6.1_89374023				skeletal system morphogenesis // in utero embryonic development // bone development // head morphogenesis // multicellular organism growth // tissue homeostasis // protein binding // nucleus	-1.15252	altPromoter|altThreePrime|alternative_polyA|alt-3', cassette-exon	E15.9|I3.1_89427903-E5.2|I6.1_89374023-E7.1	ENSG00000167522	5
ENSG00000091592	0.576568		NLRP1	ENSG00000091592	NLR family, pyrin domain containing 1 [Source:HGNC Symbol;Acc:14374]	downregulated	ei-ex	4	4	I17.1_5418574,I18.1_5409168,I18.1_5409297	I4.1_5458500				NOD pathway:WP1433 // nucleotide-binding domain, leucine rich repeat containing receptor signaling pathway // defense response to bacterium // response to muramyl dipeptide // regulation of apoptosis // regulation of inflammatory response // activation of caspase activity // induction of apoptosis // innate immune response // defense response // neuron apoptosis // positive regulation of interleu…	-3.218	alt-C-term, cassette-exon|cassetteExon	E16.1-I18.1_5409297|E17.1-I17.1_5418574|E4.2-I4.1_5458500|I18.1_5409168-E19.1	ENSG00000091592	5
ENSG00000166128	0.633843		RAB8B	ENSG00000166128	RAB8B, member RAS oncogene family [Source:HGNC Symbol;Acc:30273]	upregulated	ei-ex	4	1	I1.1_63483180					signal transduction // positive regulation of cell projection organization // intracellular protein transport // nucleocytoplasmic transport // GTP catabolic process // small GTPase mediated signal transduction // positive regulation of corticotropin secretion // protein transport // nucleotide binding // GTP binding // GTPase activity // TPR domain binding // cell tip // cytoplasm // cytoplasmic…	1.76424		I1.1_63483180-E4.1	ENSG00000166128	2
ENSG00000114982	0.375163		KIAA1310	ENSG00000114982	KIAA1310 [Source:HGNC Symbol;Acc:25473]	upregulated	ei-ex	1	1	I30.1_97265862						-1.40931	cassette-exon|alternative_polyA|bleedingExon	E30.2-I30.1_97265862	ENSG00000114982	5
ENSG00000114455	0.517202		HHLA2	ENSG00000114455	HERV-H LTR-associating 2 [Source:HGNC Symbol;Acc:4905]	upregulated	ei-ex	1	1	E5.1					biological_process // protein binding // molecular_function // integral to membrane // membrane // cellular_component	2.5532	cassette-exon	E5.1	ENSG00000114455	3
ENSG00000114988	0.502752		LMAN2L	ENSG00000114988	lectin, mannose-binding 2-like [Source:HGNC Symbol;Acc:19263]	downregulated	ei-ex	2	1		E6.1	(-)AA:111(ENSP00000403283)->123(ENSP00000390197),(-)AA:111(ENSP00000403283)->214(ENSP00000396391),(-)alt-C-terminus,(-)alt-N-terminus,(-)nonsense_mediated_decay	(+)SIGNAL,(-)BINDING-Carbohydrate,(-)DISULFID,(-)Lectin_leg-IPR005052,(-)METAL-Calcium,(-)MOTIF-Endoplasmic reticulum retention signal,(-)REGION-Carbohydrate binding,(-)TOPO_DOM-Cytoplasmic,(-)TRANSMEM-Helical;	(direct)Lectin_leg-IPR005052	protein folding // protein transport // ER to Golgi vesicle-mediated transport // metal ion binding // sugar binding // mannose binding // Golgi apparatus // endoplasmic reticulum // integral to membrane // membrane // endoplasmic reticulum membrane // Golgi membrane // ER to Golgi transport vesicle	-1.77605	cassette-exon	E6.1	ENSG00000114988	3
ENSG00000066135	0.273547		KDM4A	ENSG00000066135	lysine (K)-specific demethylase 4A [Source:HGNC Symbol;Acc:22978]	upregulated	ei-ex	2	1	E2.1		(-)AA:281(ENST00000463151-PEP)->554(BAG61850.1),(-)alt-C-terminus	(-)DOMAIN-JmjC,(-)HELIX,(-)METAL-Zinc,(-)STRAND,(-)TF_JmjC-IPR013129,(-)TF_JmjC_AAH-IPR003347		interspecies interaction between organisms // histone demethylation // negative regulation of transcription, DNA-dependent // histone H3-K36 demethylation // chromatin modification // nucleic acid binding // oxidoreductase activity, acting on single donors with incorporation of molecular oxygen, incorporation of two atoms of oxygen // histone demethylase activity (H3-K36 specific) // zinc ion bin…	-1.1144	cassette-exon	E2.1	ENSG00000066135	3
ENSG00000115694	0.510038		STK25	ENSG00000115694	serine/threonine kinase 25 [Source:HGNC Symbol;Acc:11404]	upregulated	ei-ex	6	4	E11.5,E2.13,I11.1_242436169	E3.5	(+)AA:26(ENST00000470438-PEP)->157(ENST00000478403-PEP),(+)AA:79(ENSP00000404960)->163(ENSP00000403607),(+)alt-C-terminus,(+)alt-N-terminus,(-)AA:163(ENSP00000403607)->426(ENSP00000384162),(-)alt-C-terminus,(-)alt-N-terminus,(-)truncated	(+)HELIX,(+)MOD_RES-Phosphothreonine; by autocatalysis,(+)Prot_kinase_cat_dom-IPR000719,(+)Se/Thr_kinase-like_dom-IPR017442,(+)Ser-Thr/Tyr_kinase-IPR001245,(+)Ser/Thr_kinase_dom-IPR002290,(+)TURN,(+)Tyr_kinase_cat_dom-IPR020635,(-)BINDING-ATP,(-)DOMAIN-Protein kinase,(-)HELIX,(-)MOD_RES-Phosphoserine,(-)NP_BIND-ATP,(-)Prot_kinase_cat_dom-IPR000719,(-)STRAND,(-)Se/Thr_kinase-like_dom-IPR017442,(-)…	(direct)Se/Thr_kinase-like_dom-IPR017442, (direct)Ser/Thr_kinase_dom-IPR002290, (direct)Ser-Thr/Tyr_kinase-IPR001245, (direct)Prot_kinase_cat_dom-IPR000719, (direct)Tyr_kinase_cat_dom-IPR020635	protein phosphorylation // Golgi localization // positive regulation of axonogenesis // establishment or maintenance of cell polarity // response to oxidative stress // signal transduction // transferase activity, transferring phosphorus-containing groups // nucleotide binding // protein serine/threonine kinase activity // protein tyrosine kinase activity // protein binding // protein kinase acti…	-1.49516	alt-5'|cassette-exon|alt-C-term, alt-5'|retainedIntron|bleedingExon, bleedingExon|retainedIntron, cassette-exon	E11.5|E2.13|E3.5|I11.1_242436169-E12.3	ENSG00000115694	5
ENSG00000158411	0.448582		MITD1	ENSG00000158411	MIT, microtubule interacting and transport, domain containing 1 [Source:HGNC Symbol;Acc:25207]	downregulated	ei-ex	1	1		E5.2_99787802				protein transport // membrane // endosome // late endosome membrane	-1.23392	cassette-exon	E5.2_99787802	ENSG00000158411	3
ENSG00000108641	0.613522		B9D1	ENSG00000108641	B9 protein domain 1 [Source:HGNC Symbol;Acc:24123]	upregulated	ei-ex	2	2	E6.5,E6.8		(+)AA:22(ENST00000487415-PEP)->135(ENST00000477683-PEP),(+)AA:22(ENST00000487415-PEP)->257(BAG60126.1),(+)alt-C-terminus,(+)alt-N-terminus	(+)B9-IPR010796,(+)DOMAIN-B9	(direct)B9-IPR010796	cilium assembly // cilium morphogenesis // cell projection organization // protein binding // hedgehog receptor activity // cytoplasm // cytoskeleton // centrosome // cell projection // microtubule basal body	1.77254	cassette-exon	E6.5|E6.8	ENSG00000108641	3
ENSG00000100628	0.303841		ASB2	ENSG00000100628	ankyrin repeat and SOCS box containing 2 [Source:HGNC Symbol;Acc:16012]	upregulated	ei-ex	1	1	E3.1					intracellular signal transduction // signal transduction // protein binding	-1.85901	cassette-exon	E3.1	ENSG00000100628	3
ENSG00000179222	0.422841		MAGED1	ENSG00000179222	melanoma antigen family D, 1 [Source:HGNC Symbol;Acc:6813]	downregulated	ei-ex	1	1		I1.1_51562504	(-)AA:778(ENSP00000364927)->834(ENSP00000364847),(-)alt-coding			induction of apoptosis by extracellular signals // positive regulation of MAP kinase activity // apoptosis // negative regulation of epithelial cell proliferation // positive regulation of branching involved in ureteric bud morphogenesis // positive regulation of apoptosis // regulation of transcription, DNA-dependent // regulation of transcription from RNA polymerase II promoter // negative regu…	1.24248	altPromoter|cassette-exon|alt-3'	I1.1_51562504-E3.2	ENSG00000179222	5
ENSG00000152433	0.411063		ZNF547	ENSG00000152433	zinc finger protein 547 [Source:HGNC Symbol;Acc:26432]	downregulated	ei-ex	2	1		E4.1			(direct)Znf_C2H2-IPR007087, (direct)Krueppel-associated_box-IPR001909	regulation of transcription, DNA-dependent // zinc ion binding // nucleic acid binding // DNA binding // metal ion binding // nucleus // intracellular	-1.98096	cassette-exon|alt-3'	E4.1	ENSG00000152433	3
ENSG00000237298	0.570851		AC009948.3	ENSG00000237298		downregulated	ei-ex	4	3	I10.1_179439840	E3.1,I10.1_179440707					-1.80427	cassette-exon, cassette-exon|cassetteExon	E10.1-I10.1_179439840|E3.1|E9.1-I10.1_179440707	ENSG00000237298	5
ENSG00000180398	0.304526		MCFD2	ENSG00000180398	multiple coagulation factor deficiency 2 [Source:HGNC Symbol;Acc:18451]	downregulated	ei-ex	2	2	E3.6	E7.1	(+)AA:146(ENSP00000386386)->146(ENSP00000317271)			cellular protein metabolic process // post-translational protein modification // carboxylic acid metabolic process // protein transport // protein N-linked glycosylation via asparagine // vesicle-mediated transport // calcium ion binding // Golgi apparatus // endoplasmic reticulum // ER-Golgi intermediate compartment // extracellular region // ER to Golgi transport vesicle membrane	-1.03132	alt-C-term|altPromoter, cassette-exon|cassetteExon	E3.6|E7.1	ENSG00000180398	5
ENSG00000162591	0.282042		MEGF6	ENSG00000162591	multiple EGF-like-domains 6 [Source:HGNC Symbol;Acc:3232]	downregulated	ei-ex	2	2		E14.1,E26.1			(direct)EGF_laminin-IPR002049	biological_process // calcium ion binding // protein binding // cellular_component // extracellular region	-9.76311	alt-3', cassette-exon	E14.1|E26.1	ENSG00000162591	3
ENSG00000029363	0.414022		BCLAF1	ENSG00000029363	BCL2-associated transcription factor 1 [Source:HGNC Symbol;Acc:16863]	upregulated	ei-ex	1	1	E11.10_136590318					induction of apoptosis // positive regulation of apoptosis // negative regulation of transcription, DNA-dependent // protein binding // DNA binding // cytoplasm // nucleolus // nucleus	-1.38916	alt-5'	E11.10_136590318	ENSG00000029363	3
ENSG00000187764	0.256416		SEMA4D	ENSG00000187764	sema domain, immunoglobulin domain (Ig), transmembrane domain (TM) and short cytoplasmic domain, (semaphorin) 4D [Source:HGNC Symbol;Acc:10732]	upregulated	ei-ex	1	1	I5.1_92039391					semaphorin-plexin signaling pathway // positive regulation of collateral sprouting // ossification involved in bone maturation // cell differentiation // axon guidance // multicellular organismal development // immune response // trabecula morphogenesis // negative regulation of transcription from RNA polymerase II promoter // regulation of cell projection organization // negative regulation of o…	-1.16294	cassetteExon	I5.1_92039391-E7.2	ENSG00000187764	4
ENSG00000157191	0.381056		NECAP2	ENSG00000157191	NECAP endocytosis associated 2 [Source:HGNC Symbol;Acc:25528]	upregulated	ei-ex	1	1	E8.1				(direct)NECAP-1-IPR012466	endocytosis // protein transport // cytoplasmic vesicle // membrane // intracellular // coated pit // plasma membrane // clathrin vesicle coat	-2.03371	cassette-exon	E8.1	ENSG00000157191	3
ENSG00000233806	0.293107		AC131097.3	ENSG00000233806		downregulated	ei-ex	1	1		I6.1_242909604					1.22384		E6.1-I6.1_242909604	ENSG00000233806	2
ENSG00000187145	0.463295		MRPS21	ENSG00000187145	mitochondrial ribosomal protein S21 [Source:HGNC Symbol;Acc:14046]	upregulated	ei-ex	1	1	I2.1_150274952					translation // structural constituent of ribosome // ribosome // mitochondrion // intracellular // mitochondrial small ribosomal subunit	1.00779		I2.1_150274952-E3.1	ENSG00000187145	2
ENSG00000172716	0.43963		SLFN11	ENSG00000172716	schlafen family member 11 [Source:HGNC Symbol;Acc:26633]	upregulated	ei-ex	2	1	E2.3					ATP binding // nucleotide binding // nucleus	1.86901	cassette-exon|alt-5'	E2.3	ENSG00000172716	3
ENSG00000172262	0.385579		ZNF131	ENSG00000172262	zinc finger protein 131 [Source:HGNC Symbol;Acc:12915]	downregulated	ei-ex	1	1		E4.3				regulation of transcription, DNA-dependent // transcription, DNA-dependent // sequence-specific DNA binding transcription factor activity // protein binding // DNA binding // metal ion binding // zinc ion binding // nucleus // intracellular	-1.44736	cassette-exon	E4.3	ENSG00000172262	3
ENSG00000169926	0.283683		KLF13	ENSG00000169926	Kruppel-like factor 13 [Source:HGNC Symbol;Acc:13672]	upregulated	ei-ex	2	2	I2.1_31637774,I2.1_31639005					negative regulation of cell proliferation // negative regulation of erythrocyte differentiation // regulation of erythrocyte differentiation // regulation of transcription from RNA polymerase II promoter // positive regulation of transcription from RNA polymerase II promoter // transcription from RNA polymerase II promoter // DNA binding // zinc ion binding // protein binding // metal ion binding…	-1.25282	cassette-exon	I2.1_31637774-I4.2|I2.1_31639005-I4.2	ENSG00000169926	3
ENSG00000166012	0.372494		TAF1D	ENSG00000166012	TATA box binding protein (TBP)-associated factor, RNA polymerase I, D, 41kDa [Source:HGNC Symbol;Acc:28759]	upregulated	ei-ex	2	1	E7.2		(+)AA:44(ENSP00000376944)->126(ENST00000546088-PEP),(+)alt-C-terminus,(+)alt-N-terminus,(+)nonsense_mediated_decay			regulation of transcription, DNA-dependent // protein binding // DNA binding // nucleus	2.16139	cassette-exon	E7.2	ENSG00000166012	3
ENSG00000126787	0.418327		DLGAP5	ENSG00000126787	discs, large (Drosophila) homolog-associated protein 5 [Source:HGNC Symbol;Acc:16864]	upregulated	ei-ex	4	1	E20.1		(-)AA:842(ENSP00000378815)->846(ENSP00000247191),(-)alt-C-terminus	(-)MOD_RES-Phosphoserine,(-)MOD_RES-Phosphoserine; by AURKA,(-)MOD_RES-Phosphoserine; by CDK1		cell proliferation // M phase of mitotic cell cycle // positive regulation of mitotic metaphase/anaphase transition // mitotic chromosome movement towards spindle pole // cell-cell signaling // cell cycle // phosphoprotein phosphatase activity // protein binding // cytoplasm // cytoskeleton // spindle // nucleus // spindle pole centrosome	2.75929	cassette-exon	E20.1	ENSG00000126787	3
ENSG00000138346	0.254715		DNA2	ENSG00000138346	DNA replication helicase 2 homolog (yeast) [Source:HGNC Symbol;Acc:2939]	upregulated	ei-ex	1	1	E11.1					S phase of mitotic cell cycle // mitochondrial DNA repair // telomere maintenance // telomere maintenance via recombination // ATP catabolic process // mitochondrial DNA replication // DNA replication // positive regulation of DNA replication // DNA replication, removal of RNA primer // base-excision repair // mitotic cell cycle // DNA strand elongation involved in DNA replication // telomere mai…	2.63879	cassette-exon	E11.1	ENSG00000138346	3
ENSG00000114857	0.469946		NKTR	ENSG00000114857	natural killer-tumor recognition sequence [Source:HGNC Symbol;Acc:7833]	downregulated	ei-ex	2	2		E12.2_4267511,E8.2|E9.1				protein folding // cyclosporin A binding // isomerase activity // peptidyl-prolyl cis-trans isomerase activity // membrane	-1.64518	cassette-exon, cassette-exon|alt-3'|alt-5'	E11.1-E12.2_42675110|E8.2-E9.1	ENSG00000114857	3
ENSG00000126012	0.581441		KDM5C	ENSG00000126012	lysine (K)-specific demethylase 5C [Source:HGNC Symbol;Acc:11114]	downregulated	ei-ex	3	2		I1.1_53253167,I1.1_53253248				oxidation-reduction process // regulation of transcription, DNA-dependent // biological_process // chromatin modification // oxidoreductase activity, acting on paired donors, with incorporation or reduction of molecular oxygen, 2-oxoglutarate as one donor, and incorporation of one atom each of oxygen into both donors // oxidoreductase activity, acting on single donors with incorporation of molecu…	1.42409	cassette-exon|cassetteExon	E1.5-I1.1_53253248|I1.1_53253167-E3.1	ENSG00000126012	5
ENSG00000214022	0.428415		REPIN1	ENSG00000214022	replication initiator 1 [Source:HGNC Symbol;Acc:17922]	downregulated	ei-ex	8	5	E4.1,E4.2	E2.14,E2.15,E3.4|E2.14	(+)AA:136(ENSP00000420578)->567(ENSP00000380451),(+)AA:47(ENSP00000418279)->136(ENSP00000420578),(+)AA:567(ENSP00000407714)->567(ENSP00000380451),(+)alt-C-terminus,(+)alt-N-terminus,(+)nonsense_mediated_decay,(-)AA:567(ENSP00000380451)->567(ENSP00000407714)	(+)COMPBIAS-Pro-rich,(+)MOD_RES-N6-acetyllysine,(+)MOD_RES-Phosphoserine,(+)ZN_FING-C2H2-type 10,(+)ZN_FING-C2H2-type 11,(+)ZN_FING-C2H2-type 12,(+)ZN_FING-C2H2-type 13,(+)ZN_FING-C2H2-type 14,(+)ZN_FING-C2H2-type 15,(+)ZN_FING-C2H2-type 1; atypical,(+)ZN_FING-C2H2-type 2,(+)ZN_FING-C2H2-type 3,(+)ZN_FING-C2H2-type 4,(+)ZN_FING-C2H2-type 5,(+)ZN_FING-C2H2-type 6,(+)ZN_FING-C2H2-type 7,(+)ZN_FING-…		DNA replication // nucleic acid binding // DNA binding // metal ion binding // zinc ion binding // nucleus // intracellular // nuclear origin of replication recognition complex	-1.31684	cassette-exon, cassette-exon|alt-3'	E2.14|E2.14-E5.2|E2.15|E4.1|E4.2	ENSG00000214022	3
ENSG00000158019	0.382059		BRE	ENSG00000158019	brain and reproductive organ-expressed (TNFRSF1A modulator) [Source:HGNC Symbol;Acc:1106]	upregulated	ei-ex	7	3	E16.1,I9.1_28274331	E17.1	(-)AA:376(ENSP00000354699)->415(ENSP00000343412),(-)alt-C-terminus			positive regulation of anti-apoptosis // response to ionizing radiation // double-strand break repair // apoptosis // response to DNA damage stimulus // G2/M transition DNA damage checkpoint // positive regulation of DNA repair // chromatin modification // signal transduction // peroxisome targeting sequence binding // tumor necrosis factor receptor binding // protein binding // polyubiquitin bin…	1.81272	cassette-exon|alt-3'	E16.1|E17.1|E9.1-I9.1_28274331	ENSG00000158019	3
ENSG00000186810	0.238512		CXCR3	ENSG00000186810	chemokine (C-X-C motif) receptor 3 [Source:HGNC Symbol;Acc:4540]	upregulated	ei-ex	1	1	I1.1_70838181					GPCRs, Class A Rhodopsin-like:WP455 // Peptide GPCRs:WP24 // GPCRs, Other:WP117 // calcium-mediated signaling // elevation of cytosolic calcium ion concentration // cellular component movement // cell adhesion // G-protein coupled receptor protein signaling pathway // chemotaxis // G-protein coupled receptor activity // chemokine binding // chemokine receptor activity // receptor activity // sign…	-1.8903	altThreePrime	I1.1_70838181-E2.3	ENSG00000186810	4
ENSG00000214026	0.488727		MRPL23	ENSG00000214026	mitochondrial ribosomal protein L23 [Source:HGNC Symbol;Acc:10322]	downregulated	ei-ex	1	1		E7.2	(+)AA:118(ENSP00000407156)->166(ENSP00000380462),(+)alt-C-terminus,(+)alt-N-terminus,(+)nonsense_mediated_decay	(+)Ribosomal_L25/23-IPR013025,(-)Ribosomal_L25/23-IPR013025	(direct)Ribosomal_L25/23-IPR013025	translation // structural constituent of ribosome // RNA binding // nucleotide binding // ribosome // mitochondrion // intracellular // mitochondrial large ribosomal subunit	1.44144	cassette-exon	E7.2	ENSG00000214026	3
ENSG00000177030	0.296094		DEAF1	ENSG00000177030	deformed epidermal autoregulatory factor 1 (Drosophila) [Source:HGNC Symbol;Acc:14677]	upregulated	ei-ex	2	2	E13.1,E13.1|E12.2		(-)AA:80(ENST00000525904-PEP)->490(ENSP00000341902),(-)alt-C-terminus,(-)alt-N-terminus	(-)COMPBIAS-Ala-rich,(-)COMPBIAS-Pro-rich,(-)HELIX,(-)MOD_RES-Phosphoserine,(-)MOD_RES-Phosphothreonine,(-)TURN,(-)ZN_FING-MYND-type,(-)Znf_MYND-IPR002893		SIDS Susceptibility Pathways:WP706 // nervous system development // regulation of transcription from RNA polymerase II promoter // embryonic skeletal system development // transcription from RNA polymerase II promoter // multicellular organismal development // germ cell development // neural tube closure // anatomical structure morphogenesis // regulation of mammary gland epithelial cell prolifer…	-1.26406	cassette-exon	E12.2-E13.1|E13.1	ENSG00000177030	3
ENSG00000145041	0.302083		VPRBP	ENSG00000145041	Vpr (HIV-1) binding protein [Source:HGNC Symbol;Acc:30911]	downregulated	ei-ex	1	1		I27.1	(+)AA:1078(ENSP00000393183)->1100(AL080145-PEP),(+)alt-N-terminus			interspecies interaction between organisms // protein binding // cytoplasm // nucleus // signalosome	-1.35149	intron-retention	I27.1	ENSG00000145041	3
ENSG00000070269	0.236027		C14orf101	ENSG00000070269	chromosome 14 open reading frame 101 [Source:HGNC Symbol;Acc:20185]	downregulated	ei-ex	1	1		I6.1_57052826				integral to membrane // membrane	-2.07853		E6.5-I6.1_57052826	ENSG00000070269	2
ENSG00000153094	0.617187		BCL2L11	ENSG00000153094	BCL2-like 11 (apoptosis facilitator) [Source:HGNC Symbol;Acc:994]	downregulated	ei-ex	4	3	E4.4,E5.1	E4.1|E2.2	(+)AA:85(ENSP00000376942)->112(ENSP00000338374),(+)alt-C-terminus	(-)Bcl-x_interacting-IPR015040,(-)HELIX,(-)MOTIF-BH3	(direct)Apoptosis_Bim_N-IPR014771, (direct)Bcl-2-like_11-IPR017288	BDNF signaling pathway:WP2380 // ErbB Signaling Pathway:WP673 // DNA damage response (only ATM dependent):WP710 // Apoptosis:WP254 // DNA Damage Response (only ATM dependent):WP710 // post-embryonic organ morphogenesis // developmental pigmentation // male gonad development // cell-matrix adhesion // cellular process regulating host cell cycle in response to virus // positive regulation of neuron…	-1.52504	cassette-exon	E2.2-E10.2|E4.4|E5.1	ENSG00000153094	3
ENSG00000119689	0.566515		DLST	ENSG00000119689	dihydrolipoamide S-succinyltransferase (E2 component of 2-oxo-glutarate complex) [Source:HGNC Symbol;Acc:2911]	downregulated	ei-ex	4	4	E2.1,E3.1|E2.1,E6.1	E4.2|E3.1	(+)AA:102(ENST00000555190-PEP)->279(ENSP00000451957),(+)AA:110(ENSP00000452417)->279(ENSP00000451957),(+)AA:56(ENST00000555459-PEP)->279(ENSP00000451957),(+)alt-C-terminus,(+)alt-N-terminus,(+)nonsense_mediated_decay,(+)retained_intron,(-)AA:74(ENSP00000451425)->104(ENSP00000451210),(-)alt-C-terminus,(-)alt-N-terminus,(-)nonsense_mediated_decay	(+)Biotin_lipoyl-IPR000089,(+)DOMAIN-Lipoyl-binding,(+)MOD_RES-N6-acetyllysine,(+)MOD_RES-N6-lipoyllysine,(-)TRANSIT-Mitochondrion	(indirect)Biotin_lipoyl-IPR000089, (indirect)SucB-IPR006255	TCA Cycle:WP78 // 2-oxoglutarate metabolic process // cellular nitrogen compound metabolic process // metabolic process // tricarboxylic acid cycle // NADH metabolic process // generation of precursor metabolites and energy // small molecule metabolic process // lysine catabolic process // heat shock protein binding // chaperone binding // transferase activity, transferring acyl groups // dihydro…	1.21211	cassette-exon, cassette-exon|alt-3'	E2.1|E2.1-E4.2|E3.1-E5.1|E6.1	ENSG00000119689	3
ENSG00000119688	0.493818		ABCD4	ENSG00000119688	ATP-binding cassette, sub-family D (ALD), member 4 [Source:HGNC Symbol;Acc:68]	downregulated	ei-ex	3	3	E5.4	E4.1|E6.1,E5.1|E4.1	(+)AA:39(ENSP00000451521)->56(ENSP00000432630),(+)alt-C-terminus,(+)nonsense_mediated_decay	(+)ABC_Ald_N-IPR010509		transport // transmembrane transport // ATPase activity, coupled to transmembrane movement of substances // transporter activity // nucleoside-triphosphatase activity // nucleotide binding // ATPase activity // ATP binding // membrane // peroxisomal membrane // ATP-binding cassette (ABC) transporter complex // integral to membrane // peroxisome	-1.60201	cassette-exon, exon-region-exclusion	E4.1-E6.1|E5.4	ENSG00000119688	3
ENSG00000249673	0.26078		C4orf10	ENSG00000249673	chromosome 4 open reading frame 10 [Source:HGNC Symbol;Acc:20205]	upregulated	ei-ex	2	2	E6.1,E8.1						1.64029	alt-N-term, cassette-exon	E6.1|E8.1	ENSG00000249673	3
ENSG00000137038	0.555265		C9orf123	ENSG00000137038	chromosome 9 open reading frame 123 [Source:HGNC Symbol;Acc:30536]	downregulated	ei-ex	1	1		E3.7_7799571				integral to membrane // membrane	1.07418	alt-5'	E3.7_7799571	ENSG00000137038	3
ENSG00000051009	0.471022		FAM160A2	ENSG00000051009	family with sequence similarity 160, member A2 [Source:HGNC Symbol;Acc:25378]	upregulated	ei-ex	1	1	I11.1_6233206					endosome organization // endosome to lysosome transport // lysosome organization // protein transport // early endosome to late endosome transport // protein binding // FHF complex	-1.6795		E11.1-I11.1_6233206	ENSG00000051009	2
ENSG00000077585	0.201189		GPR137B	ENSG00000077585	G protein-coupled receptor 137B [Source:HGNC Symbol;Acc:11862]	upregulated	ei-ex	2	2	I6.1_236370433,I6.1_236370580					receptor activity // membrane fraction // membrane // integral to plasma membrane	-1.45635	cassette-exon|alt-3'	E6.2-I6.1_236370433|I6.1_236370580-E7.1	ENSG00000077585	3
ENSG00000168944	0.397781		CEP120	ENSG00000168944	centrosomal protein 120kDa [Source:HGNC Symbol;Acc:26690]	upregulated	ei-ex	1	1	E8.1					spindle astral microtubule organization // cell proliferation // interkinetic nuclear migration // microtubule cytoskeleton organization // regulation of microtubule-based process // neurogenesis // cerebral cortex development // regulation of protein localization // protein C-terminus binding // protein binding // cytoplasm // cytoskeleton // centrosome	-1.10634	cassette-exon	E8.1	ENSG00000168944	3
ENSG00000137343	0.255043		ATAT1	ENSG00000137343	alpha tubulin acetyltransferase 1 [Source:HGNC Symbol;Acc:21186]	downregulated	ei-ex	3	2		E9.1,E9.1_30609565	(+)AA:155(ENST00000479562-PEP)->205(ENST00000468713-PEP),(+)alt-C-terminus,(+)alt-N-terminus,(+)retained_intron	(+)MOD_RES-N6-acetyllysine,(+)Touch_recpt_neuron_Mec-17-IPR007965		miR-targeted genes in lymphocytes - TarBase:WP2004 // transferase activity // tubulin N-acetyltransferase activity	-1.01312	alt-N-term, cassette-exon	E9.1|E9.1_30609565	ENSG00000137343	3
ENSG00000185722	0.560664		ANKFY1	ENSG00000185722	ankyrin repeat and FYVE domain containing 1 [Source:HGNC Symbol;Acc:20763]	downregulated	ei-ex	2	2	I16.1_4085285	E11.2_4097963				miR-targeted genes in muscle cell - TarBase:WP2005 // miR-targeted genes in lymphocytes - TarBase:WP2004 // miR-targeted genes in epithelium - TarBase:WP2002 // protein binding // metal ion binding // cytoplasm // intracellular membrane-bounded organelle // membrane // endosome // endosome membrane	-2.15425	alt-5'	E11.2_4097963|E16.2-I16.1_4085285	ENSG00000185722	3
ENSG00000182010	0.614435		RTKN2	ENSG00000182010	rhotekin 2 [Source:HGNC Symbol;Acc:19364]	downregulated	ei-ex	1	1		I4.1_63999845				positive regulation of cell proliferation // signal transduction // hemopoiesis // protein binding // intracellular // plasma membrane	-2.38254		I4.1_63999845-E5.1	ENSG00000182010	2
ENSG00000113851	0.246442		CRBN	ENSG00000113851	cereblon [Source:HGNC Symbol;Acc:30185]	upregulated	ei-ex	1	1	E5.1		(-)AA:194(ENST00000498700-PEP)->228(ENSP00000392073),(-)alt-C-terminus,(-)alt-N-terminus,(-)retained_intron	(-)Pept_S16_N-IPR003111		proteasomal ubiquitin-dependent protein catabolic process // protein ubiquitination // positive regulation of protein homodimerization activity // proteolysis // negative regulation of ion transmembrane transport // negative regulation of protein homooligomerization // ATP-dependent peptidase activity // protein binding // cytoplasm // nucleus // membrane // Cul4A-RING ubiquitin ligase complex	-3.07951	cassette-exon	E5.1	ENSG00000113851	3
ENSG00000153896	0.24339		ZNF599	ENSG00000153896	zinc finger protein 599 [Source:HGNC Symbol;Acc:26408]	downregulated	ei-ex	1	1		E6.1	(+)AA:89(ENSP00000368494)->588(ENSP00000333802),(+)alt-C-terminus,(+)alt-N-terminus	(+)ZN_FING-C2H2-type 1,(+)ZN_FING-C2H2-type 10,(+)ZN_FING-C2H2-type 11,(+)ZN_FING-C2H2-type 12,(+)ZN_FING-C2H2-type 13,(+)ZN_FING-C2H2-type 14,(+)ZN_FING-C2H2-type 2,(+)ZN_FING-C2H2-type 3,(+)ZN_FING-C2H2-type 4,(+)ZN_FING-C2H2-type 5,(+)ZN_FING-C2H2-type 6,(+)ZN_FING-C2H2-type 7,(+)ZN_FING-C2H2-type 8,(+)ZN_FING-C2H2-type 9,(+)Znf_C2H2-IPR007087,(+)Znf_C2H2-like-IPR015880		regulation of transcription, DNA-dependent // zinc ion binding // nucleic acid binding // DNA binding // metal ion binding // nucleus // intracellular	-1.65227	alt-C-term	E6.1	ENSG00000153896	3
ENSG00000101577	0.20853		LPIN2	ENSG00000101577	lipin 2 [Source:HGNC Symbol;Acc:14450]	upregulated	ei-ex	1	1	I3.1_2960941					Adipogenesis:WP236 // fatty acid metabolic process // dephosphorylation // regulation of transcription, DNA-dependent // triglyceride biosynthetic process // positive regulation of transcription from RNA polymerase II promoter // small molecule metabolic process // cellular lipid metabolic process // lipid metabolic process // hydrolase activity // transcription coactivator activity // phosphatid…	1.0507		I3.1_2960941-E4.1	ENSG00000101577	2
ENSG00000153898	0.237061		MCOLN2	ENSG00000153898	mucolipin 2 [Source:HGNC Symbol;Acc:13357]	upregulated	ei-ex	3	2	E10.1_85405309,E13.1		(-)AA:453(ENST00000531325-PEP)->538(ENSP00000284027),(-)alt-C-terminus,(-)alt-N-terminus	(-)PKD1_2_channel-IPR013122,(-)TRANSMEM-Helical;		ion transport // ion channel activity // membrane // integral to membrane	3.01983	cassette-exon, cassette-exon|alt-5'	E10.1_85405309|E13.1	ENSG00000153898	3
ENSG00000196204	0.216018		RNF216P1	ENSG00000196204	ring finger protein 216 pseudogene 1 [Source:HGNC Symbol;Acc:33610]	downregulated	ei-ex	1	1		E8.2					-1.41399	cassette-exon	E8.2	ENSG00000196204	3
ENSG00000170802	0.2554		FOXN2	ENSG00000170802	forkhead box N2 [Source:HGNC Symbol;Acc:5281]	upregulated	ei-ex	1	1	I1.1_48542228					pattern specification process // regulation of sequence-specific DNA binding transcription factor activity // embryo development // tissue development // regulation of transcription, DNA-dependent // transcription, DNA-dependent // sequence-specific DNA binding transcription factor activity // sequence-specific DNA binding // sequence-specific enhancer binding RNA polymerase II transcription fact…	-1.12889		I1.1_48542228-E3.1	ENSG00000170802	2
ENSG00000112078	0.584994		KCTD20	ENSG00000112078	potassium channel tetramerisation domain containing 20 [Source:HGNC Symbol;Acc:21052]	downregulated	ei-ex	3	3		E6.1,E8.1,E9.1|E8.1	(+)AA:92(ENSP00000419118)->173(ENST00000474988-PEP),(+)alt-C-terminus,(+)alt-N-terminus,(+)nonsense_mediated_decay		(indirect)BTB/POZ-like-IPR000210, (indirect)K_chnl_volt-dep_Kv_tetra-IPR003131	potassium ion transport // voltage-gated potassium channel activity // ion channel activity // protein binding // identical protein binding // membrane // voltage-gated potassium channel complex	1.01358	cassette-exon	E6.1|E8.1|E8.1-E10.1	ENSG00000112078	3
ENSG00000074582	0.221178		BCS1L	ENSG00000074582	BCS1-like (S. cerevisiae) [Source:HGNC Symbol;Acc:1020]	downregulated	ei-ex	1	1		E4.2	(-)AA:419(ENSP00000375958)->419(ENSP00000375957)			mitochondrial respiratory chain complex IV assembly // mitochondrial respiratory chain complex III assembly // mitochondrial respiratory chain complex I assembly // mitochondrion organization // nucleoside-triphosphatase activity // nucleotide binding // RNA helicase activity // RNA binding // protein binding // ATP binding // mitochondrial respiratory chain complex III // integral to membrane //…	1.1067	exon-region-exclusion|cassetteExon|altFivePrime|cassetteExon|cassetteExon|altFivePrime	E4.2	ENSG00000074582	5
ENSG00000100307	0.428465		CBX7	ENSG00000100307	chromobox homolog 7 [Source:HGNC Symbol;Acc:1557]	downregulated	ei-ex	3	2		E5.4,E5.4|E6.2				negative regulation of transcription from RNA polymerase II promoter // regulation of transcription, DNA-dependent // chromatin modification // methylated histone residue binding // single-stranded RNA binding // protein binding // PcG protein complex // PRC1 complex // nucleus // heterochromatin // nuclear chromatin	-1.64721	cassette-exon, cassette-exon|alt-3'	E5.4|E5.4-E6.2	ENSG00000100307	3
ENSG00000073008	0.379194		PVR	ENSG00000073008	poliovirus receptor [Source:HGNC Symbol;Acc:9705]	upregulated	ei-ex	1	1	E6.2		(+)AA:364(ENSP00000340870)->417(ENSP00000402060),(+)alt-coding	(+)REGION-DYNLT1 binding,(+)TOPO_DOM-Cytoplasmic,(+)TOPO_DOM-Extracellular,(+)TRANSMEM-Helical;		cell-cell adhesion // adherens junction organization // susceptibility to natural killer cell mediated cytotoxicity // interspecies interaction between organisms // positive regulation of natural killer cell mediated cytotoxicity // cell migration // susceptibility to T cell mediated cytotoxicity // positive regulation of natural killer cell mediated cytotoxicity directed against tumor cell targe…	2.80168	cassette-exon	E6.2	ENSG00000073008	3
ENSG00000130985	0.233576		UBA1	ENSG00000130985	ubiquitin-like modifier activating enzyme 1 [Source:HGNC Symbol;Acc:12469]	downregulated	ei-ex	3	3		E4.2,E4.3,I3.1_47056423	(+)AA:195(ENSP00000404796)->1058(ENSP00000366568),(+)AA:284(ENSP00000389583)->1058(ENSP00000366568),(+)alt-C-terminus,(+)alt-N-terminus	(+)ACT_SITE-Glycyl thioester intermediate,(+)MOD_RES-N6-acetyllysine,(+)MOD_RES-Phosphoserine,(+)MOD_RES-Phosphothreonine,(+)NP_BIND-ATP,(+)REGION-2 approximate repeats,(+)REPEAT-1-1,(+)REPEAT-1-2,(+)ThiF_NAD_FAD-bd-IPR000594,(+)UBQ-activ_enz_E1-IPR018075,(+)UBQ/SUMO-activ_enz_E1-like-IPR000011,(+)UBact_repeat-IPR000127,(+)Ub-activating_enz_e1_C-IPR018965,(+)Ubiquitin-activating_enzyme-IPR019572		Parkin-Ubiquitin Proteasomal System pathway:WP2359 // Parkinsons Disease Pathway:WP2371 // Proteasome Degradation:WP183 // protein modification process // cell death // small protein activating enzyme activity // nucleotide binding // catalytic activity // binding // protein binding // ligase activity // ATP binding	1.55192	cassette-exon|alt-3'	E4.2|E4.3|I3.1_47056423-E5.1	ENSG00000130985	3
ENSG00000196843	0.246597		ARID5A	ENSG00000196843	AT rich interactive domain 5A (MRF1-like) [Source:HGNC Symbol;Acc:17361]	upregulated	ei-ex	3	1	E4.1		(+)AA:58(ENSP00000397286)->638(ENSP00000352808),(+)nonsense_mediated_decay,(-)truncated	(+)ARID/BRIGHT_DNA-bd-IPR001606,(+)DOMAIN-ARID	(direct)ARID/BRIGHT_DNA-bd-IPR001606	negative regulation of transcription, DNA-dependent // DNA binding // nucleolus // nucleus // intracellular	3.28157	cassette-exon	E4.1	ENSG00000196843	3
ENSG00000129187	0.252098		DCTD	ENSG00000129187	dCMP deaminase [Source:HGNC Symbol;Acc:2710]	downregulated	ei-ex	2	1		E5.1	(+)AA:59(ENSP00000422729)->120(ENSP00000424050),(-)AA:98(ENSP00000423894)->119(ENSP00000423182),(-)alt-C-terminus,(-)truncated	(+)ACT_SITE-Proton donor,(+)CMP_dCMP_Zn-bd-IPR002125,(+)HELIX,(+)METAL-Zinc; catalytic,(+)MOD_RES-Phosphotyrosine,(+)STRAND,(+)TURN,(+)dCMP_deaminase-IPR016473,(-)HELIX,(-)METAL-Zinc; catalytic,(-)STRAND		pyrimidine nucleotide metabolic process // pyrimidine base metabolic process // nucleotide biosynthetic process // pyrimidine nucleoside biosynthetic process // nucleobase, nucleoside and nucleotide metabolic process // small molecule metabolic process // hydrolase activity // dCMP deaminase activity // zinc ion binding // metal ion binding // hydrolase activity, acting on carbon-nitrogen (but no…	1.223	cassette-exon	E5.1	ENSG00000129187	3
ENSG00000137500	0.508728		CCDC90B	ENSG00000137500	coiled-coil domain containing 90B [Source:HGNC Symbol;Acc:28108]	upregulated	ei-ex	4	3	E1.15_82996601	E2.1,I1.2				integral to membrane // membrane // mitochondrion	-1.20984	alt-5', cassette-exon, cassette-exon|intron-retention	E1.15_82996601|E2.1|I1.2-E3.1	ENSG00000137500	3
ENSG00000253320	0.611752		KB-1507C5.2	ENSG00000253320		upregulated	ei-ex	9	6	E13.2,E13.4,E14.1,E15.1,E15.2,I13.1_103953767						9.61321	cassette-exon	E13.2|E13.4|E14.1|E15.1|E15.2|I13.1_103953767	ENSG00000253320	3
ENSG00000137509	0.591815		PRCP	ENSG00000137509	prolylcarboxypeptidase (angiotensinase C) [Source:HGNC Symbol;Acc:9344]	downregulated	ei-ex	1	1		E6.1	(-)AA:183(ENSP00000436141)->517(ENSP00000377055),(-)alt-C-terminus,(-)alt-N-terminus	(-)ACT_SITE-Charge relay system,(-)DISULFID,(-)HELIX,(-)Peptidase_S28-IPR008758,(-)REGION-SKS domain,(-)SIGNAL,(-)STRAND	(indirect)Peptidase_S37-IPR008761, (indirect)Peptidase_S28-IPR008758	blood coagulation // blood coagulation, intrinsic pathway // proteolysis // carboxypeptidase activity // serine-type carboxypeptidase activity // protein binding // peptidase activity // serine-type peptidase activity // lysosome // plasma membrane	-1.15025	cassette-exon|cassetteExon	E6.1	ENSG00000137509	5
ENSG00000144152	0.365353		FBLN7	ENSG00000144152	fibulin 7 [Source:HGNC Symbol;Acc:26740]	downregulated	ei-ex	1	1		I9.1_112944566				cell adhesion // calcium ion binding // protein binding // heparin binding // proteinaceous extracellular matrix // extracellular region	2.45802		E9.1-I9.1_112944566	ENSG00000144152	2
ENSG00000100425	0.397095		BRD1	ENSG00000100425	bromodomain containing 1 [Source:HGNC Symbol;Acc:1102]	downregulated	ei-ex	4	3		E13.1,E13.3,E13.4				histone H3 acetylation // chromatin modification // zinc ion binding // protein binding // metal ion binding // nucleus // MOZ/MORF histone acetyltransferase complex	-1.77498	cassette-exon, cassette-exon|alt-3'	E13.1|E13.3|E13.4	ENSG00000100425	3
ENSG00000026508	0.682909		CD44	ENSG00000026508	CD44 molecule (Indian blood group) [Source:HGNC Symbol;Acc:1681]	downregulated	ei-ex	44	28	E11.3|E10.3,E13.2,E13.2|E12.1,E16.2|E15.2,E5.1|E4.5	E10.1,E10.3,E11.2,E11.3,E12.1,E12.1|E13.4,E12.1|E14.1,E13.2,E13.4,E13.5,E13.5|E14.1,E14.1|E12.1,E15.2|E16.3_35232811,E16.2,E16.2|E5.7,E16.3_35232811,E16.6,E5.1,E5.5,E5.7|E13.4,E5.7|E16.2,E6.1,E8.4	(+)AA:139(ENSP00000278386)->148(ENST00000528086-PEP),(+)AA:287(ENSP00000279452)->361(ENSP00000263398),(+)AA:361(ENSP00000263398)->429(ENSP00000404447),(+)AA:674(ENSP00000403990)->699(ENSP00000389830),(+)AA:78(ENST00000527326-PEP)->187(ENSP00000436980),(+)alt-C-terminus,(+)alt-N-terminus,(+)alt-coding,(+)retained_intron,(+)truncated,(-)AA:109(ENST00000534082-PEP)->195(ENSP00000431860),(-)AA:109(EN…	(+)BINDING-Hyaluronan,(+)CD44_antigen-IPR001231,(+)DISULFID,(+)DOMAIN-Link,(+)HELIX,(+)Link-IPR000538,(+)MOD_RES-Phosphoserine; by PKC,(+)MOD_RES-Pyrrolidone carboxylic acid (Probable),(+)SIGNAL,(+)STRAND,(+)TOPO_DOM-Cytoplasmic,(+)TRANSMEM-Helical;,(-)BINDING-Hyaluronan,(-)CD44_antigen-IPR001231,(-)COMPBIAS-Arg/Lys-rich (basic),(-)DISULFID,(-)DOMAIN-Link,(-)HELIX,(-)Link-IPR000538,(-)MOD_RES-Pho…	(direct)CD44_antigen-IPR001231, (indirect)Link-IPR000538	Wnt Signaling Pathway and Pluripotency:WP399 // Senescence and Autophagy:WP615 // cell-cell adhesion // cytokine-mediated signaling pathway // cell-matrix adhesion // branching involved in ureteric bud morphogenesis // positive regulation of gene expression // positive regulation of peptidyl-serine phosphorylation // negative regulation of mature B cell apoptosis // wound healing involved in infl…	-1.59956	cassette-exon, cassette-exon|alt-3', cassette-exon|alt-3'|alt-5'	E10.1|E10.3|E10.3-E11.3|E11.2|E11.3|E12.1|E12.1-E13.2|E12.1-E13.4|E12.1-E14.1|E13.2|E13.4|E13.5|E13.5-E14.1|E15.2-E16.3_35232811|E15.2-E17.2|E16.2|E16.3_35232811|E16.6|E4.5-E17.2|E5.1|E5.5|E5.7-E13.4|E5.7-E16.2|E6.1|E8.4	ENSG00000026508	3
ENSG00000044446	0.20959		PHKA2	ENSG00000044446	phosphorylase kinase, alpha 2 (liver) [Source:HGNC Symbol;Acc:8926]	upregulated	ei-ex	1	1	E31.1					Glycogen Metabolism:WP500 // Type II diabetes mellitus:WP1584 // carbohydrate metabolic process // polysaccharide metabolic process // glycogen catabolic process // protein modification process // glucose metabolic process // generation of precursor metabolites and energy // small molecule metabolic process // hydrolase activity, hydrolyzing O-glycosyl compounds // phosphorylase kinase activity /…	-1.21458	cassette-exon	E31.1	ENSG00000044446	3
ENSG00000100350	0.309911		FOXRED2	ENSG00000100350	FAD-dependent oxidoreductase domain containing 2 [Source:HGNC Symbol;Acc:26264]	upregulated	ei-ex	1	1	E4.1				(direct)Pyr_nucl-diS_OxRdtase_FAD/NAD-IPR023753	ER-associated protein catabolic process // oxidation-reduction process // flavin adenine dinucleotide binding // protein binding // oxidoreductase activity // endoplasmic reticulum // endoplasmic reticulum lumen	1.19894	cassette-exon	E4.1	ENSG00000100350	3
ENSG00000167113	0.37127		COQ4	ENSG00000167113	coenzyme Q4 homolog (S. cerevisiae) [Source:HGNC Symbol;Acc:19693]	upregulated	ei-ex	1	1	I2.1_131085562					ubiquinone biosynthetic process // mitochondrial inner membrane // membrane // mitochondrion	-1.53122	altPromoter|alternative_polyA	E2.1-I2.1_131085562	ENSG00000167113	4
ENSG00000100359	0.325022		SGSM3	ENSG00000100359	small G protein signaling modulator 3 [Source:HGNC Symbol;Acc:25228]	upregulated	ei-ex	1	1	E1.5					regulation of Rab protein signal transduction // regulation of Rab GTPase activity // cell cycle arrest // positive regulation of protein catabolic process // Rap protein signal transduction // cell cycle // Rab GTPase binding // Rab GTPase activator activity // protein binding // cytoplasm // intracellular // gap junction	-1.5589	cassette-exon	E1.5	ENSG00000100359	3
ENSG00000155158	0.364082		TTC39B	ENSG00000155158	tetratricopeptide repeat domain 39B [Source:HGNC Symbol;Acc:23704]	downregulated	ei-ex	1	1		I1.1_15299348	(-)AA:477(ENSP00000421923)->616(ENSP00000347920),(-)alt-C-terminus,(-)alt-N-terminus,(-)nonsense_mediated_decay	(+)OMP_IML2_mit/TPR_39-IPR019412,(-)MOD_RES-Phosphoserine,(-)OMP_IML2_mit/TPR_39-IPR019412,(-)REPEAT-TPR 2,(-)REPEAT-TPR 3,(-)TPR_repeat-IPR019734		binding // protein binding	-1.29645	alt-C-term	I1.1_15299348-E4.1	ENSG00000155158	3
ENSG00000155629	0.318272		PIK3AP1	ENSG00000155629	phosphoinositide-3-kinase adaptor protein 1 [Source:HGNC Symbol;Acc:30034]	downregulated	ei-ex	2	2		I1.1_98478370,I1.1_98478450				B Cell Receptor Signaling Pathway:WP23 // identical protein binding // protein binding // cytoplasm // plasma membrane	5.31017	alt-N-term	E1.1-I1.1_98478450|I1.1_98478370-E2.1	ENSG00000155629	3
ENSG00000234814	0.363955		RP11-14C22.4	ENSG00000234814		upregulated	ei-ex	2	2	I2.1_30978015	E13.1_30993605					3.9243	cassette-exon|alt-5'	E13.1_30993605|I2.1_30978015-E3.1	ENSG00000234814	3
ENSG00000033170	0.687478		FUT8	ENSG00000033170	fucosyltransferase 8 (alpha (1,6) fucosyltransferase) [Source:HGNC Symbol;Acc:4019]	upregulated	ei-ex	26	8	E0.1_65803128,E0.1_65803245,E0.1_65841624,E0.1_65843592,E0.1_65844319	E1.7,E2.9,I9.1_66040001				oligosaccharide biosynthetic process // cellular protein metabolic process // in utero embryonic development // protein N-linked glycosylation // L-fucose catabolic process // cell migration // protein N-linked glycosylation via asparagine // post-translational protein modification // respiratory gaseous exchange // transforming growth factor beta receptor signaling pathway // N-glycan processing…	1.36682	alt-N-term, cassette-exon, cassette-exon|alt-5'	E1.7|E2.9|I9.1_66040001-E10.1|U0.1_65803128-E4.1|U0.1_65803245-E4.1|U0.1_65841624-E4.1|U0.1_65843592-E4.1|U0.1_65844319-E4.1	ENSG00000033170	3
ENSG00000186141	0.573352		POLR3C	ENSG00000186141	polymerase (RNA) III (DNA directed) polypeptide C (62kD) [Source:HGNC Symbol;Acc:30076]	upregulated	ei-ex	1	1	E12.1					positive regulation of innate immune response // termination of RNA polymerase III transcription // response to virus // gene expression // transcription, DNA-dependent // positive regulation of interferon-beta production // transcription elongation from RNA polymerase III promoter // transcription from RNA polymerase III promoter // regulation of transcription from RNA polymerase III promoter //…	1.09577	cassette-exon	E12.1	ENSG00000186141	3
ENSG00000101972	0.491886		STAG2	ENSG00000101972	stromal antigen 2 [Source:HGNC Symbol;Acc:11355]	upregulated	ei-ex	14	5	E4.5,E4.6,E5.3,E8.1|E4.6	E8.1	(+)AA:1162(ENSP00000346555)->1231(ENSP00000360199),(+)AA:1162(ENSP00000346555)->1231(ENSP00000360202),(+)AA:1268(ENSP00000218089)->1268(ENSP00000360187),(+)AA:131(ENST00000483575-PEP)->161(ENST00000471107-PEP),(+)AA:154(ENSP00000405874)->1231(ENSP00000360202),(+)alt-C-terminus,(+)alt-N-terminus,(+)truncated,(-)AA:1231(ENSP00000360199)->1231(ENSP00000360186),(-)AA:1231(ENSP00000360202)->1268(ENSP0…	(+)COMPBIAS-Poly-Ser,(+)DOMAIN-SCD,(+)MOD_RES-N6-acetyllysine,(+)MOD_RES-Phosphoserine,(+)MOD_RES-Phosphothreonine,(+)STAG-IPR013721		meiosis // mitotic cell cycle // M phase of mitotic cell cycle // mitotic metaphase/anaphase transition // mitotic prometaphase // negative regulation of DNA endoreduplication // cell division // sister chromatid cohesion // binding // protein binding // nucleus // nucleoplasm // chromatin // chromosome // chromosome, centromeric region	1.17766	cassette-exon, cassette-exon|cassetteExon	E4.5|E4.6|E4.6-E9.1|E5.3|E8.1	ENSG00000101972	5
ENSG00000173020	0.657804		ADRBK1	ENSG00000173020	adrenergic, beta, receptor kinase 1 [Source:HGNC Symbol;Acc:289]	downregulated	ei-ex	5	5		E8.4_67048648,I1.1_67035271,I1.1_67035319,I1.1_67036087,I3.1_67045267				Hedgehog Signaling Pathway:WP47 // peptidyl-threonine phosphorylation // peptidyl-serine phosphorylation // negative regulation of striated muscle contraction // cardiac muscle contraction // response to organic cyclic compound // muscarinic acetylcholine receptor signaling pathway // tachykinin receptor signaling pathway // regulation of the force of heart contraction // fibroblast growth factor…	1.01102	alt-5'	E3.2-I3.1_67045267|E8.4_67048648|I1.1_67035271-E3.2|I1.1_67035319-E3.2|I1.1_67036087-E3.2	ENSG00000173020	3
ENSG00000107164	0.438369		FUBP3	ENSG00000107164	far upstream element (FUSE) binding protein 3 [Source:HGNC Symbol;Acc:4005]	downregulated	ei-ex	2	2	E20.2	I19.1_133509006	(+)AA:261(ENSP00000361451)->572(ENSP00000318177),(+)alt-N-terminus	(+)DOMAIN-KH 3,(+)DOMAIN-KH 4,(+)KH-IPR004087,(+)KH_type_1-IPR004088,(+)KH_type_1_subgr-IPR018111,(+)MOD_RES-Phosphoserine,(-)KH-IPR004087,(-)KH_type_1-IPR004088		transcription, DNA-dependent // positive regulation of transcription, DNA-dependent // regulation of gene expression // DNA binding // RNA binding // cytoplasm // nucleus	-1.13198	cassette-exon	E19.1-I19.1_133509006|E20.2	ENSG00000107164	3
ENSG00000234741	0.408886		GAS5	ENSG00000234741	growth arrest-specific 5 (non-protein coding) [Source:HGNC Symbol;Acc:16355]	upregulated	ei-ex	4	3	E5.7	E6.5,I5.2					1.49811	alt-3', cassette-exon|alt-5', exon-region-exclusion	E5.7|E6.5|I5.2-E6.10_173833217	ENSG00000234741	3
ENSG00000072736	0.230162		NFATC3	ENSG00000072736	nuclear factor of activated T-cells, cytoplasmic, calcineurin-dependent 3 [Source:HGNC Symbol;Acc:7777]	upregulated	ei-ex	1	1	I18.1_68255288					Heart Development:WP1591 // B Cell Receptor Signaling Pathway:WP23 // smooth muscle cell differentiation // patterning of blood vessels // transcription from RNA polymerase II promoter // muscle cell development // cellular respiration // positive regulation of transcription, DNA-dependent // inflammatory response // heart development // cellular response to lithium ion // regulation of transcrip…	-1.13753		I18.1_68255288-E19.1	ENSG00000072736	2
ENSG00000196154	0.449372		S100A4	ENSG00000196154	S100 calcium binding protein A4 [Source:HGNC Symbol;Acc:10494]	upregulated	ei-ex	3	3	E3.1_153517956,I3.1_153517788	E4.3_153517311				epithelial to mesenchymal transition // positive regulation of I-kappaB kinase/NF-kappaB cascade // protein binding // calcium-dependent protein binding // RAGE receptor binding // calcium ion binding // identical protein binding // nucleus // neuron projection // perinuclear region of cytoplasm	-2.01974	cassette-exon|alt-3', cassette-exon|alt-5', exon-region-exclusion	E3.1_153517956|E4.3_153517311|I3.1_153517788-E4.4	ENSG00000196154	3
ENSG00000205268	0.255898		PDE7A	ENSG00000205268	phosphodiesterase 7A [Source:HGNC Symbol;Acc:8791]	upregulated	ei-ex	2	1	E5.1		(-)AA:18(ENST00000519231-PEP)->48(ENST00000519626-PEP),(-)alt-C-terminus,(-)alt-N-terminus			G Protein Signaling Pathways:WP35 // cAMP-mediated signaling // signal transduction // hydrolase activity // 3',5'-cyclic-nucleotide phosphodiesterase activity // cyclic-nucleotide phosphodiesterase activity // catalytic activity // 3',5'-cyclic-AMP phosphodiesterase activity // metal ion binding // cytoplasm // cell fraction // cytosol	-2.7778	cassette-exon	E5.1	ENSG00000205268	3
ENSG00000117682	0.422849		DHDDS	ENSG00000117682	dehydrodolichyl diphosphate synthase [Source:HGNC Symbol;Acc:20603]	downregulated	ei-ex	9	5		E1.21,E1.22,E1.23,E1.24,E1.25	(+)AA:60(ENSP00000433491)->73(ENST00000374186-PEP),(+)AA:60(ENSP00000433491)->73(ENST00000526278-PEP),(+)AA:71(ENSP00000431407)->73(ENST00000374186-PEP),(+)AA:71(ENSP00000431407)->73(ENST00000526278-PEP),(+)alt-C-terminus,(+)retained_intron,(-)AA:171(ENSP00000363302)->222(ENSP00000405604),(-)AA:73(ENST00000374186-PEP)->108(ENST00000528557-PEP),(-)AA:73(ENST00000374186-PEP)->85(ENSP00000433976),(-…	(+)UPP_synth-like-IPR001441,(-)UPP_synth-like-IPR001441		transferase activity, transferring alkyl or aryl (other than methyl) groups // protein binding	-1.14693	alt-5'	E1.21|E1.22|E1.23|E1.24|E1.25	ENSG00000117682	3
ENSG00000054654	0.39065		SYNE2	ENSG00000054654	spectrin repeat containing, nuclear envelope 2 [Source:HGNC Symbol;Acc:17084]	downregulated	ei-ex	1	1		E123.1|E124.2				Ovarian Infertility Genes:WP34 // miR-targeted genes in muscle cell - TarBase:WP2005 // miR-targeted genes in squamous cell - TarBase:WP2006 // miR-targeted genes in lymphocytes - TarBase:WP2004 // miR-targeted genes in epithelium - TarBase:WP2002 // protein localization to nucleus // nuclear migration along microfilament // establishment or maintenance of cell polarity // cytoskeletal anchoring …	-9.29748	cassette-exon	E123.1-E124.2	ENSG00000054654	3
ENSG00000084070	0.250499		SMAP2	ENSG00000084070	small ArfGAP2 [Source:HGNC Symbol;Acc:25082]	upregulated	ei-ex	2	2	E3.1,I5.1_40869356				(direct)ArfGAP-IPR001164	regulation of ARF GTPase activity // ARF GTPase activator activity // zinc ion binding // metal ion binding // cytoplasm // nucleolus // nucleus	1.42349	alt-N-term, cassette-exon	E2.2-I5.1_40869356|E3.1	ENSG00000084070	3
ENSG00000128340	0.580827		RAC2	ENSG00000128340	ras-related C3 botulinum toxin substrate 2 (rho family, small GTP binding protein Rac2) [Source:HGNC Symbol;Acc:9802]	downregulated	ei-ex	10	7	E6.1	E1.8,E5.1,E5.1|E6.1_37628002,I4.1_37629847,I7.1_37623808,I7.1_37623983	(-)AA:148(ENSP00000385270)->185(ENSP00000385590),(-)alt-N-terminus	(-)HELIX,(-)MIRO-like-IPR013684,(-)MOD_RES-ADP-ribosylasparagine; by botulinum toxin,(-)MOTIF-Effector region,(-)STRAND,(-)Small_GTP-bd_dom-IPR005225,(-)Small_GTPase-IPR001806,(-)Small_GTPase_Rab_type-IPR003579,(-)Small_GTPase_Ras-IPR020849,(-)Small_GTPase_Rho-IPR003578	(direct)Small_GTPase_ARF/SAR-IPR006689, (direct)Small_GTPase_Ras-IPR020849, (direct)Ran_GTPase-IPR002041, (direct)Small_GTPase-IPR001806, (direct)Small_GTPase_Rab_type-IPR003579, (direct)Small_GTPase_Rho-IPR003578, (direct)MIRO-like-IPR013684, (direct)Small_GTP-bd_dom-IPR005225	Insulin Signaling:WP481 // Focal Adhesion:WP306 // Integrin-mediated cell adhesion:WP185 // MAPK Signaling Pathway:WP382 // RalA downstream regulated genes:WP2290 // B Cell Receptor Signaling Pathway:WP23 // Regulation of Actin Cytoskeleton:WP51 // Integrin-mediated Cell Adhesion:WP185 // MAPK signaling pathway:WP382 // DNA damage response (only ATM dependent):WP710 // DNA Damage Response (only A…	1.2151	alt-5', cassette-exon, cassette-exon|alt-3', cassette-exon|alt-3'|alt-5'	E1.8|E2.1-I4.1_37629847|E5.1|E5.1-E6.1_37628002|E6.1|E7.2-I7.1_37623983|I7.1_37623808-E8.1	ENSG00000128340	3
ENSG00000112851	0.218489		ERBB2IP	ENSG00000112851	erbb2 interacting protein [Source:HGNC Symbol;Acc:15842]	upregulated	ei-ex	1	1	E24.1|E25.1		(-)AA:158(ENSP00000423959)->1340(ENSP00000370323),(-)alt-C-terminus,(-)alt-N-terminus	(-)COMPBIAS-Poly-Ser,(-)HELIX,(-)Leu-rich_rpt-IPR001611,(-)MOD_RES-Phosphoserine,(-)MOD_RES-Phosphothreonine,(-)MOD_RES-Phosphotyrosine,(-)PDZ/DHR/GLGF-IPR001478,(-)REPEAT-LRR 1,(-)REPEAT-LRR 10,(-)REPEAT-LRR 11,(-)REPEAT-LRR 12,(-)REPEAT-LRR 13,(-)REPEAT-LRR 14,(-)REPEAT-LRR 15,(-)REPEAT-LRR 16,(-)REPEAT-LRR 17,(-)REPEAT-LRR 2,(-)REPEAT-LRR 3,(-)REPEAT-LRR 4,(-)REPEAT-LRR 5,(-)REPEAT-LRR 6,(-)RE…		NLR Proteins:WP288 // NLR proteins:WP288 // NOD pathway:WP1433 // establishment or maintenance of epithelial cell apical/basal polarity // signal transduction // cell growth // protein targeting // cell cycle // basal protein localization // epidermal growth factor receptor signaling pathway // cell adhesion // intermediate filament cytoskeleton organization // integrin-mediated signaling pathway…	-1.66468	cassette-exon|alt-3'	E24.1-E25.1	ENSG00000112851	3
ENSG00000213020	0.454958		ZNF611	ENSG00000213020	zinc finger protein 611 [Source:HGNC Symbol;Acc:28766]	downregulated	ei-ex	2	2	E6.1	E2.1	(-)AA:636(BC028590-PEP)->705(ENSP00000437616),(-)AA:705(ENSP00000439211)->705(ENSP00000437616),(-)alt-N-terminus	(-)DOMAIN-KRAB,(-)Krueppel-associated_box-IPR001909,(-)ZN_FING-C2H2-type 1; degenerate,(-)Znf_C2H2-IPR007087		regulation of transcription, DNA-dependent // zinc ion binding // nucleic acid binding // DNA binding // metal ion binding // nucleus // intracellular	-2.18803	alt-N-term|cassette-exon|altPromoter|cassetteExon, cassette-exon|cassetteExon	E2.1|E6.1	ENSG00000213020	5
ENSG00000223797	0.526605		ENTPD3-AS1	ENSG00000223797	ENTPD3 antisense RNA 1 (non-protein coding) [Source:HGNC Symbol;Acc:26710]	downregulated	ei-ex	3	2		E3.1,E3.1_40488334					-1.37617	alt-3', cassette-exon	E3.1|E3.1_40488334	ENSG00000223797	3
ENSG00000165304	0.499716		MELK	ENSG00000165304	maternal embryonic leucine zipper kinase [Source:HGNC Symbol;Acc:16870]	downregulated	ei-ex	5	5	E15.1	E1.9,E1.9|E2.1,E3.1,E4.1|E3.1	(+)AA:610(ENSP00000437804)->651(ENSP00000298048),(+)alt-coding,(-)AA:163(AK309470-PEP)->213(ENST00000487398-PEP),(-)alt-C-terminus,(-)alt-N-terminus	(+)MOD_RES-Phosphoserine; by autocatalysis,(+)MOD_RES-Phosphotyrosine,(+)REGION-Autoinhibitory region,(-)LipoPS_kinase-IPR010440,(-)MOD_RES-Phosphothreonine; by autocatalysis,(-)Ser-Thr/Tyr_kinase-IPR001245	(indirect)Ser/Thr_kinase_dom-IPR002290, (indirect)Se/Thr_kinase-like_dom-IPR017442, (indirect)Tyr_kinase_cat_dom-IPR020635, (indirect)Ser-Thr/Tyr_kinase-IPR001245, (indirect)Prot_kinase_cat_dom-IPR000719	G2/M transition of mitotic cell cycle // protein autophosphorylation // cell cycle // lipopolysaccharide biosynthetic process // positive regulation of apoptosis // neural precursor cell proliferation // protein phosphorylation // cell proliferation // apoptosis // hemopoiesis // nucleotide binding // protein serine/threonine kinase activity // non-membrane spanning protein tyrosine kinase activi…	2.93076	alt-3', alt-5', cassette-exon, cassette-exon|alt-3', cassette-exon|alt-5'	E1.9|E1.9-E2.1|E15.1|E3.1|E3.1-E5.1	ENSG00000165304	3
ENSG00000128585	0.393826		MKLN1	ENSG00000128585	muskelin 1, intracellular mediator containing kelch motifs [Source:HGNC Symbol;Acc:7109]	upregulated	ei-ex	1	1	I12.1_131099540					cell adhesion // signal transduction // protein binding // cytoplasm	1.07528		I12.1_131099540-E13.1	ENSG00000128585	2
ENSG00000100731	0.313398		PCNX	ENSG00000100731	pecanex homolog (Drosophila) [Source:HGNC Symbol;Acc:19740]	upregulated	ei-ex	2	2	E11.1	E11.1|E10.1				integral to membrane // membrane	-2.24434	cassette-exon	E10.1-E13.1|E11.1	ENSG00000100731	3
ENSG00000100227	0.332087		POLDIP3	ENSG00000100227	polymerase (DNA-directed), delta interacting protein 3 [Source:HGNC Symbol;Acc:23782]	downregulated	ei-ex	4	2	E4.1	E4.2	(-)AA:186(ENSP00000397927)->421(ENSP00000252115),(-)AA:392(ENSP00000252116)->421(ENSP00000252115),(-)alt-C-terminus,(-)alt-N-terminus,(-)alt-coding	(+)RRM_dom-IPR000504,(-)DOMAIN-RRM,(-)MOD_RES-Phosphoserine,(-)MOD_RES-Phosphoserine; by RPS6KB1,(-)MOD_RES-Phosphothreonine,(-)RRM_dom-IPR000504		positive regulation of translation // nucleic acid binding // nucleotide binding // RNA binding // protein binding // cytoplasm // nuclear speck // exon-exon junction complex // nucleolus // nucleus // intracellular membrane-bounded organelle	-1.11914	alt-3'|cassette-exon|cassetteExon|altThreePrime|cassetteExon, cassette-exon|cassetteExon|cassetteExon	E4.1|E4.2	ENSG00000100227	5
ENSG00000100226	0.614856		GTPBP1	ENSG00000100226	GTP binding protein 1 [Source:HGNC Symbol;Acc:4669]	upregulated	ei-ex	5	3	E14.3,E15.1	E17.1	(-)AA:30(ENSP00000442394)->90(ENSP00000445610),(-)alt-C-terminus,(-)alt-N-terminus,(-)nonsense_mediated_decay			positive regulation of mRNA catabolic process // signal transduction // immune response // GTP catabolic process // GTPase activity // nucleotide binding // GTP binding // cytoplasm // cytosol // cytoplasmic exosome (RNase complex)	-1.35559	cassette-exon, cassette-exon|alt-3', cassette-exon|alt-5'	E14.3|E15.1|E17.1	ENSG00000100226	3
ENSG00000196535	0.37279		MYO18A	ENSG00000196535	myosin XVIIIA [Source:HGNC Symbol;Acc:31104]	upregulated	ei-ex	4	3	E11.1,E12.2	E5.2			(direct)Myosin_head_motor_dom-IPR001609	actomyosin structure organization // anti-apoptosis // DNA metabolic process // cell migration // DNA-dependent ATPase activity // nucleotide binding // protein binding // DNA binding // motor activity // ATP binding // cytoplasm // cytoskeleton // ER-Golgi intermediate compartment // myosin complex // actomyosin	-2.30302	cassette-exon	E11.1|E12.2|E5.2	ENSG00000196535	3
ENSG00000196531	0.400561		NACA	ENSG00000196531	nascent polypeptide-associated complex alpha subunit [Source:HGNC Symbol;Acc:7629]	upregulated	ei-ex	3	2	E2.4,E3.1					interspecies interaction between organisms // transcription, DNA-dependent // protein transport // translation // TBP-class protein binding // transcription coactivator activity // DNA binding // cytoplasm // nascent polypeptide-associated complex // nucleus	1.16183	altPromoter, cassette-exon	E2.4|E3.1	ENSG00000196531	4
ENSG00000075884	0.604389		ARHGAP15	ENSG00000075884	Rho GTPase activating protein 15 [Source:HGNC Symbol;Acc:21030]	downregulated	ei-ex	3	3	E16.3,E6.1|E4.1	E11.1	(+)AA:56(ENSP00000390310)->59(ENST00000549436-PEP),(+)alt-C-terminus,(+)alt-N-terminus,(+)nonsense_mediated_decay,(+)retained_intron	(+)HELIX,(+)STRAND,(-)HELIX,(-)TURN		regulation of small GTPase mediated signal transduction // positive regulation of Rac GTPase activity // regulation of cell shape // signal transduction // small GTPase mediated signal transduction // Rac GTPase activator activity // GTPase activator activity // protein binding // cytoplasm // cytosol // membrane // intracellular	-1.66416	alt-5', cassette-exon	E11.1|E16.3|E4.1-E12.1	ENSG00000075884	3
ENSG00000175550	0.798328		DRAP1	ENSG00000175550	DR1-associated protein 1 (negative cofactor 2 alpha) [Source:HGNC Symbol;Acc:3019]	downregulated	ei-ex	1	1		E3.3				negative regulation of transcription from RNA polymerase II promoter // transcription, DNA-dependent // sequence-specific DNA binding // sequence-specific DNA binding transcription factor activity // transcription corepressor activity // protein binding // DNA binding // transcription factor binding // nucleus // intracellular	-1.07381	alt-3'	E3.3	ENSG00000175550	3
ENSG00000197956	0.502043		S100A6	ENSG00000197956	S100 calcium binding protein A6 [Source:HGNC Symbol;Acc:10496]	upregulated	ei-ex	2	2	E1.10_153508265	E1.6_153508606				Prostaglandin Synthesis and Regulation:WP98 // Gastric cancer network 2:WP2363 // axonogenesis // positive regulation of fibroblast proliferation // ion transmembrane transport // signal transduction // S100 beta binding // calcium-dependent protein binding // zinc ion binding // ion transmembrane transporter activity // calcium ion binding // protein binding // tropomyosin binding // protein hom…	-1.26606	alt-5'	E1.10_153508265|E1.6_153508606	ENSG00000197956	3
ENSG00000185043	0.424555		CIB1	ENSG00000185043	calcium and integrin binding 1 (calmyrin) [Source:HGNC Symbol;Acc:16920]	downregulated	ei-ex	4	4		I2.1_90775659,I2.1_90775679,I2.1_90776324,I3.1_90774916				response to DNA damage stimulus // endomitotic cell cycle // apoptosis // negative regulation of cell proliferation // cell adhesion // double-strand break repair // calcium ion binding // protein binding // cytoplasm // membrane // endoplasmic reticulum // filopodium // apical plasma membrane // nucleus // nucleoplasm // plasma membrane	1.16352		E2.1-I2.1_90776324|I2.1_90775659|I2.1_90775679|I3.1_90774916-E4.1	ENSG00000185043	2
ENSG00000134086	0.36715		VHL	ENSG00000134086	von Hippel-Lindau tumor suppressor [Source:HGNC Symbol;Acc:12687]	upregulated	ei-ex	4	3	E2.1,E2.1_10184447,E3.1|E2.1					regulation of catecholamine metabolic process // protein stabilization // angiogenesis // response to hypoxia // cell morphogenesis // negative regulation of transcription from RNA polymerase II promoter // proteolysis // negative regulation of cell proliferation // neuron differentiation // anti-apoptosis // positive regulation of cell differentiation // response to ethanol // response to stress…	-1.46315	cassette-exon, cassette-exon|alt-3'	E2.1|E2.1-E3.1|E2.1_10184447	ENSG00000134086	3
ENSG00000006114	0.322076		SYNRG	ENSG00000006114	synergin, gamma [Source:HGNC Symbol;Acc:557]	upregulated	ei-ex	4	4	E21.1,E8.1,E8.2	E7.1	(+)AA:1224(ENSP00000424893)->1302(ENSP00000315722),(+)AA:628(ENST00000378189-PEP)->1302(ENSP00000315722),(+)alt-C-terminus,(+)alt-N-terminus,(+)alt-coding,(+)retained_intron	(+)MOD_RES-N6-acetyllysine,(+)MOD_RES-Phosphoserine,(+)MOTIF-DFXDF motif 2,(+)MOTIF-DFXDF motif 3,(+)REGION-Interaction with A1P1G1 and A1P1G2		endocytosis // intracellular protein transport // calcium ion binding // protein binding // cytoplasm // Golgi apparatus // membrane // clathrin coat of trans-Golgi network vesicle // AP-1 adaptor complex	-2.65192	cassette-exon	E21.1|E7.1|E8.1|E8.2	ENSG00000006114	3
ENSG00000144320	0.750953		KIAA1715	ENSG00000144320	KIAA1715 [Source:HGNC Symbol;Acc:21610]	upregulated	ei-ex	7	6	E4.1,E4.1_176858873|E5.1,E4.1|E5.1,E5.1,E6.1,E6.1|E5.1		(+)AA:305(ENSP00000386237)->428(ENSP00000272748),(+)alt-N-terminus,(-)AA:279(ENSP00000445464)->305(ENSP00000386237),(-)alt-C-terminus,(-)alt-N-terminus	(+)COILED,(+)TOPO_DOM-Cytoplasmic,(+)TOPO_DOM-Extracellular,(+)TRANSMEM-Helical;,(-)MOD_RES-Phosphoserine		embryonic digit morphogenesis // blood coagulation // limb development // embryonic forelimb morphogenesis // multicellular organismal development // integral to membrane // membrane	1.02023	cassette-exon, cassette-exon|alt-5'	E4.1|E4.1-E5.1|E4.1_176858873-E5.1|E5.1|E5.1-E6.1|E6.1	ENSG00000144320	3
ENSG00000134242	0.21534		PTPN22	ENSG00000134242	protein tyrosine phosphatase, non-receptor type 22 (lymphoid) [Source:HGNC Symbol;Acc:9652]	downregulated	ei-ex	1	1		E7.1				T cell receptor signaling pathway // negative regulation of T cell activation // T cell differentiation // dephosphorylation // protein dephosphorylation // regulation of natural killer cell proliferation // negative regulation of T cell receptor signaling pathway // regulation of B cell receptor signaling pathway // phosphoanandamide dephosphorylation // peptidyl-tyrosine dephosphorylation // re…	1.00533	cassette-exon	E7.1	ENSG00000134242	3
ENSG00000143119	0.588457		CD53	ENSG00000143119	CD53 molecule [Source:HGNC Symbol;Acc:1686]	downregulated	ei-ex	2	2		E6.2|E8.1,E6.2|E9.2				signal transduction // protein binding // cell surface // membrane // plasma membrane // integral to membrane // immunological synapse	-2.0214	cassette-exon|alt-3'	E6.2-E8.1|E6.2-E9.2	ENSG00000143119	3
ENSG00000013810	0.263192		TACC3	ENSG00000013810	transforming, acidic coiled-coil containing protein 3 [Source:HGNC Symbol;Acc:11524]	downregulated	ei-ex	2	1		E3.1	(+)AA:221(ENSP00000415914)->420(AK225631-PEP),(+)alt-C-terminus	(+)MOD_RES-Phosphoserine		spindle astral microtubule organization // cell proliferation // regulation of cell cycle // cytoplasmic sequestering of transcription factor // response to stress // interkinetic nuclear migration // microtubule cytoskeleton organization // regulation of microtubule-based process // hemopoiesis // neurogenesis // cerebral cortex development // protein domain specific binding // cytoplasm // cent…	-1.06446	cassette-exon	E3.1	ENSG00000013810	3
ENSG00000169241	0.362985		SLC50A1	ENSG00000169241	solute carrier family 50 (sugar transporter), member 1 [Source:HGNC Symbol;Acc:30657]	downregulated	ei-ex	2	1		E2.5			(direct)RAG1-activating-rel-IPR004316	positive regulation of gene expression, epigenetic // transport // carbohydrate transport // glucoside transport // glucoside transmembrane transporter activity // Golgi apparatus // nucleus // endomembrane system // plasma membrane // Golgi membrane // integral to membrane	1.59945	cassette-exon|alt-5'	E2.5	ENSG00000169241	3
ENSG00000111348	0.444455		ARHGDIB	ENSG00000111348	Rho GDP dissociation inhibitor (GDI) beta [Source:HGNC Symbol;Acc:679]	upregulated	ei-ex	2	2	E7.1,E8.1|E7.1		(-)AA:97(ENST00000539131-PEP)->195(ENSP00000445185),(-)alt-C-terminus,(-)alt-N-terminus	(-)HELIX,(-)MOD_RES-N6-acetyllysine,(-)MOD_RES-Phosphoserine,(-)MOD_RES-Phosphotyrosine,(-)Rho_GDI-IPR000406,(-)STRAND,(-)TURN		FAS pathway and Stress induction of HSP regulation:WP314 // G13 Signaling Pathway:WP524 // regulation of small GTPase mediated signal transduction // cellular component movement // negative regulation of cell adhesion // actin cytoskeleton organization // immune response // Rho protein signal transduction // small GTPase mediated signal transduction // multicellular organismal development // GTPa…	-1.47212	cassette-exon, cassette-exon|alt-5'	E7.1|E7.1-E8.1	ENSG00000111348	3
ENSG00000189283	0.237202		FHIT	ENSG00000189283	fragile histidine triad gene [Source:HGNC Symbol;Acc:3701]	upregulated	ei-ex	1	1	E12.2				(direct)Histidine_triad_HIT-IPR001310	diadenosine triphosphate catabolic process // DNA replication // nucleotide metabolic process // hydrolase activity // nickel ion binding // bis(5'-adenosyl)-triphosphatase activity // catalytic activity // protein binding // cytoplasm // intracellular membrane-bounded organelle // nucleus // plasma membrane // cytosol	-1.53879	cassette-exon	E12.2	ENSG00000189283	3
ENSG00000198089	0.292497		SFI1	ENSG00000198089	Sfi1 homolog, spindle assembly associated (yeast) [Source:HGNC Symbol;Acc:29064]	upregulated	ei-ex	2	2	E24.2_32000381|E26.1,I34.1_32010068					mitotic cell cycle // G2/M transition of mitotic cell cycle // negative regulation of phosphatase activity // phosphatase binding // protein binding // cytoplasm // cytoskeleton // cytosol // centriole	3.0366	altPromoter, cassette-exon|alt-5'	E24.2_32000381-E26.1|E34.3-I34.1_32010068	ENSG00000198089	4
ENSG00000013364	0.352452		MVP	ENSG00000013364	major vault protein [Source:HGNC Symbol;Acc:7531]	downregulated	ei-ex	2	2	I1.1_29832712	E2.1				response to drug // protein transport // mRNA transport // protein binding // cytoplasm // intracellular membrane-bounded organelle // nuclear pore // nucleus // ribonucleoprotein complex	-1.29202	altThreePrime|alternative_polyA|alt-3', cassette-exon|alt-3'	E2.1|I1.1_29832712-E2.2	ENSG00000013364	5
ENSG00000134882	0.333582		UBAC2	ENSG00000134882	UBA domain containing 2 [Source:HGNC Symbol;Acc:20486]	downregulated	ei-ex	1	1		E10.1|E11.1				protein binding // integral to membrane // membrane	-1.2395	cassette-exon|alt-5'	E10.1-E11.1	ENSG00000134882	3
ENSG00000072518	0.241576		MARK2	ENSG00000072518	MAP/microtubule affinity-regulating kinase 2 [Source:HGNC Symbol;Acc:3332]	upregulated	ei-ex	1	1	E21.2		(+)AA:691(ENSP00000386128)->699(ENSP00000415494),(+)alt-coding			Regulation of Microtubule Cytoskeleton:WP2038 // Wnt Signaling Pathway:WP363 // cell differentiation // establishment or maintenance of epithelial cell apical/basal polarity // neuron migration // establishment of cell polarity // multicellular organismal development // protein autophosphorylation // regulation of cytoskeleton organization // protein phosphorylation // positive regulation of neur…	-2.35377	cassette-exon	E21.2	ENSG00000072518	3
ENSG00000082014	0.349262		SMARCD3	ENSG00000082014	SWI/SNF related, matrix associated, actin dependent regulator of chromatin, subfamily d, member 3 [Source:HGNC Symbol;Acc:11108]	downregulated	ei-ex	2	1		E8.6	(+)AA:68(ENSP00000417145)->73(ENSP00000417908),(+)alt-N-terminus,(+)nonsense_mediated_decay			regulation of transcription from RNA polymerase II promoter by nuclear hormone receptor // small molecule metabolic process // secondary heart field specification // heart morphogenesis // regulation of protein binding // positive regulation of transcription, DNA-dependent // cellular lipid metabolic process // chromatin remodeling // nervous system development // nucleosome disassembly // cardia…	1.11797	cassette-exon	E8.6	ENSG00000082014	3
ENSG00000125637	0.550217		PSD4	ENSG00000125637	pleckstrin and Sec7 domain containing 4 [Source:HGNC Symbol;Acc:19096]	downregulated	ei-ex	2	2		E6.1_113949934,E6.1_113949961				regulation of ARF protein signal transduction // protein binding // ARF guanyl-nucleotide exchange factor activity // cytoplasm // intracellular // plasma membrane	1.13946	cassette-exon, cassette-exon|alt-3'	E6.1_113949934|E6.1_113949961	ENSG00000125637	3
ENSG00000253882	0.797392		RP11-61L23.2	ENSG00000253882		upregulated	ei-ex	2	2	E2.4|E4.1	E3.3					1.23423	cassette-exon, cassette-exon|alt-3'|alt-5'	E2.4-E4.1|E3.3	ENSG00000253882	3
ENSG00000229043	0.499855		AC091729.9	ENSG00000229043		downregulated	ei-ex	2	2	E3.1	E3.1_1202093					-1.56644	cassette-exon, cassette-exon|alt-3'	E3.1|E3.1_1202093	ENSG00000229043	3
ENSG00000241878	0.493637		PISD	ENSG00000241878	phosphatidylserine decarboxylase [Source:HGNC Symbol;Acc:8999]	upregulated	ei-ex	5	5	E12.1|E11.5,E4.4,E4.4|E11.2,E7.1_32026746|E9.2	E9.2|E10.2				phospholipid biosynthetic process // lyase activity // phosphatidylserine decarboxylase activity // mitochondrion	1.40365	cassette-exon, cassette-exon|alt-3', cassette-exon|alt-5'	E11.5-E14.1|E4.4|E4.4-E11.2|E7.1_32026746-E9.2|E9.2-E10.2	ENSG00000241878	3
ENSG00000068366	0.228992		ACSL4	ENSG00000068366	acyl-CoA synthetase long-chain family member 4 [Source:HGNC Symbol;Acc:3571]	downregulated	ei-ex	1	1		E4.2	(-)AA:670(ENSP00000262835)->711(ENSP00000339787),(-)alt-N-terminus	(-)TOPO_DOM-Cytoplasmic,(-)TRANSMEM-Helical; Signal-anchor for type III membrane protein;		Fatty Acid Biosynthesis:WP357 // Fatty Acid Beta Oxidation:WP143 // Mitochondrial LC-Fatty Acid Beta-Oxidation:WP368 // fatty acid metabolic process // learning or memory // long-chain fatty-acyl-CoA biosynthetic process // small molecule metabolic process // embryonic process involved in female pregnancy // lipid metabolic process // response to nutrient // metabolic process // cellular lipid me…	1.80891	cassette-exon|cassetteExon	E4.2	ENSG00000068366	5
ENSG00000204564	0.283565		C6orf136	ENSG00000204564	chromosome 6 open reading frame 136 [Source:HGNC Symbol;Acc:21301]	downregulated	ei-ex	1	1		E1.9	(-)AA:181(ENSP00000365654)->496(ENSP00000293604),(-)alt-coding	(+)DUF2358-IPR018790,(-)DUF2358-IPR018790		mitochondrion	-1.14087	alt-5'	E1.9	ENSG00000204564	3
ENSG00000160087	0.556959		UBE2J2	ENSG00000160087	ubiquitin-conjugating enzyme E2, J2 [Source:HGNC Symbol;Acc:19268]	downregulated	ei-ex	6	6		E1.16,E1.18,E3.2|E5.1,E3.3|E6.2,E5.1,E5.1|E6.2	(+)AA:196(ENSP00000393301)->207(ENSP00000342541),(+)alt-C-terminus,(+)alt-N-terminus,(-)AA:207(ENSP00000342541)->259(ENSP00000353653),(-)alt-N-terminus	(+)TOPO_DOM-Lumenal,(+)TRANSMEM-Helical; Anchor for type IV membrane protein;,(-)HELIX,(-)STRAND,(-)TOPO_DOM-Cytoplasmic,(-)UBQ-conjugat_E2-IPR000608	(direct)UBQ-conjugat_E2-IPR000608	Parkin-Ubiquitin Proteasomal System pathway:WP2359 // Parkinsons Disease Pathway:WP2371 // response to unfolded protein // ligase activity // acid-amino acid ligase activity // nucleotide binding // ubiquitin-protein ligase activity // ATP binding // endoplasmic reticulum // integral to membrane // membrane // endoplasmic reticulum membrane	-1.0169	alt-5', cassette-exon, cassette-exon|alt-5'	E1.16|E1.18|E3.2-E5.1|E3.3-E6.2|E5.1|E5.1-E6.2	ENSG00000160087	3
ENSG00000123815	0.551771		ADCK4	ENSG00000123815	aarF domain containing kinase 4 [Source:HGNC Symbol;Acc:19041]	upregulated	ei-ex	1	1	E0.1_41198856					protein serine/threonine kinase activity // kinase activity // integral to membrane // membrane // mitochondrion	1.19789	cassette-exon|alt-5'|trans-splicing	ENSG00000123815:E15.1-ENSG00000105245:E3.1	ENSG00000123815	3
ENSG00000103429	0.349152		BFAR	ENSG00000103429	bifunctional apoptosis regulator [Source:HGNC Symbol;Acc:17613]	upregulated	ei-ex	1	1	E5.1				(direct)SAM_type1-IPR021129, (direct)SAM-IPR001660, (direct)SAM_2-IPR011510	anti-apoptosis // apoptosis // metal ion binding // protein binding // structural molecule activity // zinc ion binding // membrane // endoplasmic reticulum // membrane fraction // endoplasmic reticulum membrane // integral to plasma membrane	-1.0168	cassette-exon	E5.1	ENSG00000103429	3
ENSG00000198408	0.624577		MGEA5	ENSG00000198408	meningioma expressed antigen 5 (hyaluronidase) [Source:HGNC Symbol;Acc:7056]	upregulated	ei-ex	9	6	E13.1_103555122|E14.2,E13.1_103555237,E14.2,E14.2|E15.1,E5.1	I9.1_103563203	(+)AA:155(ENST00000479811-PEP)->849(ENSP00000350445),(+)alt-C-terminus,(+)alt-N-terminus	(+)ACT_SITE-Nucleophile; for O-GlcNAcase activity,(+)ACT_SITE-Proton donor; for O-GlcNAcase activity,(+)Beta-N-acetylglucosaminidase-IPR011496	(indirect)Beta-N-acetylglucosaminidase-IPR011496	positive regulation of insulin secretion // protein targeting to membrane // dATP metabolic process // positive regulation of glucose import // positive regulation of cell killing // positive regulation of protein complex disassembly // histone acetylation // positive regulation of calcium ion transport into cytosol // glycoprotein catabolic process // necrotic cell death // positive regulation o…	-1.3825	cassette-exon, cassette-exon|alt-3', cassette-exon|alt-5', cassetteExon	E13.1_103555122-E14.2|E13.1_103555237|E14.2|E14.2-E16.3|E5.1|E9.2-I9.1_103563203	ENSG00000198408	4
ENSG00000017260	0.554024		ATP2C1	ENSG00000017260	ATPase, Ca++ transporting, type 2C, member 1 [Source:HGNC Symbol;Acc:13211]	upregulated	ei-ex	3	3	E3.5,I16.1_130680339	E34.1	(+)AA:903(ENSP00000423330)->919(ENSP00000427461),(+)AA:958(ENSP00000306816)->973(ENSP00000376914),(+)alt-N-terminus	(+)TOPO_DOM-Cytoplasmic,(-)TOPO_DOM-Cytoplasmic		calcium-dependent cell-cell adhesion // signal transduction // manganese ion transport // epidermis development // actin cytoskeleton reorganization // cellular calcium ion homeostasis // Golgi calcium ion homeostasis // cation transport // calcium ion transport // metabolic process // transmembrane transport // ion transmembrane transport // Golgi calcium ion transport // cellular manganese ion …	-1.06949	alt-3'|cassette-exon|altThreePrime|cassetteExon, altPromoter, cassette-exon	E16.1-I16.1_130680339|E3.5|E34.1	ENSG00000017260	5
ENSG00000160570	0.427578		DEDD2	ENSG00000160570	death effector domain containing 2 [Source:HGNC Symbol;Acc:24450]	downregulated	ei-ex	2	2		E1.1,E2.1|E1.1				cellular homeostasis // induction of apoptosis via death domain receptors // rRNA catabolic process // activation of pro-apoptotic gene products // apoptotic nuclear change // negative regulation of transcription, DNA-dependent // intracellular signal transduction // regulation of apoptosis // RNA processing // receptor signaling complex scaffold activity // protein binding // DNA binding // nucl…	-1.93922	cassette-exon, cassette-exon|alt-3'|alt-5'	E1.1|E1.1-E3.1	ENSG00000160570	3
ENSG00000140264	0.250089		SERF2	ENSG00000140264	small EDRK-rich factor 2 [Source:HGNC Symbol;Acc:10757]	downregulated	ei-ex	3	3		E4.9,E6.1,E6.7	(-)AA:133(ENSP00000339647)->170(ENSP00000387187),(-)alt-coding	(-)Uncharacterised_SERF-IPR007513	(direct)Uncharacterised_SERF-IPR007513	biological_process // molecular_function // nucleus // cytosol	-1.12473	alt-3', alt-5', cassette-exon	E4.9|E6.1|E6.7	ENSG00000140264	3
ENSG00000250991	0.408073		MICE	ENSG00000250991	MHC class I polypeptide-related sequence E (pseudogene) [Source:HGNC Symbol;Acc:7094]	downregulated	ei-ex	2	2		E2.1|E3.1_29712785,E3.1_29712785					-2.21211	cassette-exon	E2.1-E3.1_29712785|E3.1_29712785	ENSG00000250991	3
ENSG00000175463	0.532821		TBC1D10C	ENSG00000175463	TBC1 domain family, member 10C [Source:HGNC Symbol;Acc:24702]	downregulated	ei-ex	2	1		I7.1_67175020				regulation of Rab GTPase activity // GTPase activator activity // Rab GTPase activator activity // intracellular	-2.63861	intron-retention	I7.1_67175020	ENSG00000175463	3
ENSG00000013561	0.230733		RNF14	ENSG00000013561	ring finger protein 14 [Source:HGNC Symbol;Acc:10058]	downregulated	ei-ex	2	2	E9.1	E9.1|E8.3	(+)AA:153(ENSP00000426832)->348(AK129515-PEP),(+)AA:298(ENSP00000378023)->348(AK129515-PEP),(+)alt-C-terminus,(+)alt-N-terminus	(+)COILED,(+)MOD_RES-Phosphoserine,(+)REGION-Interaction with androgen receptor,(+)ZN_FING-IBR-type,(+)ZN_FING-RING-type 1; atypical,(+)Znf_C6HC-IPR002867,(+)Znf_RING-IPR001841,(-)MOTIF-D-box,(-)RWD-domain-IPR006575	(direct)RWD-domain-IPR006575	Androgen receptor signaling pathway:WP138 // response to estradiol stimulus // protein ubiquitination // androgen receptor signaling pathway // regulation of androgen receptor signaling pathway // regulation of transcription, DNA-dependent // regulation of transcription from RNA polymerase II promoter // positive regulation of transcription, DNA-dependent // signal transduction // small conjugati…	-1.45476	cassette-exon, cassette-exon|alt-3'	E8.3-E10.1|E9.1	ENSG00000013561	3
ENSG00000048649	0.355355		RSF1	ENSG00000048649	remodeling and spacing factor 1 [Source:HGNC Symbol;Acc:18118]	upregulated	ei-ex	1	1	I7.1_77410858					nucleosome positioning // chromatin remodeling // CenH3-containing nucleosome assembly at centromere // positive regulation of transcription, DNA-dependent // negative regulation of transcription, DNA-dependent // transcription initiation, DNA-dependent // positive regulation of viral transcription // nucleosome assembly // negative regulation of DNA binding // histone binding // protein binding …	1.00218	alt-5'	E7.7-I7.1_77410858	ENSG00000048649	3
ENSG00000079459	0.415072		FDFT1	ENSG00000079459	farnesyl-diphosphate farnesyltransferase 1 [Source:HGNC Symbol;Acc:3629]	downregulated	ei-ex	6	4		E4.2,E4.3,E4.6,E5.1	(+)AA:353(ENSP00000432331)->410(ENSP00000434714),(+)AA:410(ENSP00000434714)->417(ENSP00000220584),(+)AA:45(ENSP00000432551)->410(ENSP00000434714),(+)alt-N-terminus,(+)alt-coding,(+)nonsense_mediated_decay,(-)truncated	(+)HELIX,(+)Squ/phyt_synthse-IPR002060,(+)Squal_synth-IPR006449,(+)TRANSMEM-Helical;,(+)TURN		Statin Pathway:WP430 // SREBP signalling:WP1982 // Cholesterol Biosynthesis:WP197 // isoprenoid biosynthetic process // farnesyl diphosphate metabolic process // biosynthetic process // cholesterol biosynthetic process // steroid biosynthetic process // cellular lipid metabolic process // small molecule metabolic process // lipid biosynthetic process // transferase activity, transferring alkyl or…	2.42753	cassette-exon, cassette-exon|altPromoter, cassette-exon|altPromoter|alt-3'|bleedingExon	E4.2|E4.3|E4.6|E5.1	ENSG00000079459	5
ENSG00000177556	0.287711		ATOX1	ENSG00000177556	ATX1 antioxidant protein 1 homolog (yeast) [Source:HGNC Symbol;Acc:798]	upregulated	ei-ex	2	1	E7.1		(+)microRNA-target(hsa-miR-363-3p:TargetScan,hsa-miR-92a:miRanda,hsa-miR-16:miRanda,hsa-miR-424:miRanda,hsa-miR-873:miRanda,hsa-miR-137:TargetScan,hsa-miR-32:TargetScan|miRanda,hsa-miR-497:miRanda,hsa-miR-590-3p:miRanda,hsa-miR-367:TargetScan|miRanda,hsa-miR-15a:miRanda,hsa-miR-25:TargetScan|miRanda,hsa-miR-137ab:TargetScan,hsa-miR-195:miRanda,hsa-miR-363:TargetScan|miRanda,hsa-miR-92abc:TargetSc…	(+)DOMAIN-HMA,(+)STRAND		cellular copper ion homeostasis // metal ion transport // copper ion transport // ion transport // response to oxidative stress // metal ion binding // copper chaperone activity // metallochaperone activity // copper ion binding // copper-dependent protein binding // cytosol	-1.05606	alt-3'	E7.1	ENSG00000177556	3
ENSG00000118412	0.292332		CASP8AP2	ENSG00000118412	caspase 8 associated protein 2 [Source:HGNC Symbol;Acc:1510]	downregulated	ei-ex	5	4	E1.7	E8.1,E8.2,E9.1	(-)AA:190(BC029386-PEP)->1982(AAF03367.1),(-)AA:190(BC029386-PEP)->361(ENST00000419040-PEP),(-)alt-C-terminus,(-)alt-coding	(-)MOD_RES-Phosphoserine,(-)REGION-NCOA2-binding			-1.33953	alt-5', cassette-exon, cassette-exon|alternative_polyA|cassetteExon, cassette-exon|cassetteExon	E1.7|E8.1|E8.2|E9.1	ENSG00000118412	5
ENSG00000069493	0.571331		CLEC2D	ENSG00000069493	C-type lectin domain family 2, member D [Source:HGNC Symbol;Acc:14351]	downregulated	ei-ex	4	2		E6.1,I5.1_9823617				cell surface receptor linked signaling pathway // transmembrane receptor activity // sugar binding // receptor activity // binding // endoplasmic reticulum // membrane fraction // integral to plasma membrane // plasma membrane // cell surface	-1.20951	alt-N-term, cassette-exon	E5.5-I5.1_9823617|E6.1	ENSG00000069493	3
ENSG00000175779	0.597022		C15orf53	ENSG00000175779	chromosome 15 open reading frame 53 [Source:HGNC Symbol;Acc:33796]	upregulated	ei-ex	2	1	E2.1_38991945						-2.97768	alt-3'	E2.1_38991945	ENSG00000175779	3
ENSG00000160796	0.260064		NBEAL2	ENSG00000160796	neurobeachin-like 2 [Source:HGNC Symbol;Acc:31928]	upregulated	ei-ex	2	2	E26.1	E25.1				platelet formation // binding // protein binding // endoplasmic reticulum	-1.99456	alt-3', cassette-exon|alt-3'	E25.1|E26.1	ENSG00000160796	3
ENSG00000083838	0.363327		ZNF446	ENSG00000083838	zinc finger protein 446 [Source:HGNC Symbol;Acc:21036]	upregulated	ei-ex	2	1	E1.3					viral reproduction // regulation of transcription, DNA-dependent // sequence-specific DNA binding transcription factor activity // zinc ion binding // nucleic acid binding // DNA binding // metal ion binding // nucleus // intracellular	-1.8886	cassette-exon	E1.3	ENSG00000083838	3
ENSG00000135596	0.557584		MICAL1	ENSG00000135596	microtubule associated monoxygenase, calponin and LIM domain containing 1 [Source:HGNC Symbol;Acc:20619]	upregulated	ei-ex	4	4	E3.1,E3.1_109776004,E9.1_109773189|E10.1,E9.1_109773224|E10.1		(+)AA:244(ENSP00000407075)->628(ENST00000456101-PEP),(+)alt-C-terminus,(+)alt-N-terminus,(+)retained_intron	(+)BINDING-FAD,(+)CAMSAP_CH-IPR022613,(+)CH-domain-IPR001715,(+)COILED,(+)DOMAIN-CH,(+)DOMAIN-LIM zinc-binding,(+)HELIX,(+)MOD_RES-Phosphoserine,(+)STRAND,(+)TURN,(+)Znf_LIM-IPR001781,(-)BINDING-FAD,(-)FAD_bind2_N-IPR003953,(-)NP_BIND-FAD,(-)mOase_FAD-bd-IPR002938		cytoskeleton organization // signal transduction // oxidation-reduction process // monooxygenase activity // metal ion binding // SH3 domain binding // protein binding // oxidoreductase activity // electron carrier activity // zinc ion binding // cytoplasm // cytoskeleton // intermediate filament	-2.1747	cassette-exon, cassette-exon|alt-5'	E3.1|E3.1_109776004|E9.1_109773189-E10.1|E9.1_109773224-E10.1	ENSG00000135596	3
ENSG00000102804	0.380941		TSC22D1	ENSG00000102804	TSC22 domain family, member 1 [Source:HGNC Symbol;Acc:16826]	upregulated	ei-ex	1	1	E4.3_45114042					positive regulation of cell proliferation // positive regulation of apoptosis // regulation of transcription, DNA-dependent // negative regulation of apoptosis // transcription from RNA polymerase II promoter // sequence-specific DNA binding transcription factor activity // cytoplasm // nucleus	-3.73012	cassette-exon	E4.3_45114042	ENSG00000102804	3
ENSG00000092036	0.490877		HAUS4	ENSG00000092036	HAUS augmin-like complex, subunit 4 [Source:HGNC Symbol;Acc:20163]	upregulated	ei-ex	3	3	E7.4	E6.2,E7.3				centrosome organization // cell division // mitosis // spindle assembly // cell cycle // molecular_function // cytoplasm // cytoskeleton // spindle // centrosome // HAUS complex // microtubule	1.89157	alt-3', cassette-exon	E6.2|E7.3|E7.4	ENSG00000092036	3
ENSG00000114626	0.290654		ABTB1	ENSG00000114626	ankyrin repeat and BTB (POZ) domain containing 1 [Source:HGNC Symbol;Acc:18275]	downregulated	ei-ex	1	1		I6.1			(indirect)BTB/POZ-like-IPR000210, (indirect)BTB_POZ-IPR013069	translation elongation factor activity // protein binding // cytoplasm // plasma membrane // nucleolus	-5.67781	intron-retention	I6.1	ENSG00000114626	3
ENSG00000135913	0.472798		USP37	ENSG00000135913	ubiquitin specific peptidase 37 [Source:HGNC Symbol;Acc:20063]	downregulated	ei-ex	3	3	I22.1_219343430	E4.1,I9.1_219396486				protein K48-linked deubiquitination // G1/S transition of mitotic cell cycle // protein K11-linked deubiquitination // cell division // ubiquitin-dependent protein catabolic process // proteolysis // mitosis // cell cycle // peptidase activity // ubiquitin thiolesterase activity // protein kinase binding // cysteine-type endopeptidase activity // protein binding // ubiquitin-specific protease act…	2.27644	alt-N-term, cassette-exon|alt-3'	E4.1|I22.1_219343430-E23.1|I9.1_219396486-E10.1	ENSG00000135913	3
ENSG00000168575	0.292182		SLC20A2	ENSG00000168575	solute carrier family 20 (phosphate transporter), member 2 [Source:HGNC Symbol;Acc:10947]	upregulated	ei-ex	3	3	E3.6|E5.1,E4.2|E5.1,E5.1					ion transport // transport // sodium ion transport // interspecies interaction between organisms // phosphate transport // transmembrane transport // symporter activity // inorganic phosphate transmembrane transporter activity // sodium // receptor activity // membrane // membrane fraction // integral to plasma membrane // plasma membrane	-1.69393	cassette-exon, cassette-exon|alt-5'	E3.6-E5.1|E4.2-E5.1|E5.1	ENSG00000168575	3
ENSG00000092929	0.359281		UNC13D	ENSG00000092929	unc-13 homolog D (C. elegans) [Source:HGNC Symbol;Acc:23147]	downregulated	ei-ex	2	1		I2.1_73839744				Deregulation of Rab and Rab Effector Genes in Bladder Cancer:WP2291 // germinal center formation // secretion // granuloma formation // phagocytosis // natural killer cell degranulation // regulation of mast cell degranulation // positive regulation of exocytosis // defense response to virus // protein binding // cytoplasm // exocytic vesicle // recycling endosome // late endosome // lysosome // …	-1.47548		I2.1_73839744-E3.1	ENSG00000092929	2
ENSG00000166333	0.219486		ILK	ENSG00000166333	integrin-linked kinase [Source:HGNC Symbol;Acc:6040]	downregulated	ei-ex	1	1		E1.14_6625603				Primary Focal Segmental Glomerulosclerosis FSGS:WP2572 // Focal Adhesion:WP306 // Integrin-mediated cell adhesion:WP185 // Eukaryotic Transcription Initiation:WP405 // Integrin-mediated Cell Adhesion:WP185 // peptidyl-serine phosphorylation // substrate adhesion-dependent cell spreading // negative regulation of smooth muscle cell migration // establishment or maintenance of epithelial cell apica…	-1.08261	alt-5'	E1.14_6625603	ENSG00000166333	3
ENSG00000163219	0.395021		ARHGAP25	ENSG00000163219	Rho GTPase activating protein 25 [Source:HGNC Symbol;Acc:28951]	upregulated	ei-ex	8	7	E5.2,E5.2|E7.8,E6.1|E5.2,E9.2,I5.1_68972700	E6.1,I6.1_68995203	(+)AA:118(ENST00000481684-PEP)->198(ENST00000485700-PEP),(+)AA:198(ENST00000485700-PEP)->221(ENST00000456116-PEP),(+)alt-C-terminus,(+)alt-N-terminus	(+)DOMAIN-PH,(+)Pleckstrin_homology-IPR001849,(-)DOMAIN-PH,(-)Pleckstrin_homology-IPR001849,(-)STRAND	(direct)Pleckstrin_homology-IPR001849	regulation of small GTPase mediated signal transduction // signal transduction // small GTPase mediated signal transduction // GTPase activator activity // protein binding // cytosol // intracellular	-2.63916	alt-C-term, altPromoter|bleedingExon, cassette-exon, cassette-exon|alt-3'	E4.7-I5.1_68972700|E5.2|E5.2-E7.8|E6.1|E9.2|I6.1_68995203-E7.8	ENSG00000163219	4
ENSG00000145216	0.20514		FIP1L1	ENSG00000145216	FIP1 like 1 (S. cerevisiae) [Source:HGNC Symbol;Acc:19124]	upregulated	ei-ex	2	1	E10.1		(+)AA:520(ENSP00000302993)->594(ENSP00000336752),(+)alt-coding	(+)MOD_RES-N6-acetyllysine,(+)MOD_RES-Phosphoserine,(+)REGION-Necessary for stimulating PAPOLA activity,(+)REGION-Sufficient for interaction with CPSF4,(+)REGION-Sufficient for interaction with PAPOLA	(direct)Tyr_kinase_CSF1/PDGF_rcpt-IPR016243	protein phosphorylation // transmembrane receptor protein tyrosine kinase signaling pathway // mRNA processing // protein serine/threonine kinase activity // transmembrane receptor protein tyrosine kinase activity // protein tyrosine kinase activity // protein binding // protein kinase activity // ATP binding // RNA binding // mRNA cleavage and polyadenylation specificity factor complex // nucleo…	1.00601	cassette-exon	E10.1	ENSG00000145216	3
ENSG00000106948	0.516196		AKNA	ENSG00000106948	AT-hook transcription factor [Source:HGNC Symbol;Acc:24108]	downregulated	ei-ex	9	6	E5.1,I11.1_117130341,I3.1_117149468	E3.4,E5.1|E3.4,I3.1_117148113	(-)AA:1439(ENSP00000363201)->1439(ENSP00000303769)			regulation of transcription, DNA-dependent // DNA binding // nucleus	-2.06018	alt-5', cassette-exon, cassette-exon|alt-3'|alt-5', cassette-exon|alt-5', cassette-exon|cassetteExon|alt-3'|altPromoter	E10.2-I11.1_117130341|E3.4|E3.4-E7.2|E5.1|I3.1_117148113-E5.1|I3.1_117149468-E5.1	ENSG00000106948	5
ENSG00000183049	0.472764		CAMK1D	ENSG00000183049	calcium/calmodulin-dependent protein kinase ID [Source:HGNC Symbol;Acc:19341]	upregulated	ei-ex	1	1	E10.1_12867646					positive regulation of phagocytosis // protein phosphorylation // regulation of dendrite development // nervous system development // positive regulation of respiratory burst // positive regulation of CREB transcription factor activity // positive regulation of neuron projection development // inflammatory response // regulation of granulocyte chemotaxis // positive regulation of neutrophil chemo…	-1.96747	alt-5'	E10.1_12867646	ENSG00000183049	3
ENSG00000215183	0.576191		MSMP	ENSG00000215183	microseminoprotein, prostate associated [Source:HGNC Symbol;Acc:29663]	downregulated	ei-ex	1	1		E2.1	(-)AA:95(ENST00000414286-PEP)->139(ENSP00000419194),(-)alt-C-terminus,(-)alt-N-terminus	(-)DISULFID,(-)PSP94-IPR008735,(-)SIGNAL	(direct)SIGNAL-UniProt	extracellular region	-1.48881	alt-N-term	E2.1	ENSG00000215183	3
ENSG00000176155	0.399051		CCDC57	ENSG00000176155	coiled-coil domain containing 57 [Source:HGNC Symbol;Acc:27564]	upregulated	ei-ex	4	3	E4.1_80156213,I4.1_80153365,I4.1_80154972						-1.98462	cassette-exon|alt-5'	E4.1_80156213|E4.1_80156213-I4.1_80154972|I4.1_80153365-E5.1	ENSG00000176155	3
ENSG00000023330	0.249533		ALAS1	ENSG00000023330	aminolevulinate, delta-, synthase 1 [Source:HGNC Symbol;Acc:396]	downregulated	ei-ex	1	1		I1.1				Heme Biosynthesis:WP561 // heme biosynthetic process // cellular amino acid metabolic process // porphyrin metabolic process // small molecule metabolic process // biosynthetic process // tetrapyrrole biosynthetic process // metabolic process // cellular lipid metabolic process // transferase activity, transferring acyl groups // 5-aminolevulinate synthase activity // transferase activity, transf…	1.68645	intron-retention	I1.1	ENSG00000023330	3
ENSG00000062716	0.235961		VMP1	ENSG00000062716	vacuole membrane protein 1 [Source:HGNC Symbol;Acc:29559]	upregulated	ei-ex	1	1	I10.1_57903197					cell-cell adhesion // autophagy // cell junction assembly // cell adhesion // regulation of autophagy // protein binding // endoplasmic reticulum // vacuole // ER-Golgi intermediate compartment membrane // vacuolar membrane // plasma membrane // integral to membrane // autophagic vacuole membrane	2.02655		I10.1_57903197-E11.2	ENSG00000062716	2
ENSG00000042088	0.303394		TDP1	ENSG00000042088	tyrosyl-DNA phosphodiesterase 1 [Source:HGNC Symbol;Acc:18884]	upregulated	ei-ex	2	2	E22.1	E23.1	(-)AA:578(ENSP00000450628)->589(ENSP00000377098),(-)alt-C-terminus	(-)Tyr-DNA_phospho-IPR010347	(direct)Tyr-DNA_phospho-IPR010347	double-strand break repair // single strand break repair // DNA repair // cell death // hydrolase activity // phosphoric diester hydrolase activity // single-stranded DNA binding // protein binding // double-stranded DNA binding // 3'-tyrosyl-DNA phosphodiesterase activity // exonuclease activity // cytoplasm // nucleus	2.0867	cassette-exon	E22.1|E23.1	ENSG00000042088	3
ENSG00000187609	0.368693		EXD3	ENSG00000187609	exonuclease 3'-5' domain containing 3 [Source:HGNC Symbol;Acc:26023]	upregulated	ei-ex	3	1	E13.1		(+)microRNA-target(hsa-miR-219-2-3p:mirbase,hsa-miR-34c-5p:mirbase,hsa-miR-335:mirbase,hsa-miR-550:mirbase,hsa-miR-613:miRanda,hsa-miR-143:miRanda,hsa-miR-944:mirbase,hsa-miR-186:miRanda,hsa-miR-31*:mirbase,hsa-miR-206:miRanda,hsa-miR-370:miRanda,hsa-miR-22*:mirbase,hsa-let-7c*:mirbase,hsa-miR-1:miRanda,hsa-miR-488:miRanda),(-)AA:246(ENSP00000431859)->357(ENST00000490886-PEP),(-)alt-C-terminus			nucleobase, nucleoside, nucleotide and nucleic acid metabolic process // 3'-5' exonuclease activity // nucleic acid binding // hydrolase activity // protein binding // intracellular	-1.12109	cassette-exon|alt-3'	E13.1	ENSG00000187609	3
ENSG00000120802	0.550502		TMPO	ENSG00000120802	thymopoietin [Source:HGNC Symbol;Acc:11875]	upregulated	ei-ex	2	2	E8.1	E8.1|E7.2	(+)AA:237(ENSP00000451552)->414(ENSP00000340251),(+)alt-C-terminus,(+)alt-N-terminus	(+)DOMAIN-LEM-like,(+)HELIX,(+)MOD_RES-Phosphoserine,(+)MOD_RES-Phosphothreonine,(+)PEPTIDE-Thymopentin,(+)PEPTIDE-Thymopoietin,(+)REGION-Linker,(+)STRAND,(+)TOPO_DOM-Lumenal,(+)TRANSMEM-Helical; Signal-anchor for type II membrane protein;,(+)TURN,(+)Thymopoietin_LEM-IPR013146		regulation of transcription, DNA-dependent // protein binding // DNA binding // lamin binding // membrane // nuclear inner membrane // nucleus // nuclear envelope // nuclear membrane // chromatin // chromosome // integral to membrane	1.57926	cassette-exon	E7.2-E9.2|E8.1	ENSG00000120802	3
ENSG00000160767	0.452314		FAM189B	ENSG00000160767	family with sequence similarity 189, member B [Source:HGNC Symbol;Acc:1233]	upregulated	ei-ex	3	3	E2.1,E2.1|E4.1,E3.1|E2.1		(+)truncated,(-)AA:287(ENST00000472550-PEP)->325(ENSP00000427011),(-)AA:287(ENST00000472550-PEP)->650(ENSP00000357352),(-)alt-C-terminus	(+)TRANSMEM-Helical;,(-)CD20-like-IPR007237,(-)COMPBIAS-Poly-Ser	(indirect)CD20-like-IPR007237	biological_process // WW domain binding // integral to membrane // membrane	1.28341	cassette-exon, cassette-exon|alt-3'	E2.1|E2.1-E4.1|E2.1-E5.1	ENSG00000160767	3
ENSG00000149657	0.294395		LSM14B	ENSG00000149657	LSM14B, SCD6 homolog B (S. cerevisiae) [Source:HGNC Symbol;Acc:15887]	downregulated	ei-ex	1	1		E8.1|E7.1				regulation of translation // multicellular organismal development // ribonucleoprotein complex	-1.2619	cassette-exon|alt-3'	E7.1-E9.1	ENSG00000149657	3
ENSG00000047932	0.458994		GOPC	ENSG00000047932	golgi-associated PDZ and coiled-coil motif containing [Source:HGNC Symbol;Acc:17643]	downregulated	ei-ex	1	1		I1.1_117921334				apical protein localization // ER to Golgi vesicle-mediated transport // protein homooligomerization // cytoplasmic sequestering of CFTR protein // regulation of catalytic activity // spermatid nucleus differentiation // Golgi to plasma membrane transport // protein transport // protein C-terminus binding // small GTPase regulator activity // cystic fibrosis transmembrane conductance regulator bi…	-1.67775		E1.3-I1.1_117921334	ENSG00000047932	2
ENSG00000128000	0.22859		ZNF780B	ENSG00000128000	zinc finger protein 780B [Source:HGNC Symbol;Acc:33109]	downregulated	ei-ex	1	1		I1.1_40561483				regulation of transcription, DNA-dependent // zinc ion binding // nucleic acid binding // DNA binding // metal ion binding // nucleus // intracellular	-2.59852	alt-5'	E1.3-I1.1_40561483	ENSG00000128000	3
ENSG00000028310	0.294029		BRD9	ENSG00000028310	bromodomain containing 9 [Source:HGNC Symbol;Acc:25818]	upregulated	ei-ex	1	1	E19.1		(-)AA:92(ENSP00000430170)->123(ENSP00000428194),(-)alt-N-terminus,(-)nonsense_mediated_decay	(-)DUF3512-IPR021900		biological_process // protein binding // nucleic acid binding // cellular_component	-1.22898	cassette-exon|alt-3'	E19.1	ENSG00000028310	3
ENSG00000166224	0.260415		SGPL1	ENSG00000166224	sphingosine-1-phosphate lyase 1 [Source:HGNC Symbol;Acc:10817]	upregulated	ei-ex	1	1	E2.1_72576251|E3.1					sphingolipid biosynthetic process // Leydig cell differentiation // female gonad development // post-embryonic development // platelet-derived growth factor receptor signaling pathway // estrogen metabolic process // face morphogenesis // carboxylic acid metabolic process // kidney development // fibroblast migration // skeletal system morphogenesis // sphingolipid catabolic process // lipid meta…	3.33378	cassette-exon	E2.1_72576251-E3.1	ENSG00000166224	3
ENSG00000132676	0.411215		DAP3	ENSG00000132676	death associated protein 3 [Source:HGNC Symbol;Acc:2673]	downregulated	ei-ex	7	3	E3.1	E18.5,E2.9	(+)AA:48(ENST00000491777-PEP)->114(ENST00000490249-PEP),(+)alt-C-terminus,(+)alt-N-terminus,(-)AA:299(ENST00000471214-PEP)->398(ENSP00000341692),(-)alt-C-terminus	(+)MOD_RES-Phosphothreonine,(+)Ribosomal_S29_mit-IPR008092,(-)Ribosomal_S23/S29_mit-IPR019368,(-)Ribosomal_S29_mit-IPR008092		induction of apoptosis by extracellular signals // apoptosis // apoptotic mitochondrial changes // protein binding // small ribosomal subunit // nucleolus // nucleus // mitochondrion // mitochondrial ribosome // mitochondrial matrix // ribosome	1.05071	cassette-exon, cassette-exon|alt-5', exon-region-exclusion	E18.5|E2.9|E3.1	ENSG00000132676	3
ENSG00000168405	0.317516		CMAHP	ENSG00000168405	cytidine monophospho-N-acetylneuraminic acid hydroxylase, pseudogene [Source:HGNC Symbol;Acc:2098]	downregulated	ei-ex	3	3		E3.2,E3.4,I11.1_25107336	(+)AA:220(ENSP00000382283)->226(ENSP00000406449),(+)alt-C-terminus,(-)AA:486(ENSP00000367232)->501(ENSP00000367228),(-)alt-C-terminus			CMP-N-acetylneuraminate metabolic process // CMP-N-acetylneuraminate monooxygenase activity // cytoplasm	3.93524	altThreePrime|alt-3'|bleedingExon|altFinish, cassette-exon	E3.2|E3.4|I11.1_25107336-E12.2	ENSG00000168405	5
ENSG00000095066	0.26996		HOOK2	ENSG00000095066	hook homolog 2 (Drosophila) [Source:HGNC Symbol;Acc:19885]	downregulated	ei-ex	1	1		E1.1			(direct)HOOK-IPR008636	endocytosis // endosome to lysosome transport // endosome organization // microtubule cytoskeleton organization // lysosome organization // protein transport // early endosome to late endosome transport // microtubule binding // protein binding // identical protein binding // cytoplasm // cytoskeleton // HOPS complex // centrosome // FHF complex // microtubule	1.48992	cassette-exon	E1.1	ENSG00000095066	3
ENSG00000132670	0.438315		PTPRA	ENSG00000132670	protein tyrosine phosphatase, receptor type, A [Source:HGNC Symbol;Acc:9664]	downregulated	ei-ex	3	2	E24.2|E25.1_300334	I6.1_2885986				Regulation of Microtubule Cytoskeleton:WP2038 // Spinal Cord Injury:WP2431 // protein phosphorylation // dephosphorylation // protein dephosphorylation // peptidyl-tyrosine dephosphorylation // insulin receptor signaling pathway // axon guidance // hydrolase activity // phosphatase activity // protein tyrosine phosphatase activity // transmembrane receptor protein tyrosine phosphatase activity //…	1.22639	cassette-exon|alt-3'|alt-5', cassette-exon|alt-5'	E24.2-E25.1_3003340|E6.9-I6.1_2885986	ENSG00000132670	3
ENSG00000135823	0.424971		STX6	ENSG00000135823	syntaxin 6 [Source:HGNC Symbol;Acc:11441]	downregulated	ei-ex	2	2		E1.2_180991911,E2.1|E3.1_18097184				endosome organization // vesicle fusion // vesicle-mediated transport // Golgi vesicle transport // intracellular protein transport // retrograde transport, endosome to Golgi // protein binding // SNAP receptor activity // Golgi apparatus // integral to membrane // membrane fraction // trans-Golgi network // perinuclear region of cytoplasm // trans-Golgi network membrane // plasma membrane // mem…	1.35681	alt-5', cassette-exon|alt-3'	E1.2_180991911|E2.1-E3.1_180971840	ENSG00000135823	3
ENSG00000135821	0.524955		GLUL	ENSG00000135821	glutamate-ammonia ligase [Source:HGNC Symbol;Acc:4341]	downregulated	ei-ex	5	2	E2.1	E1.7	(+)AA:373(ENSP00000398320)->373(ENSP00000307900),(-)AA:373(ENSP00000307900)->373(ENSP00000398320),(-)AA:373(ENSP00000356537)->373(ENSP00000398320)			TNF alpha Signaling Pathway:WP231 // BCL-XL prevents the binding of truncated BID to BAX. This is prevented by BAD. BAD can displace tBID from BCL-XL. :WP231 // cellular nitrogen compound metabolic process // nitrogen compound metabolic process // neurotransmitter uptake // small molecule metabolic process // response to glucose stimulus // glutamine biosynthetic process // cell proliferation // …	-1.24906	alt-5', cassette-exon	E1.7|E2.1	ENSG00000135821	3
ENSG00000105281	0.380847		SLC1A5	ENSG00000105281	solute carrier family 1 (neutral amino acid transporter), member 5 [Source:HGNC Symbol;Acc:10943]	upregulated	ei-ex	2	2	E3.1,E4.1|E3.1		(+)AA:313(ENSP00000397924)->339(ENSP00000406532),(+)alt-N-terminus	(+)Na-dicarboxylate_symporter-IPR001991,(+)TRANSMEM-Helical;		glutamine transport // ion transport // amino acid transport // neutral amino acid transport // cellular nitrogen compound metabolic process // dicarboxylic acid transport // transmembrane transport // symporter activity // receptor activity // neutral amino acid transmembrane transporter activity // sodium // L-glutamine transmembrane transporter activity // melanosome // membrane // Golgi appar…	5.0735	cassette-exon, cassette-exon|alt-5'	E3.1|E3.1-E5.1	ENSG00000105281	3
ENSG00000070476	0.495728		ZXDC	ENSG00000070476	ZXD family zinc finger C [Source:HGNC Symbol;Acc:28160]	upregulated	ei-ex	7	4	E6.2,E7.1_126179149,E7.1_126179281,I9.1_126159872					positive regulation of transcription, DNA-dependent // transcription, DNA-dependent // C2H2 zinc finger domain binding // nucleic acid binding // sequence-specific DNA binding transcription factor activity // protein binding // LRR domain binding // metal ion binding // zinc ion binding // nucleus // intracellular // cellular_component	-1.17532	alt-5', cassette-exon|alt-3', intron-retention	E6.2|E7.1_126179149|E7.1_126179281|I9.1_126159872	ENSG00000070476	3
ENSG00000141524	0.521882		TMC6	ENSG00000141524	transmembrane channel-like 6 [Source:HGNC Symbol;Acc:18021]	downregulated	ei-ex	5	5		E13.1,E13.1|E18.1,E14.3|E18.1_76115477,E18.2_76115338|E19.1,E21.1|E22.1_76113403			(direct)TMC-IPR012496	integral to membrane // membrane // endoplasmic reticulum // endoplasmic reticulum membrane	-2.0314	cassette-exon, cassette-exon|alt-3', cassette-exon|alt-3'|alt-5', cassette-exon|alt-5'	E13.1|E13.1-E18.1|E14.3-E18.1_76115477|E18.2_76115338-E19.1|E21.1-E22.1_76113403	ENSG00000141524	3
ENSG00000115268	0.534814		RPS15	ENSG00000115268	ribosomal protein S15 [Source:HGNC Symbol;Acc:10388]	downregulated	ei-ex	1	1		I1.1_1438579				Cytoplasmic Ribosomal Proteins:WP477 // nuclear-transcribed mRNA catabolic process, nonsense-mediated decay // endocrine pancreas development // viral transcription // SRP-dependent cotranslational protein targeting to membrane // ribosomal small subunit biogenesis // gene expression // viral infectious cycle // rRNA processing // viral reproduction // cellular protein metabolic process // RNA me…	1.01658		I1.1_1438579-E2.1	ENSG00000115268	2
ENSG00000139668	0.204414		WDFY2	ENSG00000139668	WD repeat and FYVE domain containing 2 [Source:HGNC Symbol;Acc:20482]	upregulated	ei-ex	1	1	E10.1_52326999					metal ion binding // protein binding	-1.51275	cassette-exon	E10.1_52326999	ENSG00000139668	3
ENSG00000205629	0.511731		LCMT1	ENSG00000205629	leucine carboxyl methyltransferase 1 [Source:HGNC Symbol;Acc:17557]	downregulated	ei-ex	3	3	E1.1_25123089	E10.1_25182118,E2.2			(direct)Leu_CO_MeTrfase_LCTM1-IPR016651	C-terminal protein methylation // protein modification process // S-adenosylmethionine-dependent methyltransferase activity // transferase activity // protein binding // protein C-terminal carboxyl O-methyltransferase activity // methyltransferase activity	-1.12989	cassette-exon, cassette-exon|alt-5'	E1.1_25123089|E10.1_25182118|E2.2	ENSG00000205629	3
ENSG00000197989	0.30884		SNHG12	ENSG00000197989	small nucleolar RNA host gene 12 (non-protein coding) [Source:HGNC Symbol;Acc:30062]	upregulated	ei-ex	1	1	E3.2						1.00839	cassette-exon|alt-5'	E3.2	ENSG00000197989	3
ENSG00000259316	0.237137		CTD-2116N17.1	ENSG00000259316		downregulated	ei-ex	1	1		I2.1_64648265					1.27831		I2.1_64648265-E3.1	ENSG00000259316	2
ENSG00000119231	0.306085		SENP5	ENSG00000119231	SUMO1/sentrin specific peptidase 5 [Source:HGNC Symbol;Acc:28407]	downregulated	ei-ex	1	1		E9.1			(direct)Peptidase_C48-IPR003653	cell division // proteolysis // cell cycle // protein binding // peptidase activity // cysteine-type peptidase activity // nucleolus // nucleus	1.01688	cassette-exon	E9.1	ENSG00000119231	3
ENSG00000247828	0.416115		CTC-358I24.1	ENSG00000247828		downregulated	ei-ex	12	9		E11.1,E2.1,E4.1,E5.1,E6.1,E6.2,E6.2|E8.1_87581561,E7.1|E8.1_87581561,E8.1_87581561					-1.11452	alt-C-term, cassette-exon, cassette-exon|alt-3'	E11.1|E2.1|E4.1|E5.1|E6.1|E6.2|E6.2-E8.1_87581561|E7.1-E8.1_87581561|E8.1_87581561	ENSG00000247828	3
ENSG00000111011	0.390524		RSRC2	ENSG00000111011	arginine/serine-rich coiled-coil 2 [Source:HGNC Symbol;Acc:30559]	downregulated	ei-ex	3	3		E2.1,E4.2,E6.1	(+)AA:110(ENST00000525335-PEP)->236(ENSP00000343315),(+)AA:26(ENSP00000445664)->91(ENSP00000446470),(+)AA:76(ENSP00000412148)->386(ENSP00000346678),(+)alt-C-terminus,(+)alt-N-terminus,(+)nonsense_mediated_decay,(+)retained_intron	(+)COILED,(+)MOD_RES-Phosphoserine,(+)MOD_RES-Phosphothreonine,(-)MOD_RES-Phosphoserine,(-)MOD_RES-Phosphothreonine			1.16452	cassette-exon, cassette-exon|alt-3'	E2.1|E4.2|E6.1	ENSG00000111011	3
ENSG00000018189	0.287281		RUFY3	ENSG00000018189	RUN and FYVE domain containing 3 [Source:HGNC Symbol;Acc:30285]	downregulated	ei-ex	1	1		E6.1	(+)AA:453(ENSP00000443652)->506(ENSP00000399771),(+)alt-C-terminus,(+)alt-N-terminus	(-)COILED		negative regulation of axonogenesis // nervous system development // cell differentiation // multicellular organismal development // protein binding // metal ion binding // growth cone // filopodium	-1.34236	cassette-exon|cassetteExon	E6.1	ENSG00000018189	5
ENSG00000047849	0.345954		MAP4	ENSG00000047849	microtubule-associated protein 4 [Source:HGNC Symbol;Acc:6862]	downregulated	ei-ex	1	1		E19.1			(direct)Tau_tubulin-bd-IPR001084	negative regulation of microtubule depolymerization // structural molecule activity // protein binding // cytoplasm // cytoskeleton // microtubule cytoskeleton // plasma membrane // microtubule // microtubule associated complex	1.21707	cassette-exon	E19.1	ENSG00000047849	3
ENSG00000142330	0.594467		CAPN10	ENSG00000142330	calpain 10 [Source:HGNC Symbol;Acc:1477]	downregulated	ei-ex	2	1		E12.3_241538429|E2.1	(+)AA:274(ENSP00000270361)->513(ENSP00000349556),(+)alt-C-terminus,(+)nonsense_mediated_decay	(+)ACT_SITE,(+)Calpain_III-IPR022683,(+)Calpain_cysteine_protease-IPR022684,(+)Calpain_domain_III-IPR022682,(+)DOMAIN-Calpain catalytic,(+)Peptidase_C2_calpain_cat-IPR001300,(-)Calpain_cysteine_protease-IPR022684,(-)Peptidase_C2_calpain_cat-IPR001300		Integrin-mediated cell adhesion:WP185 // Integrin-mediated Cell Adhesion:WP185 // positive regulation of insulin secretion // positive regulation of intracellular transport // actin cytoskeleton reorganization // positive regulation of glucose import // positive regulation of apoptosis // cellular response to insulin stimulus // proteolysis // cytoskeletal protein binding // SNARE binding // pept…	-1.52537	cassette-exon|alt-5'	E12.3_241538429-E2.1	ENSG00000142330	3
ENSG00000102471	0.355552		NDFIP2	ENSG00000102471	Nedd4 family interacting protein 2 [Source:HGNC Symbol;Acc:18537]	upregulated	ei-ex	4	4	E3.1,E8.2	E8.1_80117672,I7.1_80115999	(+)AA:156(ENSP00000419776)->233(ENSP00000419200),(+)alt-C-terminus,(+)alt-N-terminus,(+)nonsense_mediated_decay	(+)NEDD4/BSD2-IPR019325,(+)TOPO_DOM-Cytoplasmic,(+)TOPO_DOM-Extracellular,(+)TRANSMEM-Helical;,(-)NEDD4/BSD2-IPR019325	(direct)NEDD4/BSD2-IPR019325	negative regulation of transporter activity // positive regulation of I-kappaB kinase/NF-kappaB cascade // negative regulation of protein transport // negative regulation of gene expression // positive regulation of protein ubiquitination // signal transduction // signal transducer activity // WW domain binding // protein binding // cytoplasm // Golgi apparatus // multivesicular body membrane // …	5.79107	cassette-exon, cassette-exon|alt-3'	E3.1|E7.1-I7.1_80115999|E8.1_80117672|E8.2	ENSG00000102471	3
ENSG00000127483	0.566542		HP1BP3	ENSG00000127483	heterochromatin protein 1, binding protein 3 [Source:HGNC Symbol;Acc:24973]	upregulated	ei-ex	3	3	E3.3_21106912,E4.1	E3.5	(-)AA:515(ENSP00000364143)->550(BC053327-PEP),(-)alt-N-terminus	(-)MOD_RES-Phosphoserine		nucleosome assembly // DNA binding // nucleus // chromosome // nucleosome	-1.07993	cassette-exon|alt-3', cassette-exon|alt-5'	E3.3_21106912|E3.5|E4.1	ENSG00000127483	3
ENSG00000108389	0.387482		MTMR4	ENSG00000108389	myotubularin related protein 4 [Source:HGNC Symbol;Acc:7452]	downregulated	ei-ex	3	2	E3.1	I2.1_56592353	(-)AA:112(AK308877-PEP)->1195(ENSP00000325285),(-)alt-C-terminus,(-)alt-N-terminus	(-)ACT_SITE-Phosphocysteine intermediate,(-)BINDING-Substrate,(-)COILED,(-)DOMAIN-Myotubularin phosphatase,(-)Myotub-related-IPR010569,(-)REGION-Substrate binding,(-)Tyr/Dual-specificity_Pase-IPR000387,(-)ZN_FING-FYVE-type,(-)Znf_FYVE-IPR000306,(-)Znf_FYVE-rel-IPR017455		dephosphorylation // protein dephosphorylation // peptidyl-tyrosine dephosphorylation // hydrolase activity // phosphatase activity // protein tyrosine phosphatase activity // metal ion binding // cytoplasm // membrane	1.12325	altPromoter, cassette-exon	E3.1|I2.1_56592353-E4.1	ENSG00000108389	4
ENSG00000108384	0.576085		RAD51C	ENSG00000108384	RAD51 homolog C (S. cerevisiae) [Source:HGNC Symbol;Acc:9820]	downregulated	ei-ex	4	4		E1.7,E2.1,I1.1_56770320,I1.2	(-)AA:122(ENST00000487921-PEP)->135(ENST00000461271-PEP),(-)alt-C-terminus,(-)microRNA-target(hsa-miR-214:miRanda,hsa-miR-653:miRanda,hsa-miR-30b:miRanda,hsa-miR-30a:miRanda,hsa-miR-30d:miRanda,hsa-miR-30e:miRanda,hsa-miR-30c:miRanda)		(direct)DNA_recomb/repair_RecA-like-IPR016467	DNA recombination // DNA repair // blood coagulation // spermatogenesis // male meiosis I // DNA metabolic process // reciprocal meiotic recombination // female meiosis sister chromatid cohesion // sister chromatid cohesion // DNA-dependent ATPase activity // nucleoside-triphosphatase activity // nucleotide binding // DNA binding // crossover junction endodeoxyribonuclease activity // ATP binding…	1.42651	alt-5', cassette-exon, intron-retention|alt-N-term, intron-retention|altFivePrime	E1.7|E2.1|I1.1_56770320|I1.2-E3.1	ENSG00000108384	5
ENSG00000118181	0.490003		RPS25	ENSG00000118181	ribosomal protein S25 [Source:HGNC Symbol;Acc:10413]	upregulated	ei-ex	2	2	E2.2	E4.1_118888258			(direct)Ribosomal_S25-IPR004977	Cytoplasmic Ribosomal Proteins:WP477 // nuclear-transcribed mRNA catabolic process, nonsense-mediated decay // endocrine pancreas development // viral transcription // SRP-dependent cotranslational protein targeting to membrane // ribosomal small subunit assembly // cellular protein metabolic process // gene expression // viral infectious cycle // RNA metabolic process // mRNA metabolic process /…	1.04476	cassette-exon, cassette-exon|alt-3'	E2.2|E4.1_118888258	ENSG00000118181	3
ENSG00000048405	0.504634		ZNF800	ENSG00000048405	zinc finger protein 800 [Source:HGNC Symbol;Acc:27267]	upregulated	ei-ex	1	1	I4.1_127025580					regulation of transcription, DNA-dependent // zinc ion binding // DNA binding // metal ion binding // nucleus // intracellular	-1.59961		I4.1_127025580-E5.1	ENSG00000048405	2
ENSG00000213593	0.227108		TMX2	ENSG00000213593	thioredoxin-related transmembrane protein 2 [Source:HGNC Symbol;Acc:30739]	upregulated	ei-ex	1	1	E3.1		(+)AA:103(ENSP00000431333)->258(ENSP00000367562),(+)nonsense_mediated_decay,(-)truncated	(+)HELIX,(+)MOD_RES-Phosphoserine,(+)MOTIF-Di-lysine motif,(+)STRAND,(+)TOPO_DOM-Cytoplasmic,(+)TURN,(+)Thioredoxin_domain-IPR013766		biological_process // cell redox homeostasis // molecular_function // integral to membrane // membrane // cellular_component	1.01672	cassette-exon	E3.1	ENSG00000213593	3
ENSG00000105135	0.209628		ILVBL	ENSG00000105135	ilvB (bacterial acetolactate synthase)-like [Source:HGNC Symbol;Acc:6041]	downregulated	ei-ex	1	1		E1.8	(+)AA:166(ENSP00000433355)->225(ENSP00000269733),(+)alt-C-terminus	(+)Thiamin_PyroP_enz_TPP-bd_dom-IPR012001		biological_process // magnesium ion binding // catalytic activity // transferase activity // molecular_function // thiamine pyrophosphate binding // integral to membrane // membrane // cellular_component	1.67266	alt-5'	E1.8	ENSG00000105135	3
ENSG00000138686	0.276543		BBS7	ENSG00000138686	Bardet-Biedl syndrome 7 [Source:HGNC Symbol;Acc:18758]	downregulated	ei-ex	1	1		E20.1	(+)AA:138(ENSP00000423250)->715(ENSP00000264499),(+)alt-N-terminus	(+)Bardet-Biedl_syndrome_7_prot-IPR016575		fat cell differentiation // response to stimulus // cilium morphogenesis // determination of left/right symmetry // visual perception // heart looping // pigment granule aggregation in cell center // melanosome transport // digestive tract morphogenesis // protein binding // cytoplasm // cilium membrane // centrosome // cilium // plasma membrane // BBSome	1.17759	cassette-exon|alt-3'	E20.1	ENSG00000138686	3
ENSG00000115866	0.770688		DARS	ENSG00000115866	aspartyl-tRNA synthetase [Source:HGNC Symbol;Acc:2678]	upregulated	ei-ex	7	5	E2.2,E2.3,E4.1|E2.3,I10.1_136688052	E3.6	(+)AA:176(ENSP00000397616)->182(ENSP00000389867),(+)alt-C-terminus,(-)AA:135(ENSP00000388801)->176(ENSP00000397616),(-)alt-C-terminus			Alanine and aspartate metabolism:WP106 // tRNA aminoacylation for protein translation // gene expression // aspartyl-tRNA aminoacylation // translation // protein complex assembly // aminoacylase activity // aminoacyl-tRNA ligase activity // aspartate-tRNA ligase activity // nucleic acid binding // ligase activity // nucleotide binding // protein binding // ATP binding // cytoplasm // soluble fra…	1.88765	cassette-exon, cassette-exon|alt-5'	E2.2|E2.3|E2.3-E6.1|E3.6|I10.1_136688052-E11.1	ENSG00000115866	3
ENSG00000138688	0.311194		KIAA1109	ENSG00000138688	KIAA1109 [Source:HGNC Symbol;Acc:26953]	upregulated	ei-ex	3	1	E50.1					regulation of cell growth // regulation of epithelial cell differentiation // protein binding // nucleus // membrane // integral to membrane	-1.85267	cassette-exon	E50.1	ENSG00000138688	3
ENSG00000132182	0.47322		NUP210	ENSG00000132182	nucleoporin 210kDa [Source:HGNC Symbol;Acc:30052]	upregulated	ei-ex	1	1	I9.1_13418092					transmembrane transport // carbohydrate metabolic process // mRNA transport // hexose transport // glucose transport // regulation of glucose transport // small molecule metabolic process // viral reproduction // protein transport // cytokine-mediated signaling pathway // protein dimerization activity // membrane // endoplasmic reticulum // nuclear pore // nucleus // nuclear envelope // nuclear m…	-1.21654		E9.1-I9.1_13418092	ENSG00000132182	2
ENSG00000114841	0.268886		DNAH1	ENSG00000114841	dynein, axonemal, heavy chain 1 [Source:HGNC Symbol;Acc:2940]	upregulated	ei-ex	1	1	E75.1		(-)AA:891(ENSP00000273600)->928(ENSP00000419071),(-)alt-C-terminus,(-)alt-N-terminus,(-)nonsense_mediated_decay	(+)COILED,(+)Dynein_heavy-IPR004273,(-)Dynein_heavy-IPR004273,(-)REGION-AAA 5	(direct)Dynein_heavy-IPR004273	microtubule-based movement // ciliary or flagellar motility // response to mechanical stimulus // nucleotide binding // microtubule motor activity // ATPase activity // ATP binding // cytoplasm // cytoskeleton // axonemal dynein complex // cilium // dynein complex // microtubule // cilium axoneme	-2.25262	cassette-exon	E75.1	ENSG00000114841	3
ENSG00000151835	0.24178		SACS	ENSG00000151835	spastic ataxia of Charlevoix-Saguenay (sacsin) [Source:HGNC Symbol;Acc:10519]	upregulated	ei-ex	1	1	E8.1					negative regulation of inclusion body assembly // protein folding // cell death // proteasome binding // Hsp70 protein binding // heat shock protein binding // chaperone binding // protein binding // ATP binding // cytoplasm // nucleus // mitochondrion // axon // dendrite // cell body fiber	1.7596	cassette-exon	E8.1	ENSG00000151835	3
ENSG00000129562	0.485721		DAD1	ENSG00000129562	defender against cell death 1 [Source:HGNC Symbol;Acc:2664]	upregulated	ei-ex	2	2	I7.1_23034721,I7.1_23035168					apoptosis // protein glycosylation // cellular protein metabolic process // anti-apoptosis // protein N-linked glycosylation via asparagine // response to nutrient // blastocyst development // response to drug // post-translational protein modification // transferase activity // oligosaccharyl transferase activity // dolichyl-diphosphooligosaccharide-protein glycotransferase activity // membrane …	1.90901	alt-N-term	I7.1_23034721-E8.1|I7.1_23035168-E8.1	ENSG00000129562	3
ENSG00000205560	0.288675		CPT1B	ENSG00000205560	carnitine palmitoyltransferase 1B (muscle) [Source:HGNC Symbol;Acc:2329]	upregulated	ei-ex	3	2	E13.1	E7.2	(+)AA:125(ENSP00000406316)->128(ENST00000460853-PEP),(+)alt-C-terminus,(+)retained_intron,(-)AA:92(ENSP00000396408)->772(ENSP00000353945),(-)alt-C-terminus,(-)alt-N-terminus,(-)nonsense_mediated_decay	(+)Carn_acyl_trans-IPR000542,(-)ACT_SITE-Proton acceptor,(-)BINDING-Carnitine,(-)Carn_acyl_trans-IPR000542,(-)REGION-Coenzyme A binding,(-)TOPO_DOM-Cytoplasmic,(-)TOPO_DOM-Mitochondrial intermembrane,(-)TRANSMEM-Helical;	(direct)Carn_acyl_trans-IPR000542	AMPK signaling:WP1403 // AMPK Signaling:WP1403 // Fatty Acid Beta Oxidation:WP143 // fatty acid metabolic process // carnitine shuttle // fatty acid beta-oxidation // transport // regulation of fatty acid oxidation // small molecule metabolic process // long-chain fatty acid transport // cellular lipid metabolic process // transferase activity, transferring acyl groups // carnitine O-palmitoyltra…	-1.94915	alt-5', cassette-exon	E13.1|E7.2	ENSG00000205560	3
ENSG00000249859	0.411786		PVT1	ENSG00000249859	Pvt1 oncogene (non-protein coding) [Source:HGNC Symbol;Acc:9709]	upregulated	ei-ex	9	8	E17.2,E18.1|E17.2,I10.1_129000675,I16.1_129061994,I18.1_129108063,I9.1_128988544,I9.1_128994725	E12.1					1.24287	alt-3', bleedingExon, cassette-exon, cassette-exon|alt-5'	E12.1|E17.2|E17.2-E18.1|I10.1_129000675-E11.1|I16.1_129061994-E19.1|I18.1_129108063-E19.1|I9.1_128988544-E11.1|I9.1_128994725-E11.1	ENSG00000249859	4
ENSG00000159788	0.464506		RGS12	ENSG00000159788	regulator of G-protein signaling 12 [Source:HGNC Symbol;Acc:9994]	downregulated	ei-ex	1	1		E25.8	(-)AA:555(ENSP00000304459)->1376(ENSP00000372238),(-)alt-C-terminus,(-)alt-N-terminus	(-)DOMAIN-GoLoco,(-)DOMAIN-PDZ,(-)DOMAIN-PID,(-)GoLoco_motif-IPR003109,(-)PDZ/DHR/GLGF-IPR001478,(-)PTyr_interaction_dom-IPR006020	(indirect)GoLoco_motif-IPR003109	negative regulation of G-protein coupled receptor protein signaling pathway // regulation of G-protein coupled receptor protein signaling pathway // signal transduction // positive regulation of GTPase activity // receptor signaling protein activity // GTPase activator activity // GTPase regulator activity // protein binding // cytoplasm // condensed nuclear chromosome // nucleus // plasma membra…	1.61443	alt-5'|alternative_polyA|cassetteExon|bleedingExon	E25.8	ENSG00000159788	5
ENSG00000115464	0.556947		USP34	ENSG00000115464	ubiquitin specific peptidase 34 [Source:HGNC Symbol;Acc:20066]	upregulated	ei-ex	1	1	I66.1_61442024					Wnt receptor signaling pathway // positive regulation of canonical Wnt receptor signaling pathway // ubiquitin-dependent protein catabolic process // protein K48-linked deubiquitination // proteolysis // ubiquitin thiolesterase activity // cysteine-type endopeptidase activity // cysteine-type peptidase activity // binding // protein binding // peptidase activity // ubiquitin-specific protease act…	-1.76041	cassette-exon|alt-3'	I66.1_61442024-E67.1	ENSG00000115464	3
ENSG00000235978	0.396299		AC018816.3	ENSG00000235978	Uncharacterized protein [Source:UniProtKB/TrEMBL;Acc:C9JFK8]	downregulated	ei-ex	2	2	E9.1	E10.1					1.49912	alt-3', alt-N-term	E10.1|E9.1	ENSG00000235978	3
ENSG00000172673	0.448258		THEMIS	ENSG00000172673	thymocyte selection associated [Source:HGNC Symbol;Acc:21569]	downregulated	ei-ex	3	3		E3.1,E6.1,E6.1|E7.1	(+)AA:562(ENSP00000357233)->641(ENSP00000357231),(+)alt-N-terminus	(+)REGION-CABIT 1		T cell receptor signaling pathway // positive T cell selection // negative T cell selection // multicellular organismal development // protein binding // cytoplasm // nucleus	-4.54637	cassette-exon, cassette-exon|alt-5'	E3.1|E6.1|E6.1-E7.1	ENSG00000172673	3
ENSG00000146540	0.245165		C7orf50	ENSG00000146540	chromosome 7 open reading frame 50 [Source:HGNC Symbol;Acc:22421]	downregulated	ei-ex	2	2	I6.1_1060997	E5.2	(+)AA:179(ENSP00000407380)->194(ENSP00000350011),(+)alt-N-terminus	(+)MOD_RES-Phosphoserine			-1.01476	alt-N-term, cassette-exon	E5.2|I6.1_1060997-E7.1	ENSG00000146540	3
ENSG00000127824	0.62577		TUBA4A	ENSG00000127824	tubulin, alpha 4a [Source:HGNC Symbol;Acc:12407]	upregulated	ei-ex	3	3	E7.1	E3.3,E6.1	(+)AA:120(ENSP00000404740)->433(ENSP00000375938),(+)AA:170(ENST00000498660-PEP)->433(ENSP00000375938),(+)alt-C-terminus,(+)alt-N-terminus	(+)Alpha_tubulin-IPR002452,(+)Beta_tubulin-IPR002453,(+)Delta_tubulin-IPR002967,(+)Epsilon_tubulin-IPR004057,(+)MOD_RES-N6-acetyllysine,(+)MOD_RES-Phosphoserine,(+)MOD_RES-Phosphotyrosine,(+)NP_BIND-GTP,(+)Tubulin-IPR000217,(+)Tubulin/FtsZ_2-layer-sand-dom-IPR018316,(+)Tubulin_FtsZ_GTPase-IPR003008,(-)MOD_RES-Phosphoserine,(-)Tubulin-IPR000217,(-)Tubulin_FtsZ_GTPase-IPR003008		Pathogenic Escherichia coli infection:KEGG-hsa05130:WP2272 // Parkin-Ubiquitin Proteasomal System pathway:WP2359 // protein folding // G2/M transition of mitotic cell cycle // blood coagulation // microtubule cytoskeleton organization // cellular protein metabolic process // 'de novo' posttranslational protein folding // platelet degranulation // mitotic cell cycle // GTP catabolic process // pla…	1.59233	alt-3', cassette-exon	E3.3|E6.1|E7.1	ENSG00000127824	3
ENSG00000149273	0.24452		RPS3	ENSG00000149273	ribosomal protein S3 [Source:HGNC Symbol;Acc:10420]	upregulated	ei-ex	2	2	E5.5,E5.5|E7.1		(+)truncated,(-)AA:115(ENSP00000431834)->259(ENSP00000278572),(-)nonsense_mediated_decay	(-)CROSSLNK-Glycyl lysine isopeptide (Lys-Gly) (interchain with G-Cter in ubiquitin),(-)KH_type_2-IPR004044,(-)MOD_RES-Phosphoserine,(-)MOD_RES-Phosphothreonine,(-)MOD_RES-Phosphotyrosine,(-)Ribosomal_S3_C-IPR001351	(indirect)Ribosomal_S3_C-IPR001351, (indirect)Ribosomal_S3_euk/arc-IPR005703, (indirect)KH_type_2-IPR004044	Cytoplasmic Ribosomal Proteins:WP477 // nuclear-transcribed mRNA catabolic process, nonsense-mediated decay // viral transcription // SRP-dependent cotranslational protein targeting to membrane // negative regulation of NF-kappaB transcription factor activity // cellular protein metabolic process // mRNA metabolic process // gene expression // viral infectious cycle // endocrine pancreas developm…	1.07651	cassette-exon	E5.5|E5.5-E7.1	ENSG00000149273	3
ENSG00000084234	0.211743		APLP2	ENSG00000084234	amyloid beta (A4) precursor-like protein 2 [Source:HGNC Symbol;Acc:598]	upregulated	ei-ex	1	1	E14.1		(+)AA:695(ENSP00000435914)->761(ENSP00000278756),(+)alt-N-terminus	(+)DISULFID,(+)DOMAIN-BPTI/Kunitz inhibitor,(+)Prot_inh_Kunz-m-IPR002223,(+)SITE-Reactive bond,(-)SIGNAL	(direct)Prot_inh_Kunz-m-IPR002223	mating behavior // embryo development // suckling behavior // G-protein coupled receptor protein signaling pathway // locomotory behavior // cellular copper ion homeostasis // regulation of epidermal growth factor receptor activity // neuromuscular process controlling balance // extracellular matrix organization // forebrain development // midbrain development // binding // DNA binding // transit…	1.1193	cassette-exon|cassetteExon	E14.1	ENSG00000084234	5
ENSG00000088387	0.405885		DOCK9	ENSG00000088387	dedicator of cytokinesis 9 [Source:HGNC Symbol;Acc:14132]	upregulated	ei-ex	1	1	E46.1		(+)AA:250(ENSP00000403528)->358(AK090793-PEP),(+)alt-C-terminus,(+)alt-N-terminus			blood coagulation // regulation of catalytic activity // biological_process // Rho guanyl-nucleotide exchange factor activity // guanyl-nucleotide exchange factor activity // Rho GTPase binding // GTPase binding // protein binding // GTP binding // membrane // cytosol // cellular_component // endomembrane system	-5.14354	alt-3'	E46.1	ENSG00000088387	3
ENSG00000164402	0.359598		2014-09-08	ENSG00000164402	septin 8 [Source:HGNC Symbol;Acc:16511]	upregulated	ei-ex	1	1	E15.1					cell cycle // nucleotide binding // protein binding // GTP binding // cytoplasm // cytoskeleton // septin complex	-1.05101	cassette-exon|alt-3'	E15.1	ENSG00000164402	3
ENSG00000197124	0.279672		ZNF682	ENSG00000197124	zinc finger protein 682 [Source:HGNC Symbol;Acc:28857]	downregulated	ei-ex	3	2		E2.2,I6.1_20126583	(+)AA:466(ENSP00000351324)->498(ENSP00000380351),(+)AA:466(ENSP00000380348)->498(ENSP00000380351),(+)alt-N-terminus	(+)DOMAIN-KRAB,(+)Krueppel-associated_box-IPR001909		regulation of transcription, DNA-dependent // zinc ion binding // nucleic acid binding // DNA binding // metal ion binding // nucleus // intracellular	-1.83257	cassette-exon	E2.2|I6.1_20126583-E7.1	ENSG00000197124	3
ENSG00000205309	0.439878		NT5M	ENSG00000205309	5',3'-nucleotidase, mitochondrial [Source:HGNC Symbol;Acc:15769]	downregulated	ei-ex	5	3	E6.1	E5.2,E5.3	(+)AA:117(ENST00000478373-PEP)->228(ENSP00000373674),(+)alt-N-terminus,(-)AA:228(ENSP00000373674)->239(ENSP00000390695),(-)alt-C-terminus	(+)5'(3')-deoxyribonucleotidase-IPR010708,(+)ACT_SITE-Nucleophile,(+)ACT_SITE-Proton donor (Probable),(+)BINDING-Substrate,(+)BINDING-Substrate; via amide nitrogen,(+)HELIX,(+)METAL-Magnesium,(+)METAL-Magnesium; via carbonyl oxygen,(+)STRAND,(+)TRANSIT-Mitochondrion,(+)TURN,(-)5'(3')-deoxyribonucleotidase-IPR010708	(indirect)5'(3')-deoxyribonucleotidase-IPR010708, (direct)5'(3')-deoxyribonucleotidase-IPR010708	dUMP catabolic process // pyrimidine base metabolic process // dephosphorylation // DNA replication // pyrimidine deoxyribonucleotide catabolic process // pyrimidine nucleoside catabolic process // nucleotide metabolic process // nucleobase, nucleoside and nucleotide metabolic process // small molecule metabolic process // hydrolase activity // phosphatase activity // 5'-nucleotidase activity // …	1.95529	alt-5', alt-5'|altFivePrime, cassette-exon	E5.2|E5.3|E6.1	ENSG00000205309	5
ENSG00000125952	0.21195		MAX	ENSG00000125952	MYC associated factor X [Source:HGNC Symbol;Acc:6913]	upregulated	ei-ex	2	1	E5.8_65544058					MAPK Signaling Pathway:WP382 // B Cell Receptor Signaling Pathway:WP23 // p38 MAPK Signaling Pathway:WP400 // MAPK signaling pathway:WP382 // response to axon injury // negative regulation of gene expression // retina development in camera-type eye // response to insulin stimulus // cellular response to peptide hormone stimulus // transcription from RNA polymerase II promoter // protein complex a…	-2.3771	cassette-exon|alt-5'	E5.8_65544058	ENSG00000125952	3
ENSG00000166716	0.667351		ZNF592	ENSG00000166716	zinc finger protein 592 [Source:HGNC Symbol;Acc:28986]	upregulated	ei-ex	1	1	I1.1_85292431					regulation of transcription, DNA-dependent // cell death // zinc ion binding // protein binding // DNA binding // metal ion binding // nucleus // intracellular	-1.64128		I1.1_85292431-E2.1	ENSG00000166716	2
ENSG00000136754	0.317092		ABI1	ENSG00000136754	abl-interactor 1 [Source:HGNC Symbol;Acc:11320]	upregulated	ei-ex	7	4	E11.1,E11.2,E11.2|E12.1,E12.1		(+)AA:394(ENSP00000439646)->423(ENSP00000365307),(+)AA:394(ENSP00000439646)->446(ENSP00000365336),(+)AA:394(ENSP00000439646)->482(ENSP00000365304),(+)AA:394(ENSP00000439646)->496(ENSP00000279599),(+)alt-coding	(+)Abl-interactor_HHR_dom-IPR012849,(+)MOD_RES-Phosphotyrosine,(+)p67phox-IPR000108,(-)Abl-interactor_HHR_dom-IPR012849,(-)REGION-Required for binding to WASF1	(indirect)p67phox-IPR000108, (direct)p67phox-IPR000108	EGF/EGFR Signaling Pathway:WP437 // negative regulation of cell proliferation // peptidyl-tyrosine phosphorylation // cellular component movement // transmembrane receptor protein tyrosine kinase signaling pathway // positive regulation of protein tyrosine kinase activity // cellular process // actin polymerization or depolymerization // somitogenesis // protein tyrosine kinase activator activity…	-1.24063	alt-3'|cassette-exon|cassetteExon|altThreePrime|cassetteExon, cassette-exon, cassette-exon|alt-5', mutually-exclusive-exon|cassetteExon|cassetteExon	E11.1|E11.2|E11.2-E12.1|E12.1	ENSG00000136754	5
ENSG00000125954	0.59514		CHURC1-FNTB	ENSG00000125954	CHURC1-FNTB readthrough [Source:HGNC Symbol;Acc:42960]	upregulated	ei-ex	4	3	E10.1|E11.1,E11.1	E4.1	(+)AA:85(ENSP00000449709)->471(ENSP00000406393),(+)alt-C-terminus,(+)alt-N-terminus,(+)nonsense_mediated_decay,(-)AA:193(ENSP00000399362)->437(AAH20232.1),(-)alt-N-terminus	(+)HELIX,(+)METAL-Zinc,(+)METAL-Zinc 1,(+)METAL-Zinc 2,(+)METAL-Zinc 3,(+)MOD_RES-Phosphotyrosine,(+)Prenyltrans-IPR001330,(+)REPEAT-PFTB 1,(+)REPEAT-PFTB 2,(+)REPEAT-PFTB 3,(+)REPEAT-PFTB 4,(+)REPEAT-PFTB 5,(+)STRAND,(+)TURN,(+)Transcrpt_activator_Churchill-IPR009508,(-)HELIX,(-)METAL-Zinc 3,(-)Prenyltrans-IPR001330,(-)REPEAT-PFTB 1,(-)REPEAT-PFTB 2,(-)REPEAT-PFTB 3,(-)STRAND,(-)TURN,(-)Transcrp…	(direct)Transcrpt_activator_Churchill-IPR009508, (indirect)Prenyltrans-IPR001330	multicellular organismal development // positive regulation of cell proliferation // response to inorganic substance // response to organic cyclic compound // response to cytokine stimulus // positive regulation of cell cycle // positive regulation of transcription, DNA-dependent // catalytic activity // protein farnesyltransferase activity // drug binding // zinc ion binding // transferase activ…	-1.50731	cassette-exon, cassette-exon|alt-3'	E10.1-E11.1|E11.1|E4.1	ENSG00000125954	3
ENSG00000172819	0.209588		RARG	ENSG00000172819	retinoic acid receptor, gamma [Source:HGNC Symbol;Acc:9866]	downregulated	ei-ex	1	1		E7.5	(+)AA:443(ENSP00000343698)->454(ENSP00000377947),(+)alt-N-terminus	(+)REGION-Modulating	(direct)Znf_hrmn_rcpt-IPR001628	Nuclear Receptors:WP170 // Vitamin A and Carotenoid Metabolism:WP716 // Nuclear receptors in lipid metabolism and toxicity:WP299 // Vitamin A and carotenoid metabolism:WP716 // Nuclear Receptors in Lipid Metabolism and Toxicity:WP299 // regulation of transcription from RNA polymerase II promoter by nuclear hormone receptor // steroid hormone mediated signaling pathway // limb development // bone …	1.07759	cassette-exon	E7.5	ENSG00000172819	3
ENSG00000115484	0.456445		CCT4	ENSG00000115484	chaperonin containing TCP1, subunit 4 (delta) [Source:HGNC Symbol;Acc:1617]	upregulated	ei-ex	4	3	E2.1,E4.1|E3.2	E4.1|E5.1	(+)AA:389(ENSP00000443451)->509(ENSP00000443061),(+)AA:483(BAH12034.1)->483(ENSP00000442174),(+)alt-N-terminus,(+)alt-coding	(+)Chap_CCT_delta-IPR012717,(+)Chaperone_TCP-1-IPR017998,(+)Chaprnin_Cpn60-IPR001844,(+)Cpn60/TCP-1-IPR002423,(+)MOD_RES-N6-acetyllysine		protein folding // 'de novo' posttranslational protein folding // cellular protein metabolic process // unfolded protein binding // nucleotide binding // ATP binding // cytoplasm // cytoskeleton // melanosome // centrosome // nucleus // nucleolus // chaperonin-containing T-complex // microtubule organizing center // cytosol	2.12922	cassette-exon, cassette-exon|alt-3', cassette-exon|alt-5'	E2.1|E3.2-E5.1|E4.1-E6.1	ENSG00000115484	3
ENSG00000251022	0.255113		RP11-163O17.1	ENSG00000251022		downregulated	ei-ex	2	2		E2.1,E3.1|E2.1	(-)AA:52(ENST00000511271-PEP)->52(ENST00000509007-PEP),(-)AA:52(ENST00000511271-PEP)->60(ENST00000504718-PEP),(-)alt-C-terminus,(-)retained_intron				2.13357	alt-5', cassette-exon	E2.1|E2.1-E3.1	ENSG00000251022	3
ENSG00000010322	0.423038		NISCH	ENSG00000010322	nischarin [Source:HGNC Symbol;Acc:18006]	upregulated	ei-ex	2	2	E22.1	E21.6	(+)microRNA-target(hsa-miR-122:miRanda)		(direct)Phox-IPR001683, (indirect)Phox-IPR001683	Hypothetical Network for Drug Addiction:WP666 // Rac protein signal transduction // negative regulation of cell migration // apoptosis // actin cytoskeleton organization // regulation of blood pressure // cell communication // glucose metabolic process // regulation of synaptic transmission, GABAergic // norepinephrine secretion // integrin binding // phosphatidylinositol binding // G-protein cou…	-1.67304	cassette-exon, cassette-exon|alt-5'	E21.6|E22.1	ENSG00000010322	3
ENSG00000196236	0.410796		XPNPEP3	ENSG00000196236	X-prolyl aminopeptidase (aminopeptidase P) 3, putative [Source:HGNC Symbol;Acc:28052]	upregulated	ei-ex	5	5	E1.6|E4.1,E2.1|E3.1,E4.1,E4.1|E6.1	E5.1	(+)AA:69(ENSP00000394283)->507(ENSP00000349658),(+)nonsense_mediated_decay,(-)truncated	(+)METAL-Manganese 1,(+)METAL-Manganese 2,(+)Pept_M24B_aminopep_P-IPR007865,(+)Pept_M24_structural-domain-IPR000994		cellular process // proteolysis // aminopeptidase activity // manganese ion binding // peptidase activity // metal ion binding // metallopeptidase activity // mitochondrion	1.30675	cassette-exon, cassette-exon|alt-3', cassette-exon|alt-5'	E1.6-E4.1|E2.1-E3.1|E4.1|E4.1-E6.1|E5.1	ENSG00000196236	3
ENSG00000244754	0.330678		N4BP2L2	ENSG00000244754	NEDD4 binding protein 2-like 2 [Source:HGNC Symbol;Acc:26916]	downregulated	ei-ex	3	3	E1.8_3311282	E2.1,I3.1_33097219				biological_process // kinase activity // molecular_function // ATP binding // cellular_component	-1.71467	alt-5'|altFivePrime, cassette-exon, cassette-exon|alt-3'|alt-5'	E1.8_33112820-E3.1|E2.1|E3.2-I3.1_33097219	ENSG00000244754	5
ENSG00000196233	0.213582		LCOR	ENSG00000196233	ligand dependent nuclear receptor corepressor [Source:HGNC Symbol;Acc:29503]	upregulated	ei-ex	2	1	E2.2		(+)AA:433(ENSP00000360144)->433(ENSP00000348298)			negative regulation of transcription from RNA polymerase II promoter // transcription from RNA polymerase II promoter // regulation of transcription from RNA polymerase II promoter // sequence-specific DNA binding transcription factor activity // DNA binding // transcription factor binding // nucleus	-1.16713	cassette-exon	E2.2	ENSG00000196233	3
ENSG00000090097	0.391657		PCBP4	ENSG00000090097	poly(rC) binding protein 4 [Source:HGNC Symbol;Acc:8652]	upregulated	ei-ex	4	3	E5.2,E6.1|E5.2,E6.2		(+)AA:107(ENSP00000417916)->124(ENSP00000419557),(+)AA:360(ENSP00000395030)->360(ENSP00000417100),(+)alt-C-terminus,(-)AA:323(ENSP00000418925)->403(ENSP00000348111),(-)alt-C-terminus	(+)KH-IPR004087,(-)KH-IPR004087		cell cycle arrest // DNA damage response, signal transduction resulting in induction of apoptosis // DNA damage response, signal transduction by p53 class mediator resulting in cell cycle arrest // RNA binding // DNA binding // cytoplasm // ribonucleoprotein complex // cellular_component	-2.06675	cassette-exon	E5.2|E5.2-E6.1|E6.2	ENSG00000090097	3
ENSG00000223891	0.573491		RP5-995J12.2	ENSG00000223891		downregulated	ei-ex	3	1		E3.3					-2.43847	cassette-exon	E3.3	ENSG00000223891	3
ENSG00000101745	0.560783		ANKRD12	ENSG00000101745	ankyrin repeat domain 12 [Source:HGNC Symbol;Acc:29135]	downregulated	ei-ex	1	1		I13.1_9271900				protein binding // cytoplasm // nucleus // nucleolus	-1.10194		E13.1-I13.1_9271900	ENSG00000101745	2
ENSG00000154144	0.29676		TBRG1	ENSG00000154144	transforming growth factor beta regulator 1 [Source:HGNC Symbol;Acc:29551]	upregulated	ei-ex	6	4	E2.1,E3.2|E5.1,E4.1	E5.1	(+)AA:101(ENSP00000436599)->187(ENST00000438907-PEP),(+)AA:101(ENSP00000436599)->411(ENSP00000409016),(+)AA:113(ENSP00000435448)->187(ENST00000438907-PEP),(+)AA:113(ENSP00000435448)->411(ENSP00000409016),(+)alt-C-terminus,(+)alt-N-terminus,(+)nonsense_mediated_decay,(-)AA:101(ENSP00000436599)->113(ENSP00000435448),(-)alt-C-terminus,(-)nonsense_mediated_decay,(-)truncated	(+)COMPBIAS-Lys-rich,(+)DOMAIN-FYR C-terminal,(+)DOMAIN-FYR N-terminal,(+)FYrich_C-IPR003889,(+)FYrich_C_subgr-IPR018516,(+)FYrich_N-IPR003888,(+)FYrich_N_subgr-IPR018518,(+)HELIX,(+)STRAND,(-)FYrich_N-IPR003888,(-)FYrich_N_subgr-IPR018518,(-)HELIX,(-)STRAND	(indirect)FYrich_N-IPR003888, (direct)FYrich_N_subgr-IPR018518, (indirect)FYrich_N_subgr-IPR018518, (direct)FYrich_N-IPR003888	negative regulation of cell proliferation // nucleolus to nucleoplasm transport // cell cycle arrest // DNA replication // protein stabilization // cell cycle // protein binding // DNA binding // nucleus	-1.80636	cassette-exon, cassette-exon|alt-3'	E2.1|E3.2-E5.1|E4.1|E5.1	ENSG00000154144	3
ENSG00000101294	0.351981		HM13	ENSG00000101294	histocompatibility (minor) 13 [Source:HGNC Symbol;Acc:16435]	upregulated	ei-ex	4	4	E15.5|E17.1,E17.1,E17.2	E16.1	(+)AA:117(ENST00000472128-PEP)->241(ENST00000469126-PEP),(+)AA:89(ENST00000469097-PEP)->241(ENST00000469126-PEP),(+)AA:89(ENST00000469097-PEP)->426(ENSP00000381237),(+)alt-C-terminus,(+)alt-N-terminus	(+)ACT_SITE,(+)Peptidase_A22-IPR006639,(+)Peptidase_A22B_SPP-IPR007369,(+)TOPO_DOM-Cytoplasmic,(+)TOPO_DOM-Lumenal,(+)TRANSMEM-Helical;	(direct)Peptidase_A22B_SPP-IPR007369, (indirect)Peptidase_A22B_SPP-IPR007369	membrane protein proteolysis // aspartic-type endopeptidase activity // protein binding // peptidase activity // endoplasmic reticulum // cell surface // endoplasmic reticulum membrane // plasma membrane // integral to membrane	-1.13502	cassette-exon	E15.5-E17.1|E16.1|E17.1|E17.2	ENSG00000101294	3
ENSG00000173230	0.342336		GOLGB1	ENSG00000173230	golgin B1 [Source:HGNC Symbol;Acc:4429]	downregulated	ei-ex	1	1		I15.1_121401810				Golgi organization // regulation of transcription, DNA-dependent // protein binding // DNA binding // Golgi stack // Golgi apparatus // ER-Golgi intermediate compartment // nucleus // membrane // Golgi membrane // integral to membrane	-1.3612	alternative_polyA	E15.1-I15.1_121401810	ENSG00000173230	2
ENSG00000141655	0.484894		TNFRSF11A	ENSG00000141655	tumor necrosis factor receptor superfamily, member 11a, NFKB activator [Source:HGNC Symbol;Acc:11908]	upregulated	ei-ex	1	1	E5.1_60025486					RANKL/RANK Signaling Pathway:WP2018 // Osteoclast Signaling:WP12 // ossification // positive regulation of ERK1 and ERK2 cascade via TNFSF11-mediated signaling // TNFSF11-mediated signaling pathway // positive regulation of JUN kinase activity // response to lipopolysaccharide // multicellular organismal development // circadian temperature homeostasis // positive regulation of I-kappaB kinase/NF…	2.27619	alt-3'	E5.1_60025486	ENSG00000141655	3
ENSG00000106290	0.565694		TAF6	ENSG00000106290	TAF6 RNA polymerase II, TATA box binding protein (TBP)-associated factor, 80kDa [Source:HGNC Symbol;Acc:11540]	downregulated	ei-ex	8	6		E3.10,E3.16,E4.1,E4.2,E5.1,E5.2	(+)AA:141(ENSP00000428639)->714(ENSP00000399982),(+)AA:601(BAG53526.1)->714(ENSP00000399982),(+)AA:677(ENSP00000344537)->714(ENSP00000399982),(+)AA:677(ENSP00000416396)->714(ENSP00000399982),(+)alt-C-terminus,(+)alt-N-terminus	(+)BTP-IPR006565,(+)DUF1546-IPR011442,(+)MOD_RES-Phosphoserine,(+)MOD_RES-Phosphothreonine,(+)TAF_TATA-bd-IPR004823,(-)TAF_TATA-bd-IPR004823		Eukaryotic Transcription Initiation:WP405 // negative regulation of cell proliferation // regulation of sequence-specific DNA binding transcription factor activity // negative regulation of cell cycle // transcription initiation, DNA-dependent // transcription from RNA polymerase II promoter // transcription initiation from RNA polymerase II promoter // regulation of transcription, DNA-dependent …	-1.11092	cassette-exon, cassette-exon|alt-3', cassette-exon|alt-5', mutually-exclusive-exon, mutually-exclusive-exon|alt-5'	E3.10|E3.16|E4.1|E4.2|E5.1|E5.2	ENSG00000106290	3
ENSG00000204147	0.369067		ASAH2B	ENSG00000204147	N-acylsphingosine amidohydrolase (non-lysosomal ceramidase) 2B [Source:HGNC Symbol;Acc:23456]	downregulated	ei-ex	4	2		E3.1,E3.2	(-)AA:84(ENST00000483649-PEP)->160(ENSP00000185907),(-)AA:84(ENST00000483649-PEP)->165(ENSP00000363118),(-)alt-C-terminus,(-)alt-N-terminus	(-)Ceramidase_alk-IPR006823	(direct)Ceramidase_alk-IPR006823		1.65619	alt-3'|cassette-exon|altThreePrime, cassette-exon	E3.1|E3.2	ENSG00000204147	5
ENSG00000196839	0.500462		ADA	ENSG00000196839	adenosine deaminase [Source:HGNC Symbol;Acc:186]	upregulated	ei-ex	1	1	I7.1_43251788					positive regulation of smooth muscle contraction // lung development // positive regulation of T cell differentiation in thymus // T cell activation // positive regulation of T cell receptor signaling pathway // regulation of T cell differentiation // response to morphine // positive regulation of T cell differentiation // dATP catabolic process // liver development // response to hypoxia // aden…	-1.83746	cassette-exon	E7.1-I7.1_43251788	ENSG00000196839	3
ENSG00000077044	0.635714		DGKD	ENSG00000077044	diacylglycerol kinase, delta 130kDa [Source:HGNC Symbol;Acc:2851]	downregulated	ei-ex	8	6	I5.1_234308493	E1.2,E16.1,E7.1,E7.1|E8.1,E8.2|E10.1			(direct)Pleckstrin_homology-IPR001849, (indirect)Diacylglycerol_kinase_cat_dom-IPR001206	blood coagulation // signal transduction // second-messenger-mediated signaling // intracellular signal transduction // multicellular organismal development // cell growth // protein homooligomerization // epidermal growth factor receptor signaling pathway // diacylglycerol metabolic process // response to organic substance // platelet activation // endocytosis // activation of protein kinase C a…	-1.45686	cassette-exon, cassette-exon|alt-3'	E1.2|E16.1|E7.1|E7.1-E8.1|E8.2-E10.1|I5.1_234308493-E8.1	ENSG00000077044	3
ENSG00000104714	0.274136		ERICH1	ENSG00000104714	glutamate-rich 1 [Source:HGNC Symbol;Acc:27234]	upregulated	ei-ex	1	1	E12.1						-1.11943	cassette-exon	E12.1	ENSG00000104714	3
ENSG00000011454	0.57084		RABGAP1	ENSG00000011454	RAB GTPase activating protein 1 [Source:HGNC Symbol;Acc:17155]	upregulated	ei-ex	2	1	E2.3					positive regulation of GTPase activity // regulation of Rab GTPase activity // cell cycle // tubulin binding // GTPase activator activity // Rab GTPase activator activity // protein binding // cytoplasm // cytoskeleton // centrosome // cytosol // intracellular // microtubule associated complex	-1.25932	cassette-exon	E2.3	ENSG00000011454	3
ENSG00000000460	0.2388		C1orf112	ENSG00000000460	chromosome 1 open reading frame 112 [Source:HGNC Symbol;Acc:25565]	downregulated	ei-ex	1	1		E10.1	(-)AA:174(ENST00000481744-PEP)->180(ENST00000496973-PEP),(-)alt-C-terminus,(-)alt-N-terminus				1.44893	cassette-exon|cassetteExon	E10.1	ENSG00000000460	5
ENSG00000146776	0.541528		ATXN7L1	ENSG00000146776	ataxin 7-like 1 [Source:HGNC Symbol;Acc:22210]	upregulated	ei-ex	8	4	E8.2,E9.2	I18.1_105253144,I6.1_105332519	(+)truncated,(-)AA:68(ENSP00000420483)->743(ENSP00000419566),(-)AA:68(ENSP00000420483)->861(ENSP00000410759),(-)AA:738(ENSP00000418476)->743(ENSP00000419566),(-)AA:738(ENSP00000418476)->861(ENSP00000410759),(-)alt-C-terminus,(-)alt-N-terminus,(-)nonsense_mediated_decay	(+)COMPBIAS-Ser-rich,(-)COMPBIAS-Ser-rich,(-)DOMAIN-SCA7,(-)SCA7_dom-IPR013243			-2.28008	cassette-exon	E8.2|E9.2|I18.1_105253144-E19.1|I6.1_105332519-E10.1	ENSG00000146776	3
ENSG00000129197	0.234143		RPAIN	ENSG00000129197	RPA interacting protein [Source:HGNC Symbol;Acc:28641]	downregulated	ei-ex	1	1		E5.1	(-)AA:106(ENSP00000439939)->145(ENSP00000315069),(-)alt-C-terminus	(-)CROSSLNK-Glycyl lysine isopeptide (Lys-Gly) (interchain with G-Cter in SUMO); in isoform 2 (Probable)		DNA-dependent DNA replication // DNA repair // DNA recombination // protein import into nucleus // response to UV // protein complex binding // metal ion binding // nucleus // nucleolus // cytoplasm // cytoplasm // PML body // PML body	1.30439	exon-region-exclusion	E5.1	ENSG00000129197	3
ENSG00000074800	0.27127		ENO1	ENSG00000074800	enolase 1, (alpha) [Source:HGNC Symbol;Acc:3350]	upregulated	ei-ex	4	4	E3.5_8938644,I4.1_8935402,I4.1_8936258	E5.1_8934973				Glycolysis and Gluconeogenesis:WP534 // negative regulation of cell growth // small molecule metabolic process // glycolysis // gluconeogenesis // negative regulation of transcription from RNA polymerase II promoter // response to virus // negative regulation of transcription, DNA-dependent // carbohydrate metabolic process // transcription, DNA-dependent // glucose metabolic process // magnesium…	1.44666	alt-5', cassette-exon	E3.5_8938644|E5.1_8934973|I4.1_8935402-E5.1|I4.1_8936258-E5.1	ENSG00000074800	3
ENSG00000157353	0.216717		FUK	ENSG00000157353	fucokinase [Source:HGNC Symbol;Acc:29500]	upregulated	ei-ex	1	1	E7.1				(direct)Fucokinase-IPR012887	phosphorylation // metabolic process // fucokinase activity // kinase activity // nucleotide binding // transferase activity // transferase activity, transferring phosphorus-containing groups // ATP binding // cytoplasm	-1.73807	cassette-exon	E7.1	ENSG00000157353	3
ENSG00000245571	0.218522		AP001258.4	ENSG00000245571		downregulated	ei-ex	1	1		I5.1_58901122					-2.13618		E5.2_58902051-I5.1_58901122	ENSG00000245571	2
ENSG00000154727	0.438214		GABPA	ENSG00000154727	GA binding protein transcription factor, alpha subunit 60kDa [Source:HGNC Symbol;Acc:4071]	upregulated	ei-ex	3	3	E3.1,I2.1_27112343	E2.2			(direct)TF_GA-bd_asu-IPR016312	Allograft Rejection:KEGG-hsa05330:WP2328 // Mitochondrial Gene Expression:WP391 // Myometrial Relaxation and Contraction Pathways:WP289 // in utero embryonic development // negative regulation of transcription from RNA polymerase II promoter // transcription from RNA polymerase II promoter // regulation of transcription, DNA-dependent // regulation of transcription from RNA polymerase II promoter…	-1.58013	cassette-exon, cassette-exon|alt-3', cassette-exon|alt-5'	E2.2|E3.1|I2.1_27112343-E3.1	ENSG00000154727	3
ENSG00000101126	0.432963		ADNP	ENSG00000101126	activity-dependent neuroprotector homeobox [Source:HGNC Symbol;Acc:15766]	downregulated	ei-ex	2	2	E5.2|E2.2	I2.1_49535198				short-term memory // activation of protein kinase activity // negative regulation of gene expression // negative regulation of neuron apoptosis // neuroprotection // positive regulation of peptidyl-tyrosine phosphorylation // negative regulation of protein binding // positive regulation of synaptogenesis // nitric oxide homeostasis // regulation of protein ADP-ribosylation // positive regulation …	-1.25614	cassette-exon	E2.2-E6.1|I2.1_49535198-E6.1	ENSG00000101126	3
ENSG00000154723	0.20516		ATP5J	ENSG00000154723	ATP synthase, H+ transporting, mitochondrial Fo complex, subunit F6 [Source:HGNC Symbol;Acc:847]	upregulated	ei-ex	1	1	E1.11					Electron Transport Chain:WP111 // Oxidative phosphorylation:WP623 // transport // ATP metabolic process // ion transport // ATP catabolic process // ATP synthesis coupled proton transport // respiratory electron transport chain // mitochondrial ATP synthesis coupled proton transport // small molecule metabolic process // transporter activity // transmembrane transporter activity // ATPase activit…	1.32541	alt-5'	E1.11	ENSG00000154723	3
ENSG00000171680	0.440045		PLEKHG5	ENSG00000171680	pleckstrin homology domain containing, family G (with RhoGef domain) member 5 [Source:HGNC Symbol;Acc:29105]	upregulated	ei-ex	1	1	E7.2		(-)AA:1006(ENSP00000344570)->1083(ENSP00000366977),(-)alt-N-terminus			induction of apoptosis by extracellular signals // regulation of catalytic activity // regulation of small GTPase mediated signal transduction // apoptosis // regulation of Rho protein signal transduction // signal transduction // nerve growth factor receptor signaling pathway // endothelial cell migration // cell death // small GTPase mediated signal transduction // positive regulation of I-kapp…	-2.47454	alt-N-term|altPromoter	E7.2	ENSG00000171680	5
ENSG00000116906	0.526801		GNPAT	ENSG00000116906	glyceronephosphate O-acyltransferase [Source:HGNC Symbol;Acc:4416]	upregulated	ei-ex	3	2	E11.1_231405833	E3.1	(+)AA:146(AK309994-PEP)->222(ENSP00000402811),(+)alt-C-terminus,(+)alt-N-terminus	(+)Acyltransferase-IPR002123,(+)COMPBIAS-Poly-Ser		Triacylglyceride Synthesis:WP325 // fatty acid metabolic process // small molecule metabolic process // response to starvation // synapse assembly // myelination // paranodal junction assembly // cellular membrane organization // organ morphogenesis // response to nutrient // metabolic process // cellular lipid metabolic process // ether lipid biosynthetic process // cerebellum morphogenesis // p…	1.45852	cassette-exon, cassette-exon|alt-5'	E11.1_231405833|E3.1	ENSG00000116906	3
ENSG00000101901	0.51596		ALG13	ENSG00000101901	asparagine-linked glycosylation 13 homolog (S. cerevisiae) [Source:HGNC Symbol;Acc:30881]	downregulated	ei-ex	19	10	E7.10|E8.1,E8.1,E8.3,E9.1,E9.1|E8.3,E9.2	E7.1,E7.10,E7.10|E10.1,E7.10|E8.1	(+)AA:171(ENST00000487141-PEP)->422(ENSP00000427093),(+)AA:61(ENST00000468657-PEP)->95(ENST00000471924-PEP),(+)alt-C-terminus,(+)alt-N-terminus,(-)AA:95(ENST00000471924-PEP)->133(ENST00000473389-PEP),(-)AA:95(ENST00000471924-PEP)->171(ENST00000487141-PEP),(-)alt-C-terminus,(-)alt-N-terminus,(-)microRNA-target(hsa-miR-3666:TargetScan,hsa-miR-449abc:TargetScan,hsa-miR-4295:TargetScan,hsa-miR-34ac:T…	(+)DOMAIN-OTU,(+)OTU-IPR003323,(-)Glyco_trans_28_C-IPR007235	(direct)OTU-IPR003323, (direct)Glyco_trans_28_C-IPR007235	cellular protein metabolic process // carbohydrate metabolic process // dolichol-linked oligosaccharide biosynthetic process // post-translational protein modification // lipid glycosylation // protein N-linked glycosylation via asparagine // carbohydrate binding // N-acetylglucosaminyldiphosphodolichol N-acetylglucosaminyltransferase activity // transferase activity, transferring hexosyl groups …	1.08934	cassette-exon, cassette-exon|alt-3'	E7.1|E7.10|E7.10-E10.1|E7.10-E8.1|E7.10-E9.1|E8.1|E8.3|E8.3-E9.1|E9.1|E9.2	ENSG00000101901	3
ENSG00000137747	0.304473		TMPRSS13	ENSG00000137747	transmembrane protease, serine 13 [Source:HGNC Symbol;Acc:29808]	upregulated	ei-ex	1	1	I3.1_117785362					proteolysis // serine-type endopeptidase activity // scavenger receptor activity // catalytic activity // serine-type exopeptidase activity // peptidase activity // integral to membrane // membrane	-1.13567	cassette-exon|cassetteExon	E3.1-I3.1_117785362	ENSG00000137747	5
ENSG00000153283	0.573079		CD96	ENSG00000153283	CD96 molecule [Source:HGNC Symbol;Acc:16892]	upregulated	ei-ex	9	5	I6.1_111314301,I6.1_111314421,I9.1_111331671	E13.1,E9.1				regulation of immune response // immune response // cell adhesion // protein binding // plasma membrane // integral to plasma membrane	-5.54906	alternative_polyA, cassette-exon|alt-3'	E13.1|E9.1|E9.1-I9.1_111331671|I6.1_111314301-E7.1|I6.1_111314421-E7.1|I6.1_111314421-E8.1	ENSG00000153283	3
ENSG00000205885	0.282069		ABC12-49244600F4.3	ENSG00000205885		upregulated	ei-ex	1	1	E9.1						1.38138	cassette-exon|alt-3'	E9.1	ENSG00000205885	3
ENSG00000203739	0.440641		RP11-296O14.3	ENSG00000203739		upregulated	ei-ex	1	1	E2.1						-1.22081	cassette-exon	E2.1	ENSG00000203739	3
ENSG00000116584	0.495965		ARHGEF2	ENSG00000116584	Rho/Rac guanine nucleotide exchange factor (GEF) 2 [Source:HGNC Symbol;Acc:682]	downregulated	ei-ex	3	2		E12.1,E9.2	(+)AA:214(ENST00000497907-PEP)->229(ENST00000471589-PEP),(+)alt-C-terminus,(-)AA:443(BAG58711.1)->586(ENST00000462460-PEP),(-)alt-C-terminus,(-)alt-N-terminus	(-)DH-domain-IPR000219,(-)DOMAIN-DH,(-)DOMAIN-PH,(-)Pleckstrin_homology-IPR001849		Pathogenic Escherichia coli infection:KEGG-hsa05130:WP2272 // regulation of small GTPase mediated signal transduction // intracellular signal transduction // regulation of Rho protein signal transduction // mitosis // cell cycle // induction of apoptosis by extracellular signals // cell morphogenesis // negative regulation of microtubule depolymerization // intracellular protein transport // nega…	1.08454	cassette-exon	E12.1|E9.2	ENSG00000116584	3
ENSG00000116580	0.457862		GON4L	ENSG00000116580	gon-4-like (C. elegans) [Source:HGNC Symbol;Acc:25973]	downregulated	ei-ex	2	1		E1000.1_155587197				regulation of transcription, DNA-dependent // DNA binding // cytoplasm // nucleus // nucleolus	-1.65843	cassette-exon|alt-3'|trans-splicing	ENSG00000116580:E28.3-ENSG00000246203:E6.1_155587197	ENSG00000116580	3
ENSG00000203880	0.298584		PCMTD2	ENSG00000203880	protein-L-isoaspartate (D-aspartate) O-methyltransferase domain containing 2 [Source:HGNC Symbol;Acc:15882]	upregulated	ei-ex	2	2	I1.1_62887277,I1.1_62888404					protein modification process // protein-L-isoaspartate (D-aspartate) O-methyltransferase activity // cytoplasm	-3.63312		I1.1_62887277-E2.1|I1.1_62888404-E2.1	ENSG00000203880	2
ENSG00000185022	0.546737		MAFF	ENSG00000185022	v-maf musculoaponeurotic fibrosarcoma oncogene homolog F (avian) [Source:HGNC Symbol;Acc:6780]	upregulated	ei-ex	3	2	E1.3,E4.1					Myometrial Relaxation and Contraction Pathways:WP289 // in utero embryonic development // regulation of epidermal cell differentiation // transcription from RNA polymerase II promoter // blood coagulation // regulation of transcription, DNA-dependent // response to stress // parturition // sequence-specific DNA binding // sequence-specific DNA binding transcription factor activity // DNA binding …	4.33937	cassette-exon	E1.3|E4.1	ENSG00000185022	3
ENSG00000154920	0.518567		EME1	ENSG00000154920	essential meiotic endonuclease 1 homolog 1 (S. pombe) [Source:HGNC Symbol;Acc:24965]	upregulated	ei-ex	6	3	E4.1,E4.2	E4.2_48456038	(+)AA:337(ENSP00000425567)->570(ENSP00000339897),(+)alt-C-terminus,(+)alt-N-terminus,(-)AA:189(ENST00000510007-PEP)->337(ENSP00000425567),(-)alt-C-terminus,(-)alt-N-terminus,(-)retained_intron	(+)ERCC4_domain-IPR006166,(+)HELIX,(+)MOD_RES-Phosphoserine,(+)MOD_RES-Phosphothreonine,(+)STRAND,(+)TURN,(-)ERCC4_domain-IPR006166,(-)HELIX,(-)STRAND	(direct)ERCC4_domain-IPR006166	DNA recombination // DNA repair // DNA metabolic process // hydrolase activity // nuclease activity // endonuclease activity // protein binding // DNA binding // metal ion binding // nucleolus // nucleus	4.9041	alt-3'|cassette-exon, cassette-exon, cassette-exon|alt-5'	E4.1|E4.2|E4.2_48456038	ENSG00000154920	3
ENSG00000196943	0.274168		C14orf21	ENSG00000196943	chromosome 14 open reading frame 21 [Source:HGNC Symbol;Acc:19826]	downregulated	ei-ex	1	1		E2.1_24769933				GPCRs, Other:WP117 // RNA binding // binding	-1.37697	alt-5'	E2.1_24769933	ENSG00000196943	3
ENSG00000117697	0.579459		NSL1	ENSG00000117697	NSL1, MIND kinetochore complex component, homolog (S. cerevisiae) [Source:HGNC Symbol;Acc:24548]	upregulated	ei-ex	2	1	I5.1_212927674					mitotic cell cycle // M phase of mitotic cell cycle // mitotic prometaphase // chromosome segregation // cell division // protein binding // nucleus // MIS12/MIND type complex // chromosome // cytosol	-1.11601	alt-N-term, cassette-exon|cassetteExon	I5.1_212927674-E6.1|I5.1_212927674-E7.1	ENSG00000117697	5
ENSG00000174093	0.443024		RP11-1407O15.2	ENSG00000174093	Puromycin-sensitive aminopeptidase-like protein [Source:UniProtKB/Swiss-Prot;Acc:A6NEC2]	upregulated	ei-ex	6	5	E4.1,E6.1,E6.1_36367486,I7.2	E3.1	(-)AA:263(ENST00000400815-PEP)->478(ENSP00000308540),(-)alt-N-terminus,(-)retained_intron	(-)BINDING-Substrate,(-)Peptidase_M1_N-IPR014782	(indirect)Peptidase_M1_N-IPR014782	proteolysis // aminopeptidase activity // metallopeptidase activity // zinc ion binding	1.20256	cassette-exon, cassette-exon|alt-3', cassette-exon|intron-retention	E3.1|E4.1|E6.1|E6.1-I7.2|E6.1_36367486	ENSG00000174093	3
ENSG00000155229	0.60715		MMS19	ENSG00000155229	MMS19 nucleotide excision repair homolog (S. cerevisiae) [Source:HGNC Symbol;Acc:13824]	upregulated	ei-ex	5	3	E22.6,I11.1_99229275,I11.1_99229305					two-component signal transduction system (phosphorelay) // nucleotide-excision repair // response to hormone stimulus // positive regulation of transcription, DNA-dependent // chromosome segregation // transcription, DNA-dependent // protein binding, bridging // estrogen receptor binding // receptor signaling complex scaffold activity // transcription coactivator activity // binding // protein bi…	1.21283	cassette-exon|alt-5', cassette-exon|cassetteExon	E11.3-I11.1_99229305|E22.6|I11.1_99229275-E13.1	ENSG00000155229	5
ENSG00000178295	0.240792		GEN1	ENSG00000178295	Gen homolog 1, endonuclease (Drosophila) [Source:HGNC Symbol;Acc:26881]	upregulated	ei-ex	3	2	E1.5,I3.1_17945447		(+)AA:908(ENSP00000318977)->908(CR936783-PEP),(+)alt-coding	(-)REGION-I-domain,(-)REGION-N-domain,(-)XPG/RAD2_endonuclease-IPR006086,(-)XPGC_Rad_DNA_repair-IPR006084,(-)XPG_DNA_repair_N-IPR006085		DNA repair // hydrolase activity // nuclease activity // endonuclease activity // catalytic activity // DNA binding // metal ion binding // nucleus	1.25486	cassette-exon|alt-5'	E1.5|E3.2-I3.1_17945447	ENSG00000178295	3
ENSG00000254641	0.456223		RP11-732A19.2	ENSG00000254641		upregulated	ei-ex	1	1	E2.1						-1.05865	cassette-exon	E2.1	ENSG00000254641	3
ENSG00000189067	0.596554		LITAF	ENSG00000189067	lipopolysaccharide-induced TNF factor [Source:HGNC Symbol;Acc:16841]	upregulated	ei-ex	2	2	E3.1	I1.1_11681007	(+)AA:161(CAD97778.1)->161(ENSP00000340118)			apoptosis // regulation of transcription from RNA polymerase II promoter // signal transduction // positive regulation of I-kappaB kinase/NF-kappaB cascade // signal transducer activity // WW domain binding // protein binding // Golgi apparatus // membrane // lysosomal membrane	-1.74646	alt-N-term|altPromoter, altPromoter	E3.1|I1.1_11681007-E4.1	ENSG00000189067	5
ENSG00000186111	0.224946		PIP5K1C	ENSG00000186111	phosphatidylinositol-4-phosphate 5-kinase, type I, gamma [Source:HGNC Symbol;Acc:8996]	upregulated	ei-ex	1	1	I4.1_3661524					Focal Adhesion:WP306 // B Cell Receptor Signaling Pathway:WP23 // Regulation of Actin Cytoskeleton:WP51 // phagocytosis // adherens junction assembly // clathrin-mediated endocytosis // actin cytoskeleton organization // axon guidance // synaptic vesicle endocytosis // phosphatidylinositol phosphorylation // neutrophil chemotaxis // phosphatidylinositol metabolic process // axonogenesis // cell-c…	-1.17965		E4.1-I4.1_3661524	ENSG00000186111	2
ENSG00000170113	0.377604		NIPA1	ENSG00000170113	non imprinted in Prader-Willi/Angelman syndrome 1 [Source:HGNC Symbol;Acc:17043]	downregulated	ei-ex	2	2		E5.1|E7.1,E7.1			(indirect)DUF803-IPR008521	ion transport // magnesium ion transport // cell death // early endosome // plasma membrane // integral to membrane	1.65559	cassette-exon	E5.1-E7.1|E7.1	ENSG00000170113	3
ENSG00000196547	0.502315		MAN2A2	ENSG00000196547	mannosidase, alpha, class 2A, member 2 [Source:HGNC Symbol;Acc:6825]	downregulated	ei-ex	2	1		E2.2	(+)truncated,(-)AA:120(ENSP00000453078)->796(ENSP00000452631),(-)nonsense_mediated_decay	(-)ACT_SITE-Nucleophile,(-)Glyco_hydro_38_C-IPR011682,(-)Glyco_hydro_38_cen_dom-IPR015341,(-)Glyco_hydro_38_core-IPR000602,(-)METAL-Zinc		mannose metabolic process // carbohydrate metabolic process // protein N-linked glycosylation via asparagine // cellular protein metabolic process // metabolic process // post-translational protein modification // cation binding // hydrolase activity, hydrolyzing N-glycosyl compounds // carbohydrate binding // mannosyl-oligosaccharide 1,3-1,6-alpha-mannosidase activity // catalytic activity // zi…	1.03399	cassette-exon	E2.2	ENSG00000196547	3
ENSG00000130755	0.285048		GMFG	ENSG00000130755	glia maturation factor, gamma [Source:HGNC Symbol;Acc:4374]	upregulated	ei-ex	5	5	E2.1,E2.1_39826194,E6.1	E3.1,E7.1	(-)microRNA-target(hsa-miR-425*:mirbase,hsa-miR-431:miRanda)		(direct)Actin-bd_cofilin/tropomyosin-IPR002108, (direct)STRAND-UniProt, (direct)GMF-beta-IPR011171, (direct)DOMAIN-ADF-H-UniProt	protein phosphorylation // positive regulation of catalytic activity // protein kinase inhibitor activity // growth factor activity // actin binding // enzyme activator activity // intracellular	-1.32157	alt-3', cassette-exon, cassette-exon|alt-3'	E2.1|E2.1_39826194|E3.1|E6.1|E7.1	ENSG00000130755	3
ENSG00000197948	0.263685		FCHSD1	ENSG00000197948	FCH and double SH3 domains 1 [Source:HGNC Symbol;Acc:25463]	upregulated	ei-ex	1	1	I7.1_141028032					protein binding	-1.82416		I7.1_141028032-E8.1	ENSG00000197948	2
ENSG00000176945	0.265077		MUC20	ENSG00000176945	mucin 20, cell surface associated [Source:HGNC Symbol;Acc:23282]	upregulated	ei-ex	1	1	E6.1		(-)AA:520(ENSP00000371380)->674(ENSP00000405629),(-)alt-coding	(-)COMPBIAS-Ser-rich,(-)COMPBIAS-Thr-rich,(-)REGION-12 X 20 AA approximate tandem repeats of S-S-E-S-S-A-S-S-D-S-P-H-P-V-I-T-P-S-R-A,(-)REGION-Involved in oligomerization,(-)REPEAT-1,(-)REPEAT-10		activation of MAPK activity // hepatocyte growth factor receptor signaling pathway // cellular protein metabolic process // post-translational protein modification // protein homooligomerization // O-glycan processing // protein binding // microvillus membrane // apical plasma membrane // plasma membrane // Golgi lumen // extracellular region // basal plasma membrane // cell projection	-1.02949	cassette-exon|alt-3'	E6.1	ENSG00000176945	3
ENSG00000132507	0.58488		EIF5A	ENSG00000132507	eukaryotic translation initiation factor 5A [Source:HGNC Symbol;Acc:3300]	upregulated	ei-ex	2	2	E2.3,E4.1					Translation Factors:WP107 // translational frameshifting // positive regulation of translational termination // protein export from nucleus // positive regulation of translational elongation // cellular protein metabolic process // mRNA export from nucleus // positive regulation of cell proliferation // induction of apoptosis // post-translational protein modification // nucleocytoplasmic transpo…	1.09651	cassette-exon	E2.3|E4.1	ENSG00000132507	3
ENSG00000176946	0.33744		THAP4	ENSG00000176946	THAP domain containing 4 [Source:HGNC Symbol;Acc:23187]	downregulated	ei-ex	1	1		E3.2	(+)AA:165(ENSP00000385931)->577(ENSP00000385006),(+)alt-N-terminus	(+)MOD_RES-Phosphoserine,(+)ZN_FING-THAP-type,(+)Znf_C2CH-IPR006612		metal ion binding // nucleic acid binding // DNA binding	-1.12173	cassette-exon	E3.2	ENSG00000176946	3
ENSG00000171649	0.396736		ZIK1	ENSG00000171649	zinc finger protein interacting with K protein 1 homolog (mouse) [Source:HGNC Symbol;Acc:33104]	upregulated	ei-ex	1	1	E2.1					regulation of transcription, DNA-dependent // zinc ion binding // nucleic acid binding // DNA binding // metal ion binding // nucleus // intracellular	-1.57882	cassette-exon	E2.1	ENSG00000171649	3
ENSG00000156958	0.441741		GALK2	ENSG00000156958	galactokinase 2 [Source:HGNC Symbol;Acc:4119]	upregulated	ei-ex	1	1	E14.1				(indirect)Galactokinase-IPR000705	carbohydrate metabolic process // galactose metabolic process // phosphorylation // carbohydrate phosphorylation // metabolic process // N-acetylgalactosamine kinase activity // phosphotransferase activity, alcohol group as acceptor // kinase activity // nucleotide binding // galactokinase activity // transferase activity // ATP binding // cytoplasm	1.21881	cassette-exon	E14.1	ENSG00000156958	3
ENSG00000126005	0.548072		MT1P3	ENSG00000126005	metallothionein 1 pseudogene 3 [Source:HGNC Symbol;Acc:16120]	upregulated	ei-ex	1	1	E11.1						1.04392	cassette-exon	E11.1	ENSG00000126005	3
ENSG00000178127	0.274743		NDUFV2	ENSG00000178127	NADH dehydrogenase (ubiquinone) flavoprotein 2, 24kDa [Source:HGNC Symbol;Acc:7717]	upregulated	ei-ex	1	1	I4.1_9116297		(+)AA:49(ENST00000474350-PEP)->63(ENST00000483511-PEP),(+)alt-C-terminus,(+)retained_intron			Electron Transport Chain:WP111 // Oxidative phosphorylation:WP623 // nervous system development // transport // mitochondrial electron transport, NADH to ubiquinone // cardiac muscle tissue development // respiratory electron transport chain // small molecule metabolic process // oxidation-reduction process // 2 iron, 2 sulfur cluster binding // NAD binding // metal ion binding // NADH dehydrogen…	2.93105	exon-region-exclusion	I4.1_9116297-E5.4	ENSG00000178127	3
ENSG00000168610	0.493622		STAT3	ENSG00000168610	signal transducer and activator of transcription 3 (acute-phase response factor) [Source:HGNC Symbol;Acc:11364]	downregulated	ei-ex	1	1		I19.1_40471874				IL-5 Signaling Pathway:WP127 // BDNF signaling pathway:WP2380 // IL-9 Signaling Pathway:WP22 // TSLP Signaling Pathway:WP2203 // Regulation of Microtubule Cytoskeleton:WP2038 // IL-2 Signaling Pathway:WP49 // Adipogenesis:WP236 // Androgen receptor signaling pathway:WP138 // Physiological and Pathological Hypertrophy of the Heart:WP1528 // MicroRNAs in cardiomyocyte hypertrophy:WP1544 // IL17 sig…	1.78113		I19.1_40471874-E20.2	ENSG00000168610	2
ENSG00000169239	0.545114		CA5B	ENSG00000169239	carbonic anhydrase VB, mitochondrial [Source:HGNC Symbol;Acc:1378]	upregulated	ei-ex	7	6	E3.4,E4.1,E4.1|E5.4,I3.1_15763688	E2.1,E2.1|E7.1				metabolic process // one-carbon metabolic process // metal ion binding // lyase activity // zinc ion binding // carbonate dehydratase activity // mitochondrion	-1.42436	alt-N-term, cassette-exon, cassette-exon|alt-3'	E2.1|E2.1-E7.1|E2.1-I3.1_15763688|E3.4|E4.1|E4.1-E5.4	ENSG00000169239	3
ENSG00000228315	0.421983		GUSBP11	ENSG00000228315	glucuronidase, beta pseudogene 11 [Source:HGNC Symbol;Acc:42325]	downregulated	ei-ex	10	7	E12.1,E12.2,E12.3	E10.4,E12.1|E10.6,E12.1|E10.7,E9.3	(+)AA:126(AK125808-PEP)->175(X52204-PEP),(+)AA:155(AK056875-PEP)->181(BC033757-PEP),(+)alt-C-terminus,(+)alt-N-terminus,(-)AA:126(AK125808-PEP)->175(X52204-PEP),(-)alt-C-terminus,(-)alt-N-terminus				-2.4532	cassette-exon, cassette-exon|alt-5'	E10.4|E10.6-E13.1|E10.6-E15.2|E10.7-E13.1|E12.1|E12.2|E12.3|E9.3	ENSG00000228315	3
ENSG00000224066	0.279872		RP4-622L5.7	ENSG00000224066		upregulated	ei-ex	1	1	E2.1						-1.03867		E2.1	ENSG00000224066	2
ENSG00000151287	0.301735		C13orf27	ENSG00000151287	chromosome 13 open reading frame 27 [Source:HGNC Symbol;Acc:25188]	downregulated	ei-ex	4	3		E3.1,E4.2,I2.1_103423873	(-)AA:186(ENSP00000365189)->227(ENSP00000365200),(-)AA:72(ENSP00000365190)->113(ENSP00000365195),(-)alt-N-terminus			hydrolase activity	2.29833	alt-C-term, cassette-exon|alt-3', cassetteExon|altPromoter|bleedingExon	E3.1|E4.2|I2.1_103423873-E4.2	ENSG00000151287	4
ENSG00000143476	0.204927		DTL	ENSG00000143476	denticleless homolog (Drosophila) [Source:HGNC Symbol;Acc:30288]	downregulated	ei-ex	1	1		E2.1	(+)AA:409(ENSP00000410412)->459(ENST00000475419-PEP),(+)alt-N-terminus	(+)REPEAT-WD 6,(+)REPEAT-WD 7,(+)WD40_repeat-IPR001680,(+)WD40_repeat_2-IPR019782,(+)WD40_repeat_subgr-IPR019781		G2/M transition DNA damage checkpoint // response to UV // translesion synthesis // response to DNA damage stimulus // protein monoubiquitination // ubiquitin-dependent protein catabolic process // DNA replication // regulation of cell cycle // protein polyubiquitination // protein binding // ubiquitin-protein ligase activity // cytoplasm // cytoskeleton // nuclear membrane // centrosome // nucle…	4.0937	cassette-exon	E2.1	ENSG00000143476	3
ENSG00000064012	0.352062		CASP8	ENSG00000064012	caspase 8, apoptosis-related cysteine peptidase [Source:HGNC Symbol;Acc:1509]	upregulated	ei-ex	8	5	E11.6,E12.1|E13.1,I13.1_202140359	E14.1,E14.1|E11.6	(+)AA:220(ENSP00000376094)->395(ENSP00000264274),(+)AA:235(ENSP00000376088)->395(ENSP00000264274),(+)alt-C-terminus,(-)microRNA-target(hsa-miR-383:miRanda)	(+)ACT_SITE,(+)HELIX,(+)MOD_RES-Phosphoserine; by CDK1,(+)MOD_RES-Phosphotyrosine,(+)Pept_C14_ICE_p20-IPR001309,(+)Pept_C14_cat-IPR011600,(+)Pept_C14_p10-IPR002138,(+)Pept_C14_p45_core-IPR015917,(+)STRAND,(+)TURN,(-)MOD_RES-Phosphoserine	(direct)Pept_C14_ICE_p20-IPR001309	TNF alpha Signaling Pathway:WP231 // Alzheimers Disease:WP2059 // Toll-like receptor signaling pathway:WP75 // Integrated Pancreatic Cancer Pathway:WP2377 // Allograft Rejection:KEGG-hsa05330:WP2328 // MAPK Signaling Pathway:WP382 // BCL-XL prevents the binding of truncated BID to BAX. This is prevented by BAD. BAD can displace tBID from BCL-XL. :WP231 // FAS pathway and Stress induction of HSP r…	-2.55076	alt-5', cassette-exon, cassette-exon|cassetteExon	E11.6|E11.6-E14.1|E12.1-E13.1|E14.1|I13.1_202140359-E14.1	ENSG00000064012	5
ENSG00000140307	0.598483		GTF2A2	ENSG00000140307	general transcription factor IIA, 2, 12kDa [Source:HGNC Symbol;Acc:4647]	downregulated	ei-ex	4	4	E5.2	E4.2,E5.1|E4.2,E6.1|E5.2	(-)AA:34(ENST00000267869-PEP)->74(ENSP00000418574),(-)AA:72(ENSP00000452648)->74(ENSP00000418574),(-)alt-C-terminus,(-)alt-N-terminus	(+)HELIX,(+)STRAND,(+)TFIIA_gsu_C-IPR015871,(+)TFIIA_gsu_N-IPR015872,(-)HELIX,(-)STRAND,(-)TFIIA_gsu_C-IPR015871,(-)TFIIA_gsu_N-IPR015872	(direct)TFIIA_gsu_N-IPR015872, (direct)TFIIA_gsu-IPR003194, (direct)TFIIA_gsu_C-IPR015871	Eukaryotic Transcription Initiation:WP405 // positive regulation of sequence-specific DNA binding transcription factor activity // RNA polymerase II transcriptional preinitiation complex assembly // transcription initiation from RNA polymerase II promoter // interspecies interaction between organisms // regulation of transcription, DNA-dependent // gene expression // positive regulation of transc…	-1.02809	cassette-exon, mutually-exclusive-exon	E4.2|E4.2-E6.1|E5.2|E5.2-E7.1	ENSG00000140307	3
ENSG00000198198	0.329294		SZT2	ENSG00000198198	seizure threshold 2 homolog (mouse) [Source:HGNC Symbol;Acc:29040]	upregulated	ei-ex	1	1	I25.1_43897733					post-embryonic development // pigmentation // central nervous system development // peroxisome	-2.23522		E25.1-I25.1_43897733	ENSG00000198198	2
ENSG00000171735	0.457793		CAMTA1	ENSG00000171735	calmodulin binding transcription activator 1 [Source:HGNC Symbol;Acc:18806]	upregulated	ei-ex	1	1	E8.1		(+)AA:30(ENST00000470648-PEP)->32(ENST00000461580-PEP),(+)alt-C-terminus,(+)alt-N-terminus		(indirect)CG-1-IPR005559	miR-targeted genes in muscle cell - TarBase:WP2005 // regulation of transcription, DNA-dependent // calmodulin binding // protein binding // DNA binding // cytoplasm // nucleus	1.35169	mutually-exclusive-exon	E8.1	ENSG00000171735	3
ENSG00000130595	0.542139		TNNT3	ENSG00000130595	troponin T type 3 (skeletal, fast) [Source:HGNC Symbol;Acc:11950]	upregulated	ei-ex	8	5	E10.1,E11.1,E12.2,E12.3,E20.1		(+)AA:239(ENSP00000380471)->239(ENSP00000413203),(+)AA:256(ENSP00000371001)->270(ENSP00000380476),(+)AA:261(ENSP00000370975)->269(ENSP00000380468),(+)alt-coding,(-)AA:261(ENSP00000370975)->269(ENSP00000380468),(-)alt-coding		(indirect)Troponin-IPR001978	Striated Muscle Contraction:WP383 // muscle filament sliding // regulation of ATPase activity // regulation of striated muscle contraction // skeletal muscle contraction // calcium-dependent protein binding // troponin I binding // calcium-dependent ATPase activity // actin binding // troponin C binding // tropomyosin binding // cytosol // troponin complex	-1.12178	cassette-exon, cassette-exon|cassetteExon|alt-3', mutually-exclusive-exon|cassetteExon	E10.1|E11.1|E12.2|E12.3|E20.1	ENSG00000130595	5
ENSG00000064115	0.532255		TM7SF3	ENSG00000064115	transmembrane 7 superfamily member 3 [Source:HGNC Symbol;Acc:23049]	downregulated	ei-ex	2	2		E10.2|E13.1,E10.2|E14.2				integral to membrane // plasma membrane	-1.17105	cassette-exon	E10.2-E13.1|E10.2-E14.2	ENSG00000064115	3
ENSG00000171466	0.457779		ZNF562	ENSG00000171466	zinc finger protein 562 [Source:HGNC Symbol;Acc:25950]	downregulated	ei-ex	1	1		E3.1|E5.1				regulation of transcription, DNA-dependent // zinc ion binding // nucleic acid binding // DNA binding // metal ion binding // nucleus // intracellular	1.41997	cassette-exon	E3.1-E5.1	ENSG00000171466	3
ENSG00000124596	0.25493		C6orf130	ENSG00000124596	chromosome 6 open reading frame 130 [Source:HGNC Symbol;Acc:21257]	upregulated	ei-ex	1	1	E8.1		(+)AA:41(ENSP00000244558)->152(ENSP00000416829),(+)alt-N-terminus	(+)A1pp-IPR002589,(+)BINDING-Substrate; via amide nitrogen,(+)DOMAIN-Macro,(+)HELIX,(+)REGION-Substrate binding,(+)STRAND	(direct)A1pp-IPR002589	purine nucleoside metabolic process // deacetylase activity // purine nucleoside binding	1.25116	cassette-exon	E8.1	ENSG00000124596	3
ENSG00000125629	0.408969		INSIG2	ENSG00000125629	insulin induced gene 2 [Source:HGNC Symbol;Acc:20452]	downregulated	ei-ex	6	5	E2.1,E4.1,E4.1|E2.1,I4.1_118858675	I2.1_118846556	(+)AA:117(ENST00000467223-PEP)->117(ENST00000485520-PEP),(+)AA:117(ENST00000485520-PEP)->117(ENST00000467223-PEP),(+)AA:39(ENSP00000400126)->117(ENST00000467223-PEP),(+)alt-C-terminus,(+)alt-N-terminus,(+)nonsense_mediated_decay,(-)AA:117(ENST00000485520-PEP)->117(ENST00000467223-PEP)	(+)TRANSMEM-Helical;		SREBP signalling:WP1982 // cranial suture morphogenesis // palate development // response to insulin stimulus // response to lipid // negative regulation of steroid biosynthetic process // sterol biosynthetic process // triglyceride metabolic process // steroid metabolic process // cholesterol metabolic process // inner ear morphogenesis // middle ear morphogenesis // response to sterol depletion…	4.29684	alt-3', cassette-exon, cassette-exon|cassetteExon|alt-5'	E2.1|E2.1-E4.1|E4.1|E4.2-I4.1_118858675|I2.1_118846556-E6.2	ENSG00000125629	5
ENSG00000072501	0.36804		SMC1A	ENSG00000072501	structural maintenance of chromosomes 1A [Source:HGNC Symbol;Acc:11111]	downregulated	ei-ex	3	3		E2.1,E2.2,E4.1|E5.2	(-)AA:237(ENST00000463684-PEP)->1211(BC171726-PEP),(-)AA:237(ENST00000463684-PEP)->289(ENSP00000413509),(-)AA:289(ENSP00000413509)->516(ENSP00000364489),(-)alt-C-terminus,(-)alt-N-terminus	(+)MOD_RES-N6-acetyllysine,(+)MOD_RES-Phosphoserine,(+)Tropomyosin-IPR000533,(-)COILED,(-)COMPBIAS-Ala/Asp-rich (DA-box),(-)MOD_RES-N6-acetyllysine,(-)MOD_RES-Phosphoserine,(-)MOD_RES-Phosphoserine; by ATM,(-)MOD_RES-Phosphoserine; by ATM and ATR,(-)NP_BIND-ATP,(-)REGION-Flexible hinge,(-)RecF/RecN/SMC-IPR003395,(-)SMC_hinge-IPR010935,(-)Tropomyosin-IPR000533	(indirect)RecF/RecN/SMC-IPR003395	RB in Cancer:WP2446 // miR-targeted genes in muscle cell - TarBase:WP2005 // mRNA Processing:WP411 // Cell Cycle:WP179 // Cell cycle:WP179 // miRNA Regulation of DNA Damage Response:WP1530 // DNA damage response:WP707 // miR-targeted genes in lymphocytes - TarBase:WP2004 // mRNA processing:WP411 // miR-targeted genes in epithelium - TarBase:WP2002 // DNA Damage Response:WP707 // M phase of mitoti…	1.49073	cassette-exon, cassette-exon|alt-3'	E2.1|E2.2|E4.1-E8.1	ENSG00000072501	3
ENSG00000139323	0.335641		POC1B	ENSG00000139323	POC1 centriolar protein homolog B (Chlamydomonas) [Source:HGNC Symbol;Acc:30836]	upregulated	ei-ex	3	3	E13.1	E16.2|E15.2,I15.1_89827690				cilium assembly // cell projection organization // protein binding // cytoplasm // cytoskeleton // centrosome // centriole // cell projection // microtubule basal body	2.69963	cassette-exon, cassette-exon|alt-3'	E13.1|E15.2-E17.1|I15.1_89827690-E16.2	ENSG00000139323	3
ENSG00000254996	0.249612		ANKHD1-EIF4EBP3	ENSG00000254996	ANKHD1-EIF4EBP3 readthrough [Source:HGNC Symbol;Acc:33530]	upregulated	ei-ex	2	2	E33.2	E34.1				RNA binding // protein binding // cytoplasm // nucleus // nucleolus	-1.3723	alt-3', alt-5'	E33.2|E34.1	ENSG00000254996	3
ENSG00000156398	0.534571		SFXN2	ENSG00000156398	sideroflexin 2 [Source:HGNC Symbol;Acc:16086]	upregulated	ei-ex	1	1	E6.1_10448908					cation transport // iron ion homeostasis // transmembrane transport // cation transmembrane transporter activity // integral to membrane // membrane // mitochondrion // mitochondrial inner membrane	1.07841	cassette-exon|alt-3'	E5.1-E6.1_104489080	ENSG00000156398	3
ENSG00000102100	0.261878		SLC35A2	ENSG00000102100	solute carrier family 35 (UDP-galactose transporter), member A2 [Source:HGNC Symbol;Acc:11022]	downregulated	ei-ex	1	1		E5.1	(-)AA:218(ENSP00000365698)->406(BAG56926.1),(-)alt-C-terminus,(-)alt-N-terminus	(-)DMT-IPR000620,(-)DUF250-IPR004853,(-)MOD_RES-Phosphoserine,(-)Nuc_sug_transpt-IPR007271,(-)TRANSMEM-Helical;,(-)UAA-IPR013657,(-)UDPgal_transpt-IPR004689	(direct)Nuc_sug_transpt-IPR007271, (direct)DUF250-IPR004853, (direct)UAA-IPR013657, (direct)DMT-IPR000620, (direct)UDP/CMP-sugar_transptr-IPR021189, (direct)UDPgal_transpt-IPR004689	transport // transmembrane transport // UDP-galactose transport // galactose metabolic process // nucleotide-sugar transport // UDP-galactose transmembrane transport // carbohydrate transport // sugar // nucleotide-sugar transmembrane transporter activity // UDP-galactose transmembrane transporter activity // Golgi apparatus // nucleus // Golgi membrane // membrane // integral to membrane	-1.08304	alt-3'|altThreePrime	E5.1	ENSG00000102100	5
ENSG00000105726	0.400921		ATP13A1	ENSG00000105726	ATPase type 13A1 [Source:HGNC Symbol;Acc:24215]	upregulated	ei-ex	1	1	I3.1_19772435					cation transport // metabolic process // biological_process // ATP biosynthetic process // hydrolase activity // hydrolase activity, acting on acid anhydrides, catalyzing transmembrane movement of substances // ATPase activity // nucleotide binding // catalytic activity // molecular_function // ATPase activity, coupled to transmembrane movement of ions, phosphorylative mechanism // metal ion bind…	-2.63489	altPromoter|cassette-exon	I3.1_19772435-E5.1	ENSG00000105726	5
ENSG00000128394	0.274978		APOBEC3F	ENSG00000128394	apolipoprotein B mRNA editing enzyme, catalytic polypeptide-like 3F [Source:HGNC Symbol;Acc:17356]	downregulated	ei-ex	2	1		E3.1			(direct)APOBEC_N-IPR013158	DNA demethylation // response to virus // negative regulation of viral genome replication // base conversion or substitution editing // negative regulation of transposition // negative regulation of retroviral genome replication // positive regulation of defense response to virus by host // negative regulation of viral reproduction // cytidine deamination // innate immune response // hydrolase ac…	1.00003	cassette-exon	E3.1	ENSG00000128394	3
ENSG00000037042	0.258115		TUBG2	ENSG00000037042	tubulin, gamma 2 [Source:HGNC Symbol;Acc:12419]	upregulated	ei-ex	2	2	E5.1	I4.1_40813974			(direct)Beta_tubulin-IPR002453, (direct)Epsilon_tubulin-IPR004057, (direct)Alpha_tubulin-IPR002452, (direct)Tubulin-IPR000217, (direct)Tubulin_FtsZ_GTPase-IPR003008	microtubule-based process // mitotic cell cycle // protein polymerization // G2/M transition of mitotic cell cycle // GTP catabolic process // GTPase activity // structural molecule activity // nucleotide binding // GTP binding // cytoplasm // cytoplasmic microtubule // pericentriolar material // centrosome // cytosol // microtubule organizing center // protein complex // microtubule cytoskeleton…	-1.44443	altThreePrime, cassette-exon	E5.1|I4.1_40813974-E6.1	ENSG00000037042	4
ENSG00000109133	0.319617		TMEM33	ENSG00000109133	transmembrane protein 33 [Source:HGNC Symbol;Acc:25541]	downregulated	ei-ex	1	1		I1.1_41939375				biological_process // protein binding // melanosome // integral to membrane // membrane	-1.23351		I1.1_41939375-E2.1	ENSG00000109133	2
ENSG00000065526	0.396257		SPEN	ENSG00000065526	spen homolog, transcriptional regulator (Drosophila) [Source:HGNC Symbol;Acc:17575]	upregulated	ei-ex	3	1	E3.2		(-)AA:373(ENSP00000364906)->3664(ENSP00000364912),(-)alt-C-terminus,(-)alt-N-terminus	(-)COILED,(-)COMPBIAS-Arg-rich,(-)COMPBIAS-Pro-rich,(-)COMPBIAS-Tyr-rich,(-)DNA_BIND,(-)DOMAIN-RID,(-)DOMAIN-RRM 1,(-)DOMAIN-RRM 2,(-)DOMAIN-RRM 3,(-)DOMAIN-RRM 4,(-)DOMAIN-SPOC,(-)HELIX,(-)MOD_RES-Phosphoserine,(-)MOD_RES-Phosphothreonine,(-)REGION-Interaction with MSX2,(-)REGION-Interaction with RBPSUH,(-)RRM_dom-IPR000504,(-)SPOC_C-IPR012921,(-)SPOC_met-IPR010912,(-)STRAND,(-)TURN		Notch Signaling Pathway:WP61 // transcription, DNA-dependent // negative regulation of transcription from RNA polymerase II promoter // positive regulation of transcription, DNA-dependent // interspecies interaction between organisms // regulation of transcription, DNA-dependent // Notch signaling pathway // negative regulation of transcription, DNA-dependent // positive regulation of neurogenesi…	1.17336	cassette-exon	E3.2	ENSG00000065526	3
ENSG00000169567	0.283929		HINT1	ENSG00000169567	histidine triad nucleotide binding protein 1 [Source:HGNC Symbol;Acc:4912]	upregulated	ei-ex	5	4	E3.6	E4.1,E4.2,E5.1			(direct)Histidine_triad_HIT-IPR001310	signal transduction // hydrolase activity // protein kinase C binding // catalytic activity // cytoplasm // cytoskeleton // nucleus // plasma membrane	1.05253	alt-3', cassette-exon, cassette-exon|alt-5'	E3.6|E4.1|E4.2|E5.1	ENSG00000169567	3
ENSG00000134986	0.576518		C5orf13	ENSG00000134986	chromosome 5 open reading frame 13 [Source:HGNC Symbol;Acc:16834]	upregulated	ei-ex	3	2	E6.4,E6.5		(+)AA:33(ENSP00000422046)->68(ENSP00000399766),(+)AA:33(ENSP00000422046)->68(ENSP00000422630),(+)AA:68(ENSP00000368993)->68(ENSP00000399766),(-)truncated	(+)MOD_RES-Phosphoserine (Probable),(+)Neuronal_3.1-IPR024417		axon regeneration // regulation of transforming growth factor beta receptor signaling pathway // regulation of neuron differentiation // protein binding // cytoplasm // nucleus	1.96888	cassette-exon|altPromoter, cassette-exon|altPromoter|alt-5'	E6.4|E6.5	ENSG00000134986	5
ENSG00000243335	0.24266		KCTD7	ENSG00000243335	potassium channel tetramerisation domain containing 7 [Source:HGNC Symbol;Acc:21957]	upregulated	ei-ex	1	1	I5.1_66165756					endocytosis // potassium ion transport // protein transport // voltage-gated potassium channel activity // zinc ion binding // protein binding // DNA binding // metal ion binding // cytoplasm // recycling endosome // membrane // voltage-gated potassium channel complex // early endosome	-2.18225	cassetteExon|altPromoter|alternative_polyA|bleedingExon	E1.3-I5.1_66165756	ENSG00000243335	4
ENSG00000082641	0.47651		NFE2L1	ENSG00000082641	nuclear factor (erythroid-derived 2)-like 1 [Source:HGNC Symbol;Acc:7781]	upregulated	ei-ex	2	1	E2.1		(-)AA:583(BX647976-PEP)->742(ENSP00000350072),(-)alt-coding			inflammatory response // transcription from RNA polymerase II promoter // regulation of transcription, DNA-dependent // anatomical structure morphogenesis // heme biosynthetic process // sequence-specific DNA binding // sequence-specific DNA binding transcription factor activity // transcription cofactor activity // protein binding // DNA binding // protein dimerization activity // nucleus	2.10331	alt-N-term|altPromoter	E2.1	ENSG00000082641	5
ENSG00000079332	0.43206		SAR1A	ENSG00000079332	SAR1 homolog A (S. cerevisiae) [Source:HGNC Symbol;Acc:10534]	downregulated	ei-ex	2	2		E4.2,E5.1_71921683				SREBP signalling:WP1982 // small GTPase mediated signal transduction // ER to Golgi vesicle-mediated transport // vesicle-mediated transport // GTP catabolic process // G-protein coupled receptor protein signaling pathway // intracellular protein transport // GTPase activity // guanyl nucleotide binding // signal transducer activity // nucleotide binding // GTP binding // cytoplasm // Golgi appar…	-1.30393	cassette-exon, cassette-exon|alt-3'	E4.2|E5.1_71921683	ENSG00000079332	3
ENSG00000111481	0.319112		COPZ1	ENSG00000111481	coatomer protein complex, subunit zeta 1 [Source:HGNC Symbol;Acc:2243]	downregulated	ei-ex	1	1		E6.1	(-)AA:119(ENSP00000448235)->126(ENSP00000388141),(-)alt-N-terminus	(+)STRAND		intra-Golgi vesicle-mediated transport // retrograde vesicle-mediated transport, Golgi to ER // vesicle-mediated transport // cellular membrane organization // transport // COPI coating of Golgi vesicle // intracellular protein transport // cytoplasm // Golgi apparatus // cytosol // Golgi membrane // membrane coat // cytoplasmic vesicle // membrane // COPI vesicle coat	-1.12658	cassette-exon	E6.1	ENSG00000111481	3
ENSG00000105851	0.510576		PIK3CG	ENSG00000105851	phosphoinositide-3-kinase, catalytic, gamma polypeptide [Source:HGNC Symbol;Acc:8978]	upregulated	ei-ex	2	2	E3.1|E2.1	E1.4	(+)AA:182(ENSP00000417623)->1102(ENSP00000352121),(+)alt-C-terminus,(+)alt-N-terminus	(+)COMPBIAS-Poly-Arg,(+)DOMAIN-C2 PI3K-type,(+)DOMAIN-PI3K-ABD,(+)DOMAIN-PI3K-RBD,(+)DOMAIN-PI3K/PI4K,(+)DOMAIN-PIK helical,(+)HELIX,(+)MOD_RES-Phosphothreonine; by PKA,(+)PI3/4_kinase_cat-IPR000403,(+)PI3K_C2-IPR002420,(+)PI3K_ras-bd-IPR000341,(+)PInositide-3_kin_accessory_dom-IPR001263,(+)STRAND,(+)TURN		IL-5 Signaling Pathway:WP127 // Insulin Signaling:WP481 // AMPK signaling:WP1403 // Signaling Pathways in Glioblastoma:WP2261 // Focal Adhesion:WP306 // Toll-like receptor signaling pathway:WP75 // MicroRNAs in cardiomyocyte hypertrophy:WP1544 // AMPK Signaling:WP1403 // B Cell Receptor Signaling Pathway:WP23 // Regulation of Actin Cytoskeleton:WP51 // Regulation of toll-like receptor signaling p…	-2.15542	alt-5', cassette-exon|alt-5'	E1.4|E2.1-E3.1	ENSG00000105851	3
ENSG00000166925	0.414404		TSC22D4	ENSG00000166925	TSC22 domain family, member 4 [Source:HGNC Symbol;Acc:21696]	downregulated	ei-ex	5	3		E2.2,E2.2_100075824,E6.1	(-)AA:156(BAG60060.1)->371(AK314824-PEP),(-)AA:156(ENSP00000377560)->371(AK314824-PEP),(-)alt-C-terminus,(-)alt-N-terminus	(+)MOD_RES-Phosphoserine,(+)TSC-22_Dip_Bun-IPR000580,(-)MOD_RES-Phosphoserine,(-)MOD_RES-Phosphothreonine		regulation of transcription, DNA-dependent // negative regulation of transcription, DNA-dependent // response to osmotic stress // sequence-specific DNA binding transcription factor activity // protein binding // nucleus	-1.30568	cassette-exon|alt-3'	E2.2|E2.2_100075824|E6.1	ENSG00000166925	3
ENSG00000188529	0.222814		SRSF10	ENSG00000188529	serine/arginine-rich splicing factor 10 [Source:HGNC Symbol;Acc:16713]	downregulated	ei-ex	1	1		E4.4	(+)AA:69(ENST00000495785-PEP)->98(ENST00000467887-PEP),(+)alt-C-terminus,(+)alt-N-terminus	(+)MOD_RES-Phosphoserine,(+)MOD_RES-Phosphotyrosine		miR-targeted genes in leukocytes - TarBase:WP2003 // miR-targeted genes in muscle cell - TarBase:WP2005 // mRNA Processing:WP411 // miR-targeted genes in adipocytes - TarBase:WP2001 // miR-targeted genes in lymphocytes - TarBase:WP2004 // mRNA processing:WP411 // miR-targeted genes in epithelium - TarBase:WP2002 // assembly of spliceosomal tri-snRNP // regulation of transcription, DNA-dependent /…	-1.10257	alt-3'	E4.4	ENSG00000188529	3
ENSG00000012174	0.55422		MBTPS2	ENSG00000012174	membrane-bound transcription factor peptidase, site 2 [Source:HGNC Symbol;Acc:15455]	downregulated	ei-ex	1	1		E6.1				SREBP signalling:WP1982 // activation of signaling protein activity involved in unfolded protein response // endoplasmic reticulum unfolded protein response // proteolysis // steroid metabolic process // cholesterol metabolic process // metalloendopeptidase activity // peptidase activity // metal ion binding // cytoplasm // integral to membrane // membrane // Golgi membrane	1.29212	cassette-exon|alt-3'	E6.1	ENSG00000012174	3
ENSG00000160783	0.620088		PMF1	ENSG00000160783	polyamine-modulated factor 1 [Source:HGNC Symbol;Acc:9112]	upregulated	ei-ex	4	2	E7.2	E8.1	(+)microRNA-target(hsa-miR-590-3p:miRanda,hsa-miR-149:miRanda)		(indirect)Nnf1-IPR007128	mitotic cell cycle // M phase of mitotic cell cycle // transcription from RNA polymerase II promoter // regulation of transcription, DNA-dependent // mitotic prometaphase // chromosome segregation // cell division // transcription coactivator activity // leucine zipper domain binding // protein binding // nucleus // transcription factor complex // MIS12/MIND type complex // chromosome // cytosol	1.58004	cassette-exon, cassette-exon|alt-3'	E7.2|E8.1	ENSG00000160783	3
ENSG00000134056	0.453466		MRPS36	ENSG00000134056	mitochondrial ribosomal protein S36 [Source:HGNC Symbol;Acc:16631]	upregulated	ei-ex	2	1	E1.7					translation // structural constituent of ribosome // ribosome // mitochondrion // mitochondrial small ribosomal subunit	1.29124	cassette-exon|alt-5'	E1.7	ENSG00000134056	3
ENSG00000135905	0.471092		DOCK10	ENSG00000135905	dedicator of cytokinesis 10 [Source:HGNC Symbol;Acc:23479]	upregulated	ei-ex	2	1	E4.2		(-)AA:2180(ENSP00000386694)->2186(ENSP00000258390),(-)alt-N-terminus			regulation of catalytic activity // Rho guanyl-nucleotide exchange factor activity // guanyl-nucleotide exchange factor activity // Rho GTPase binding // GTPase binding // protein binding // GTP binding	-1.40054	alt-N-term	E4.2	ENSG00000135905	3
ENSG00000177728	0.327842		KIAA0195	ENSG00000177728	KIAA0195 [Source:HGNC Symbol;Acc:28983]	upregulated	ei-ex	2	1	I14.1_73488418					cation transport // ATP biosynthetic process // ATPase activity, coupled to transmembrane movement of ions, phosphorylative mechanism // membrane // integral to membrane	-1.64233	alternative_polyA	I14.1_73488418-E15.1	ENSG00000177728	2
ENSG00000125089	0.235235		SH3TC1	ENSG00000125089	SH3 domain and tetratricopeptide repeats 1 [Source:HGNC Symbol;Acc:26009]	upregulated	ei-ex	1	1	E12.1		(+)AA:202(ENSP00000425970)->1336(ENSP00000245105),(+)nonsense_mediated_decay,(-)truncated	(+)DOMAIN-SH3,(+)MOD_RES-Phosphotyrosine,(+)REPEAT-TPR 1,(+)REPEAT-TPR 2,(+)REPEAT-TPR 3,(+)REPEAT-TPR 4,(+)REPEAT-TPR 5,(+)REPEAT-TPR 6,(+)REPEAT-TPR 7,(+)REPEAT-TPR 8,(+)REPEAT-TPR 9,(+)SH3_domain-IPR001452		biological_process // binding // protein binding // cellular_component	-1.20644	cassette-exon	E12.1	ENSG00000125089	3
ENSG00000168566	0.200882		SNRNP48	ENSG00000168566	small nuclear ribonucleoprotein 48kDa (U11/U12) [Source:HGNC Symbol;Acc:21368]	downregulated	ei-ex	1	1		E5.1	(+)AA:147(ENSP00000380614)->339(ENSP00000339834),(-)truncated	(+)COMPBIAS-Arg-rich		RNA splicing // mRNA processing // metal ion binding // cytoplasm // nucleolus // nucleus // U12-type spliceosomal complex	1.63157	alt-3'	E5.1	ENSG00000168566	3
ENSG00000167258	0.280225		CDK12	ENSG00000167258	cyclin-dependent kinase 12 [Source:HGNC Symbol;Acc:24224]	upregulated	ei-ex	2	2	E14.2,E14.3					protein phosphorylation // phosphorylation of RNA polymerase II C-terminal domain // regulation of MAP kinase activity // protein autophosphorylation // RNA splicing // mRNA processing // cyclin binding // transferase activity, transferring phosphorus-containing groups // nucleotide binding // protein serine/threonine kinase activity // protein tyrosine kinase activity // protein binding // prote…	-1.27638	alt-3', alt-C-term	E14.2|E14.3	ENSG00000167258	3
ENSG00000062598	0.260546		ELMO2	ENSG00000062598	engulfment and cell motility 2 [Source:HGNC Symbol;Acc:17233]	upregulated	ei-ex	3	2	E3.1	E4.1	(-)AA:137(ENST00000497412-PEP)->146(ENST00000460474-PEP),(-)alt-C-terminus			phagocytosis // metabolic process // apoptosis // cell chemotaxis // receptor tyrosine kinase binding // SH3 domain binding // binding // protein binding // lyase activity // terpene synthase activity // cytoplasm // cytoskeleton // membrane // cytosol	-1.39198	cassette-exon, cassette-exon|alt-3'	E3.1|E4.1	ENSG00000062598	3
ENSG00000111684	0.21379		LPCAT3	ENSG00000111684	lysophosphatidylcholine acyltransferase 3 [Source:HGNC Symbol;Acc:30244]	upregulated	ei-ex	1	1	E7.1					phospholipid biosynthetic process // transferase activity, transferring acyl groups // transferase activity, transferring acyl groups other than amino-acyl groups // 1-acylglycerophosphocholine O-acyltransferase activity // endoplasmic reticulum // integral to membrane // membrane // endoplasmic reticulum membrane	-1.85511	cassette-exon	E7.1	ENSG00000111684	3
ENSG00000215190	0.359457		GUSBP4	ENSG00000215190	glucuronidase, beta pseudogene 4 [Source:HGNC Symbol;Acc:18220]	downregulated	ei-ex	2	2		E4.1,I3.2	(+)AA:79(BC065547-PEP)->141(BC144584-PEP),(+)alt-C-terminus				-3.07153	cassette-exon, intron-retention	E4.1|I3.2-E6.1	ENSG00000215190	3
ENSG00000126214	0.420783		KLC1	ENSG00000126214	kinesin light chain 1 [Source:HGNC Symbol;Acc:6387]	upregulated	ei-ex	7	4	E15.2,E17.3	E14.4,E19.2	(+)AA:44(ENSP00000451691)->82(ENST00000538504-PEP),(+)AA:573(ENSP00000341154)->576(BAG57724.1),(+)AA:573(ENSP00000341154)->618(ENSP00000414982),(+)alt-C-terminus,(+)alt-N-terminus,(+)microRNA-target(hsa-miR-210:miRanda),(+)microRNA-target(hsa-miR-223:miRanda),(+)nonsense_mediated_decay,(+)retained_intron,(+)truncated,(-)AA:61(AY180163-PEP)->147(AY180170-PEP)	(+)COILED,(+)REPEAT-TPR 6,(-)COILED,(-)REPEAT-TPR 6		blood coagulation // microtubule-based movement // stress granule disassembly // axon cargo transport // binding // protein binding // motor activity // microtubule motor activity // cytoplasm // cytoskeleton // neuron projection // ciliary rootlet // cytoplasmic vesicle // cytosol // axon // membrane-bounded organelle // kinesin complex // microtubule	-1.1435	alt-5', cassette-exon	E14.4|E15.2|E17.3|E19.2	ENSG00000126214	3
ENSG00000215193	0.61497		PEX26	ENSG00000215193	peroxisomal biogenesis factor 26 [Source:HGNC Symbol;Acc:22965]	downregulated	ei-ex	1	1		I1.1_18561945				protein import into peroxisome matrix // protein import into peroxisome membrane // protein transport // protein C-terminus binding // protein complex binding // protein binding // integral to peroxisomal membrane // peroxisomal membrane // integral to membrane // membrane // peroxisome	1.47285		E1.6-I1.1_18561945	ENSG00000215193	2
ENSG00000035115	0.369459		SH3YL1	ENSG00000035115	SH3 domain containing, Ysc84-like 1 (S. cerevisiae) [Source:HGNC Symbol;Acc:29546]	upregulated	ei-ex	2	2	E6.8|E7.1,E7.1		(+)truncated,(-)AA:51(ENSP00000410235)->117(ENST00000471948-PEP),(-)AA:51(ENSP00000410235)->323(ENSP00000384276),(-)alt-C-terminus,(-)alt-N-terminus,(-)retained_intron	(-)DOMAIN-SH3,(-)HELIX,(-)SH3_2-IPR011511,(-)SH3_domain-IPR001452,(-)STRAND,(-)Ysc84_actin-binding-IPR007461		protein binding	-1.61378	cassette-exon	E6.8-E7.1|E7.1	ENSG00000035115	3
ENSG00000071242	0.639778		RPS6KA2	ENSG00000071242	ribosomal protein S6 kinase, 90kDa, polypeptide 2 [Source:HGNC Symbol;Acc:10431]	downregulated	ei-ex	1	1		E29.1	(+)AA:165(ENST00000509742-PEP)->733(ENSP00000265678),(+)alt-N-terminus	(+)ACT_SITE-Proton acceptor,(+)AGC-kinase_C-IPR000961,(+)BINDING-ATP,(+)DOMAIN-AGC-kinase C-terminal,(+)DOMAIN-Protein kinase 1,(+)DOMAIN-Protein kinase 2,(+)LipoPS_kinase-IPR010440,(+)MOD_RES-Phosphoserine,(+)MOD_RES-Phosphoserine; by PDPK1,(+)MOD_RES-Phosphoserine; by autocatalysis,(+)MOD_RES-Phosphothreonine,(+)MOD_RES-Phosphotyrosine,(+)NP_BIND-ATP,(+)Pkinase_C-IPR017892,(+)Prot_kinase_cat_do…		Insulin Signaling:WP481 // EGF/EGFR Signaling Pathway:WP437 // Cytoplasmic Ribosomal Proteins:WP477 // Prolactin Signaling Pathway:WP2037 // toll-like receptor 3 signaling pathway // mitotic metaphase // toll-like receptor 2 signaling pathway // cardiac muscle cell apoptosis // toll-like receptor 1 signaling pathway // positive regulation of gene expression // signal transduction // Toll signalin…	2.02058	altPromoter|alt-N-term	E29.1	ENSG00000071242	5
ENSG00000176124	0.275115		DLEU1	ENSG00000176124	deleted in lymphocytic leukemia 1 (non-protein coding) [Source:HGNC Symbol;Acc:13747]	downregulated	ei-ex	2	2		E2.1,E2.2				protein binding	-1.54579	cassette-exon, cassette-exon|cassetteExon	E2.1|E2.2	ENSG00000176124	5
ENSG00000175611	0.222242		LINC00476	ENSG00000175611	long intergenic non-protein coding RNA 476 [Source:HGNC Symbol;Acc:27858]	upregulated	ei-ex	1	1	E1.7		(+)microRNA-target(hsa-miR-205:mirbase)				-2.88471	alt-5'	E1.7	ENSG00000175611	3
ENSG00000147155	0.454341		EBP	ENSG00000147155	emopamil binding protein (sterol isomerase) [Source:HGNC Symbol;Acc:3133]	downregulated	ei-ex	2	1		E2.1	(-)AA:110(ENST00000276096-PEP)->160(ENSP00000390031),(-)alt-C-terminus,(-)alt-N-terminus	(+)TRANSMEM-Helical;,(-)EBP-IPR007905,(-)TRANSMEM-Helical;		sterol biosynthetic process // drug transmembrane transport // metabolic process // skeletal system development // sterol metabolic process // cholesterol biosynthetic process // small molecule metabolic process // hemopoiesis // cholesterol metabolic process // C-8 sterol isomerase activity // isomerase activity // transmembrane receptor activity // cholestenol delta-isomerase activity // steroi…	2.00122	cassette-exon	E2.1	ENSG00000147155	3
ENSG00000069020	0.274591		MAST4	ENSG00000069020	microtubule associated serine/threonine kinase family member 4 [Source:HGNC Symbol;Acc:19037]	downregulated	ei-ex	1	1		I40.1_66456180				protein phosphorylation // transferase activity, transferring phosphorus-containing groups // magnesium ion binding // nucleotide binding // protein serine/threonine kinase activity // protein tyrosine kinase activity // protein binding // protein kinase activity // ATP binding // cytoplasm	-1.05849	cassette-exon	I40.1_66456180-E41.1	ENSG00000069020	3
ENSG00000163660	0.217557		CCNL1	ENSG00000163660	cyclin L1 [Source:HGNC Symbol;Acc:20569]	upregulated	ei-ex	1	1	E4.1		(+)AA:19(ENST00000478454-PEP)->66(ENST00000479052-PEP),(+)retained_intron,(-)truncated			regulation of cyclin-dependent protein kinase activity // regulation of transcription, DNA-dependent // RNA processing // protein kinase binding // protein binding // nuclear speck // nucleus	-1.56428	alt-N-term|bleedingExon	E4.1	ENSG00000163660	5
ENSG00000149311	0.495988		ATM	ENSG00000149311	ataxia telangiectasia mutated [Source:HGNC Symbol;Acc:795]	downregulated	ei-ex	4	1		I2.1_108094863				Ovarian Infertility Genes:WP34 // Signaling Pathways in Glioblastoma:WP2261 // Homologous recombination:WP186 // Integrated Pancreatic Cancer Pathway:WP2377 // miRNAs involved in DDR:WP1545 // Cell Cycle:WP179 // G1 to S cell cycle control:WP45 // TP53 Network:WP1742 // Cell cycle:WP179 // miRNA Regulation of DNA Damage Response:WP1530 // miRNAs involved in DNA damage response:WP1545 // ATM Signa…	-6.79585	intron-retention	I2.1_108094863	ENSG00000149311	3
ENSG00000156171	0.319974		DRAM2	ENSG00000156171	DNA-damage regulated autophagy modulator 2 [Source:HGNC Symbol;Acc:28769]	upregulated	ei-ex	5	4	E1.12,E1.13_111682143	E1.14,E1.8	(+)truncated,(-)AA:176(ENST00000496430-PEP)->266(ENST00000484310-PEP),(-)AA:69(ENST00000463682-PEP)->168(AK309557-PEP),(-)AA:69(ENST00000463682-PEP)->69(ENST00000490780-PEP),(-)alt-N-terminus	(-)Frag1/DRAM/Sfk1-IPR019402,(-)TRANSMEM-Helical;		induction of apoptosis // apoptosis // Golgi apparatus // membrane // intracellular membrane-bounded organelle // integral to membrane // lysosome // lysosomal membrane	-1.06381	alt-5'	E1.12|E1.13_111682143|E1.14|E1.8	ENSG00000156171	3
ENSG00000214827	0.278464		MTCP1	ENSG00000214827	mature T-cell proliferation 1 [Source:HGNC Symbol;Acc:7423]	downregulated	ei-ex	1	1		E3.1	(-)AA:76(ENST00000482244-PEP)->107(ENSP00000355058),(-)alt-C-terminus,(-)alt-N-terminus	(-)HELIX,(-)STRAND,(-)TCL1_MTCP1-IPR004832,(-)TURN	(direct)TCL1_MTCP1-IPR004832	cell proliferation // mitochondrion	-1.01419	cassette-exon	E3.1	ENSG00000214827	3
[truncated: 1,828 more rows]

## Sheet: TotalRNA_RestvAct_ASExons
Ensembl	ASPIRE	symbol	exons1	exons2	regulation_call	junctionID-1	norm-p1	junctionID-2	norm-p2	adj-fold1	adj-fold2	Known/Novel Feature	critical_up_exons	critical_down_exons	functional_prediction	uniprot-ens_feature_predictions	peptide_predictions	exp1	exp2	ens_overlapping_domains	constitutive_baseline_exp	FDR-ASPIRE-OneWayAnova	gene-expression-change	distal exon-region-ID	ExternalExonIDs	ExonRegionID	SplicingEvent	ExonAnnotationScore	large_splicing_diff	exon/junction locations
[truncated: 6,705 more rows]
