# Supplementary material for: The Activation-Induced Assembly of an RNA/Protein Interactome Centered on the Splicing Factor U2AF2 Regulates Gene Expression in Human CD4 T Cells
Source: PLoS One. 2015 Dec 7;10(12):e0144409. doi: 10.1371/journal.pone.0144409 (PMC4671683; doi:10.1371/journal.pone.0144409)
Supplement: S4 Table — (XLSX) [file pone.0144409.s013.xlsx]

## Sheet: AllRIPSeq_Bound_rpkms
EntrezGeneID	Activated_U2AF2IP_1	Activated_U2AF2IP_2	Activated_U2AF2IP_3	Activated_U2AF2IP_4	Activated_U2AF2IP_5	Activated_U2AF2IP_6	Resting_U2AF2IP_1	Resting_U2AF2IP_2	Resting_U2AF2IP_3	Resting_U2AF2IP_4	Resting_U2AF2IP_5	Resting_U2AF2IP_6
100	61.9478	87.3024	2.27217	5.03332	6.28735	8.15614	112.267	66.7035	7.83388	13.1293	9.89404	14.2215
10000	2.84393	3.39641	0.696122	1.74766	1.20132	1.07587	4.36764	4.2401	2.28577	1.676	0.957231	1.00162
10001	14.9647	20.2799	13.8551	25.3905	18.7758	8.57158	21.9301	18.2996	19.3867	22.744	16.5502	11.8253
100048912	0.10316	0.30184	0.412431	0.548171	0.5154	0.801913	3.10523	1.60611	2.13294	8.34102	3.0877	4.53971
10005	1.12775	0.599955	0.409885	1.08958	1.02444	2.20698	0	1.10506	0.60565	2.36844	1.06463	2.56547
10006	36.5428	17.981	22.814	22.9364	20.6775	8.79299	27.6647	33.3822	16.4229	18.3796	14.345	10.9841
10007	19.6276	17.7252	5.81267	16.3099	12.1065	8.76623	26.8967	11.0278	5.12945	10.4961	5.84669	8.6772
10009	2.84807	3.57142	8.13323	12.8279	5.5175	3.16278	4.28651	5.36004	15.2225	14.5688	6.16358	3.22989
100093630	41.7	69.2909	4.11644	38.2988	25.7209	41.8662	106.539	25.2789	17.7406	17.8395	15.7235	26.209
10010	30.2209	46.0224	14.8379	16.278	22.9572	5.28392	94.4265	81.2767	39.6731	38.7861	19.6477	12.6572
100101267	34.1292	49.2542	46.4504	42.3282	35.0546	103.658	18.1323	45.6179	26.7783	68.2449	38.308	91.8225
100101467	2.31871	0.542755	2.59565	4.27135	4.10426	5.04687	1.7449	1.33294	2.19163	1.07132	2.43615	2.16082
10011	28.7008	31.6211	12.0412	11.9247	15.0474	18.857	26.6645	25.0371	8.72165	5.116	9.63161	18.8032
100126793	0.346653	0.676193	1.84788	1.63738	1.23709	0.690952	0	0.55355	2.84422	4.00411	1.90575	1.79471
100128590	4.76552	12.6761	8.66022	17.6494	17.3158	6.47637	0	6.22619	4.26547	5.00414	7.93905	4.8597
100128731	30.4681	70.7941	10.748	44.4436	49.2485	62.694	33.7178	60.1004	14.9991	134.561	67.8761	144.596
100128782	0.907097	0.77412	1.20885	0.535572	0.863235	0.587611	11.9458	6.11082	9.07992	7.63998	4.8945	2.90256
100128822	2.12773	8.0044	0	2.15359	1.95253	4.7257	18.2992	2.91227	1.49637	0	4.0848	7.08159
100128881	4.18446	2.04059	7.4353	4.11768	4.47989	7.36745	0.874704	5.01145	8.23984	8.05564	7.95215	17.251
100128927	2.97145	1.73886	1.90077	2.52635	3.73265	7.2494	4.02499	2.56226	2.22347	0	4.35621	8.10221
100129250	5.79216	15.737	3.30814	4.39692	7.08696	7.17438	32.6908	3.96393	1.22203	2.38943	3.03266	4.99791
100129269	21.1074	23.348	18.524	9.11876	15.4325	12.3136	29.056	5.85731	3.29468	5.94651	4.08812	7.32965
100129316	0.411754	0.481909	2.30466	5.83462	4.17313	4.0379	0.929571	0.0986258	0.405403	0.475608	1.4588	0.142117
100129405	1.58038	1.0671	3.8882	3.22994	1.38827	1.81732	1.82966	1.45593	1.6757	2.8084	1.18814	2.09795
100129424	14.1054	12.27	9.14482	6.75255	5.98607	4.33123	50.2048	9.58795	6.75624	6.60519	5.12313	2.96056
100129482	1.18603	1.78771	3.7359	1.46418	1.30824	0.515782	4.46261	5.38039	7.78489	4.15138	5.7519	1.67465
100129716	2.59261	1.01145	4.14609	1.22459	0.9869	1.55029	16.2585	0.414	3.23333	0.998224	2.32273	4.17593
100129726	2.10185	1.53748	0	1.86147	3.7504	6.12703	8.89708	1.88793	3.10414	0	2.40731	6.57442
100129842	4.68649	2.41098	13.3832	3.74003	2.94058	0.831465	10.0764	7.40135	18.1526	9.81525	5.47375	2.04415
100129917	2.23991	1.09231	2.23878	6.94311	14.1219	21.3185	8.428	4.91808	9.55657	3.23409	15.7347	15.9453
10013	13.0309	10.6758	10.9404	7.69373	9.8896	12.1035	5.22993	11.2885	6.41494	8.02755	7.66795	9.29505
100130000	2.41212	1.41155	3.21453	6.26635	3.44322	2.0193	8.47088	3.46659	7.28306	4.64364	2.25925	4.71774
100130581	1.67757	1.03337	2.82395	2.65864	2.77278	4.59325	6.64432	1.90337	2.08635	0.509927	2.21126	4.11404
100130872	2.51677	1.26965	11.4499	7.686	9.60093	9.13339	8.49009	2.28661	15.0386	8.52071	8.26988	9.95968
100131187	9.69208	7.39789	6.73892	10.4497	4.21069	9.57518	0	6.56078	0.82979	2.43372	3.08887	4.36334
100131211	2.85609	1.92849	4.39178	3.89148	2.74412	1.97058	2.47996	1.57872	4.54253	6.34426	4.89837	3.79147
100131257	4.04882	1.74393	3.3689	0.800886	0.718779	0.344108	13.6877	3.44599	3.09602	1.89917	1.21777	0.567494
100131434	0.441872	0.323224	1.7666	0.782674	0.946136	1.12295	9.14435	2.646	1.84899	2.55198	1.34957	3.14556
100131551	0.508272	0	0.406413	0.360115	1.08831	0.182357	1.52996	0.486978	2.60225	8.21931	11.2392	2.01745
100131564	7.19177	6.80796	24.5243	21.5432	12.8325	6.64035	9.94858	8.86643	27.6986	22.6001	8.07545	11.1336
100131897	0.731258	0.356604	1.94904	4.10164	3.74045	2.2592	0.458578	1.60559	5.63983	11.2621	12.0605	7.99247
100131998	7.47403	9.15433	1.38982	3.07873	8.06373	5.50854	23.5441	17.9023	11.1237	7.02693	12.7408	11.6985
100132077	7.20216	5.2683	24.7949	14.5288	8.56738	9.21139	9.03307	15.8135	25.6067	25.4193	17.2309	20.1974
100132101	2.69803	3.58832	7.84485	5.64783	2.2758	1.17332	6.46019	3.52499	5.79581	8.49936	2.54702	1.90478
100132247	3.91506	3.43659	115.436	49.756	32.3442	27.3319	2.20965	10.1982	92.8014	179.758	54.1672	66.7197
100132273	4.89716	2.86577	4.6989	2.08181	7.68959	11.3619	7.37052	7.27259	4.24303	1.13132	9.09384	13.015
100132341	21.7554	11.4436	12.7046	8.65947	11.5148	10.6702	1.8395	37.4722	16.3657	12.7057	10.3028	28.2637
100132352	17.7749	35.5391	18.9503	13.1184	26.6417	33.1262	23.4082	34.77	18.6674	30.7971	27.687	57.26
100132356	8.47395	3.54206	4.83982	12.4366	16.762	31.5609	3.64395	17.9777	33.1346	19.5762	40.9664	74.5821
100132406	6.20039	7.97151	6.88586	10.206	6.63815	12.1527	5.0666	15.9017	9.00298	19.8943	7.57493	17.1584
100132724	2.30504	1.03761	2.83555	1.57033	1.26553	0.106025	0.667159	4.67177	5.93559	5.1202	3.5742	1.68297
100132832	2.59863	4.34484	32.652	29.2612	24.7739	22.8643	18.8571	13.1157	41.4851	42.8803	31.407	43.0841
100133091	2.09284	1.41313	1.28725	2.85152	4.36629	10.3966	0	1.54243	0.634018	1.85953	2.65513	5.97323
100133161	0.258912	3.03025	3.62294	2.75162	2.35613	4.68329	2.43549	2.48065	1.91189	3.73829	1.10708	5.41766
100133315	0.892785	0	2.85547	2.84646	3.3135	2.8828	2.68739	0.855383	2.28544	4.12495	3.49025	3.54367
100133331	1.71792	3.35103	4.45162	5.46595	4.3596	10.5959	0.837917	6.13421	5.13691	8.81925	5.2469	15.3176
100133445	0.645956	0	0.860841	2.66972	2.45889	4.6351	0	0.515745	1.69598	4.9742	4.07731	6.31698
100133991	13.3856	6.6868	67.8731	47.9972	26.564	25.1836	9.82736	8.99299	32.7871	22.6264	15.7547	20.0014
100134229	8.53328	4.24987	11.6139	25.7273	14.9023	25.7301	19.128	11.7418	10.9043	24.1172	16.6356	16.293
100137047	1.26418	1.72617	0.673892	1.04497	1.56397	2.77176	1.58556	0.807481	0.995748	0.973488	1.54444	3.05433
100137049	3.3268	1.15882	1.58339	1.82392	2.9398	3.64705	0.298038	2.65619	1.71573	0.457466	3.774	6.35636
10014	17.3379	9.99788	2.52981	3.02618	4.155	6.50803	9.99976	3.41022	2.05594	1.82725	2.24184	3.93122
100144748	0.606075	0	1.21154	1.07352	1.29773	1.32884	2.28045	1.20976	1.19345	2.91693	1.29576	1.48174
10015	29.1649	35.9677	17.5865	22.2005	19.6547	10.3052	39.6777	35.2175	30.4949	18.0967	18.8826	13.2068
100151684	0	0	0	18.5096	37.2923	83.3154	13.1064	4.17171	3.42958	0	55.3215	153.289
10016	8.14108	20.2915	2.41096	6.67595	3.3357	3.42567	26.094	10.1111	2.22653	9.57772	3.03901	7.15483
100170841	6.82416	3.13211	3.20975	9.95437	17.859	49.6873	6.04163	1.44227	0.922203	2.31837	7.51963	10.7377
10018	13.3108	20.0635	9.94449	33.2222	11.2757	17.5669	9.61208	9.58098	4.69945	10.0947	1.60153	6.78694
100188893	3.86127	8.9604	4.79088	10.1411	6.17706	8.99673	2.50493	8.13253	1.57312	5.38284	8.29587	10.5698
100188949	2.72683	3.98929	4.36073	5.31295	4.08708	3.75025	30.7803	9.14406	18.2564	22.0479	12.4925	8.2352
10019	25.1309	29.688	34.1179	23.8041	16.8337	17.7596	30.8454	27.0396	16.672	20.5681	16.1309	22.7285
100190939	3.72652	6.84646	1.73239	2.30256	2.96902	4.04207	1.30433	1.24549	1.10925	1.50154	1.2705	1.86949
100190986	5.50794	8.31793	74.5862	96.3018	57.4464	41.3287	12.7021	7.87323	148.52	127.242	76.8406	74.0497
100192204	2.07326	0	13.8148	23.2579	23.6761	21.4887	0	5.79368	19.052	15.9652	10.5536	16.1007
10020	7.59019	3.00741	4.10928	8.40268	6.32028	4.4441	6.84232	5.68141	4.98208	5.93617	4.97449	4.63916
100216545	8.28095	8.42771	11.5155	23.596	30.3229	41.4795	10.3861	6.89915	4.60834	8.31752	15.0285	18.8474
10023	0.488977	0.953815	0.65164	0.86611	1.51233	3.50868	9.81253	1.36643	1.4443	1.88269	2.19038	9.42302
100233209	14.8643	23.2633	23.4945	27.2472	19.6146	18.6034	7.80408	61.2719	64.4964	89.8402	30.1955	69.9468
10024	27.9256	28.0316	3.66721	6.31837	4.36455	8.10546	30.2951	8.17806	1.80623	4.12032	6.35012	4.57303
100240735	5.26743	16.8134	5.74339	10.1782	1.70888	1.14536	90.0887	24.0868	9.42944	11.0624	2.63256	6.61111
10025	15.0949	5.67861	1.2932	2.67371	4.38645	9.28407	2.02846	7.23125	2.017	2.49083	4.34686	10.2339
10026	1.06107	2.66111	1.21204	2.41642	0.973695	0.362559	5.98863	4.90153	3.20872	6.56579	2.17591	1.76574
100271836	2.4967	1.89395	16.8211	17.198	8.67891	6.80115	1.0438	3.59923	16.7977	10.147	11.2405	4.58796
100272147	24.7793	100.004	10.2484	17.405	21.6499	16.0945	139.854	70.6097	12.1986	22.2068	19.3118	29.8604
100272216	1.26542	0.617093	18.5501	10.8334	35.0732	38.8426	2.38066	3.2836	9.13661	12.1805	41.7405	50.2274
100286793	0.773894	0	2.70726	2.22751	1.79515	3.58639	0.363986	0.347565	1.14294	2.79346	1.35909	2.75457
100287171	0.430423	8.18608	0.860412	0.571797	0.384009	2.70246	4.85859	3.35067	0.52973	0.621465	0.657302	1.1142
100287482	2.92692	6.11716	3.34336	8.88748	7.16243	3.25035	25.1725	7.01074	5.76355	2.41487	4.85284	2.52557
100287765	0.873688	0.639093	1.30987	3.48196	2.33843	2.35095	0	1.30795	4.08601	2.52294	2.53501	1.03659
100287932	29.3263	46.6114	7.23742	17.3149	14.4709	11.9072	76.2877	25.1492	8.55526	16.728	13.0483	15.3079
100288069	24.3831	5.55926	25.3203	28.0449	30.7379	32.9475	2.38299	23.8925	26.8131	23.7751	23.0184	28.4171
100288123	8.15442	6.71047	7.13152	4.06229	9.45764	17.3709	2.87646	7.3245	9.53402	7.35859	17.9007	23.9672
100288615	7.4302	5.72117	41.4318	50.2192	14.514	11.2244	11.7715	13.8163	29.84	19.1976	10.9884	7.7611
100288730	1.57855	0.577344	3.1555	4.19405	6.33747	6.96135	2.22732	1.89052	1.94275	5.69795	6.26758	5.78888
100288778	3.65401	7.37343	6.04497	3.12453	5.03612	7.98642	0	9.80864	2.97737	3.63851	3.23259	6.41464
100289019	4.16507	2.30561	3.15036	2.59209	3.21379	3.50025	8.4712	8.49347	6.20667	9.10187	13.4087	9.13056
100289230	0.691087	0	0.920985	2.85624	2.95951	6.61191	3.46709	1.37945	2.04128	2.66087	4.50289	10.3363
100289341	3.69368	4.05282	5.53773	3.68016	3.46015	8.69669	11.2921	3.04127	2.95483	7.99966	2.96134	5.57758
100289635	1.4506	1.18843	3.94363	2.15829	2.15351	1.14497	12.2261	5.35082	15.1963	4.02132	4.28866	1.45195
100289678	12.3297	7.66976	8.92728	8.77012	20.9957	20.4347	7.30591	6.39494	4.77936	2.80351	7.35363	15.3303
100294145	7.78427	11.1035	10.1144	8.78988	7.22266	4.3056	24.1638	15.0328	12.5501	19.1068	14.3838	10.4951
100302692	1.30267	0.272255	1.48802	7.58142	3.38699	3.56092	0.350108	1.22581	6.04646	6.98606	3.35343	4.09474
100302736	1.25845	1.02283	1.11806	3.96278	3.64271	11.204	0.789187	0.58612	0.688358	2.82647	3.71547	8.68712
100303453	1.27563	0.622074	2.54998	2.03354	2.33686	0.96619	8.95956	4.88877	9.25223	5.40267	9.48041	6.1273
100303755	7.09919	10.9326	4.48144	3.97092	5.86697	0.893695	29.5235	12.0821	4.78242	4.31585	6.16238	7.41534
100316904	28.3232	81.5776	0	1.56775	5.36968	6.08646	151.53	34.9809	1.7429	5.11181	5.94724	12.6016
100335030	0.683649	0.400065	7.10637	4.11715	3.61078	0.735834	2.05787	1.31002	6.19256	4.73801	4.92771	2.35962
10036	69.9549	69.4941	61.2284	57.9315	49.2808	68.5274	67.3911	97.925	49.0693	90.6977	90.2197	98.2149
10038	25.5313	13.6224	9.00651	7.44847	12.2198	6.10671	2.26036	13.6698	2.51375	1.73474	6.78868	4.0173
100381270	16.1661	3.87011	72.2702	72.1071	53.1811	24.6941	6.63573	17.601	109.102	40.7414	49.4646	27.1378
10039	19.2689	13.9702	10.9078	9.3632	8.15434	12.5417	47.4792	46.5625	29.5488	23.6358	9.9995	35.1661
10042	71.0202	63.5033	154.394	114.787	86.9068	50.7538	69.0106	88.473	89.5881	133.585	102.076	62.9522
10043	30.8007	25.2677	3.45254	3.82405	9.96449	16.3521	14.6219	17.065	5.10151	2.49373	6.33008	12.1709
10044	64.1123	44.0572	27.6386	35.3932	35.7557	83.1857	19.2416	33.7981	15.8508	19.6896	25.2792	46.0055
10045	6.83081	6.04247	3.17552	3.6579	4.87538	8.26413	8.96579	9.13205	3.75374	3.66982	6.40438	11.9254
10046	26.2839	13.5274	36.9672	22.5956	24.0149	20.3243	17.0735	21.9426	26.3843	16.8117	15.7416	20.168
100462977	25.8491	27.6508	25.5582	29.5392	7.53845	9.47351	52.2909	23.3015	22.1665	147.683	7.80997	15.1095
100462981	80.126	159.96	196.877	364.422	59.5716	37.182	215.123	140.444	297.071	1173.77	61.1805	70.5792
100463482	3.09849	10.8792	2.47754	13.1718	2.6538	3.52029	3.49756	5.19519	14.3383	64.422	3.59611	5.07986
100463486	29.1527	74.5145	83.0601	88.4364	26.7864	24.2449	70.606	64.6114	65.9841	272.873	30.703	49.443
100463488	7.32737	12.4124	4.62548	7.51402	3.30303	4.3815	5.80428	6.46616	5.69555	24.5002	4.94702	5.32431
10048	31.4992	44.4514	11.1445	15.3062	19.5972	23.5859	63.4557	35.7214	13.9972	9.65948	11.9192	17.0776
10049	47.3646	73.6124	16.4217	33.1945	31.607	22.7192	88.8668	67.4863	29.0673	20.7571	30.4221	29.3509
100499177	32.2727	77.9585	66.7634	23.929	43.1221	10.7709	57.8916	42.2463	44.1524	29.2585	24.2981	10.5237
100499466	1.9305	2.59833	2.93288	4.17171	3.27931	2.60887	9.5882	3.46804	7.86899	6.24365	4.599	4.66418
100499483	1.57927	0.888627	2.67126	2.36695	2.29771	0.980664	12.7986	11.5665	4.96375	5.61285	2.93116	3.30195
100499484	1.35543	0.660986	0.903163	1.00035	1.28989	0.337706	2.125	2.70551	2.89146	1.95703	3.38081	1.55942
100499489	1.37997	0.504715	2.75854	0.91661	3.32414	5.1573	1.29808	1.65269	2.71736	1.99246	3.16104	6.69791
100500815	0	0	0	0	102.761	206.622	325.04	17.2431	0	0	52.7682	248.468
100500849	13.9332	0	222.819	131.624	159.114	108.31	0	11.1246	86.8826	375.525	150.361	220.415
100500862	16.8911	7.06037	0	0	239.393	330.422	254.221	54.9082	0	13.9361	194.564	410.18
100506144	8.90093	17.8194	3.74587	7.46809	6.68726	2.24102	28.203	23.0032	6.91867	8.1168	9.7295	6.46771
100506548	6.45834	7.81937	3.56143	15.3841	11.5238	4.79402	4.18974	3.06722	3.9468	5.14475	4.14909	2.40205
100506710	11.5563	14.7391	12.6364	22.0439	10.363	10.454	24.9002	15.1414	9.82209	22.2474	8.80878	11.3353
100506736	5.70093	3.43425	25.4737	27.0267	24.7727	8.12131	3.7854	19.4788	81.5536	42.609	60.1222	19.8215
100507217	12.992	14.9563	11.921	14.7128	16.4174	25.7259	14.4248	13.0088	9.64611	17.2208	13.14	20.5831
100507246	0.552481	0	3.09233	2.54434	2.20822	3.3697	0	0.794002	0.543959	0.638159	0.80995	2.09758
100507290	37.7982	23.7538	17.799	23.5024	67.4135	111.287	13.1382	44.0138	25.7842	37.3075	75.985	146.429
100507436	3.56546	3.47745	0	1.50366	1.93889	4.46707	6.38836	8.54021	4.68062	9.80567	8.19318	10.2552
100507463	5.54772	3.24647	4.43594	1.9653	3.73333	3.22255	3.57842	6.45429	1.87274	3.66174	6.09981	7.1121
10051	46.4087	72.6992	107.014	50.0458	39.4032	15.3759	66.4441	72.7222	70.9491	81.2316	52.3443	18.071
10052	0.884249	0.913154	1.87158	1.56624	0.96524	0.870879	1.95713	0.311472	0.563336	1.20162	0.699001	0.673233
100526664	8.3662	3.13105	3.3059	7.4094	5.51993	4.3628	7.86977	7.33996	4.40592	4.49471	3.95167	2.97993
100526693	12.7112	4.43354	5.72138	7.30621	8.47162	9.11095	0.950224	9.98089	6.05039	3.8894	6.99325	9.66075
100526694	3.02921	2.60686	14.2479	8.20613	3.94256	2.02445	2.68185	5.54852	9.47378	9.26199	6.09534	4.92015
100526737	11.9533	15.326	8.05433	19.5072	33.0714	45.295	11.623	14.959	19.3063	21.7188	36.4258	51.3392
100526739	4.38953	10.917	4.38732	3.49877	3.91619	5.7745	37.9874	12.8797	4.32182	1.26756	6.43515	8.52214
100526740	13.8274	8.22879	10.3067	5.25817	7.52725	18.405	1.17576	6.92343	7.07625	3.60942	8.30319	13.4817
100526760	12.7584	16.2897	0.927415	0.821766	1.82122	3.60646	20.075	5.2785	0.456786	0	1.13358	2.40194
100526767	13.9912	25.1634	6.67133	14.551	9.98598	7.59866	74.8606	51.4987	37.1556	39.2903	21.0132	20.0472
100526772	3.99935	5.0151	3.42628	1.51798	4.28171	4.27047	6.44921	11.9744	3.6564	6.59937	7.85241	9.12034
100526783	1.86713	3.23741	1.65884	2.2048	2.27041	1.90214	2.60198	2.0705	2.5192	2.7957	2.36553	3.58023
100526794	0.953224	4.18363	3.81097	3.16578	1.61583	0.427494	4.93164	3.28213	3.8714	4.81708	1.67403	1.54221
100526836	6.20923	3.40648	3.10305	2.74956	2.67751	2.16585	0.973465	4.18296	1.01891	2.2413	1.7384	1.56269
100526837	17.8115	22.3353	23.5248	32.1124	28.3765	9.03402	52.059	22.8553	33.9776	18.3694	21.8572	10.2918
100526842	49.0973	99.6926	16.9216	60.3505	28.6985	26.8275	70.8686	35.7365	21.253	52.5557	26.3712	43.6432
100527943	3.18473	2.3296	0	3.52564	6.2509	9.52176	0	0.953535	3.91952	4.59827	4.86343	9.6181
100527949	50.3535	72.2655	42.865	38.321	46.0511	58.2728	155.604	132.304	130.446	141.535	114.027	204.028
100527950	41.622	66.8154	18.1296	17.7855	23.5807	5.90737	95.6717	85.9245	40.0233	22.4483	26.8095	13.4156
100527960	11.787	14.9587	5.10986	5.78546	5.06794	5.09507	20.0378	8.75902	3.63536	4.51096	3.86024	3.98251
100527963	21.4433	11.2039	1.53089	4.06949	7.65241	6.18218	2.88156	6.87889	0.75402	0	6.54925	8.26023
100528007	3.81675	5.58382	1.90742	1.97181	2.72415	1.61661	0.59838	3.99968	2.1921	2.75541	1.84572	1.64669
100528016	3.29758	2.3726	1.51288	2.58532	2.54652	1.93951	4.6783	1.94227	2.23545	2.18547	2.01431	2.09907
100528018	14.2685	11.8546	4.22556	4.99226	4.90336	7.16268	33.8031	17.5103	1.73437	4.06943	5.27252	8.66394
100528021	16.6856	47.1569	3.79027	5.37358	3.92458	5.10206	60.6418	22.0269	5.60054	5.47533	7.18093	9.16211
100528022	9.72635	9.87348	0.793588	1.05478	4.81692	3.44212	21.6594	17.354	3.51784	5.73199	12.0038	11.8182
100528030	0.265748	0.129594	0.177076	0.078452	1.07482	1.24478	0	0.10609	0.0436082	0.2558	0.892818	1.41406
100528031	6.5029	10.515	0.684171	1.21246	2.56495	3.27452	9.65848	1.43465	0.336979	0	0.836263	0.590652
100528064	29.7306	25.4129	4.00661	8.28376	2.86109	2.39701	31.423	18.4033	4.9335	7.71713	3.0608	3.45895
100529063	46.0236	29.7927	78.16	51.2207	101.743	58.694	37.5459	46.0954	30.4765	65.863	87.8226	73.2751
100529067	33.9199	56.4071	91.7083	123.621	407.909	676.192	10.1001	66.342	62.2284	259.322	428.705	764.143
100529097	31.0846	92.3807	44.2448	63.7073	34.0342	25.1076	101.039	67.634	70.3438	109.031	52.0922	43.9546
100529144	8.72195	9.03363	0.925758	1.50388	2.03832	4.29232	12.1977	4.62199	1.82388	1.33733	4.29048	5.72772
100529145	8.45645	7.61329	2.60067	2.30441	6.59279	7.00151	15.1751	7.94636	3.84278	0.751374	7.62914	9.09302
100529207	6.98269	7.78325	4.87434	10.405	7.43613	4.50677	28.7757	11.6812	13.3135	9.60185	13.5407	11.1897
100529209	50.6662	98.2136	5.69708	19.9119	38.6484	47.3383	23.2342	72.8154	9.50928	34.7483	35.1079	54.5117
100529211	9.1131	2.7584	0.628173	2.78306	4.93432	9.58324	0.591197	8.65604	4.17687	6.3521	11.7092	16.8116
100529239	25.3874	68.7615	4.80061	13.065	13.1002	20.5145	21.2993	34.5136	7.09342	5.94415	17.3938	22.0542
100529240	3.32253	1.76756	1.20759	2.14004	1.1857	0.812762	9.09203	3.61743	4.75824	6.10557	3.41333	2.34567
100529241	4.34964	9.47114	5.25738	10.2128	3.97086	2.66141	2.28365	5.69385	2.78864	4.08945	3.15126	2.44394
100529251	28.7217	45.2513	7.36082	6.52229	8.14729	11.89	8.31304	33.516	5.80075	4.2533	6.298	10.1675
100529257	23.7347	71.3237	0.854875	2.65121	3.81538	1.2786	111.833	34.8276	3.15793	4.93973	7.18379	2.58308
100529261	6.09168	6.50717	2.70605	4.6243	3.72672	3.6426	3.63824	4.86373	3.61768	3.35065	4.19358	3.92142
100529262	7.68301	16.1576	2.87968	2.55163	2.22772	4.16346	17.1644	8.33879	1.18196	2.77328	0.879959	1.86454
100529264	20.5961	23.5313	1.56844	8.33857	6.16006	13.0195	28.0461	23.4919	8.3045	3.39859	10.6639	21.834
100529855	1.39455	1.11283	3.04112	2.02101	3.16698	1.13712	4.29316	1.51832	3.61983	1.46437	3.71716	1.20332
100532724	6.70235	1.63423	5.95465	6.92515	3.72065	1.89255	4.2031	4.01348	5.49915	7.5267	1.70587	2.24906
100532726	5.15047	10.9128	0	4.08957	5.95777	11.151	1.33651	5.74297	1.9235	1.02572	9.54688	14.2522
100532731	25.0913	20.6015	9.72439	18.8205	20.1014	4.28677	26.9743	16.7116	13.8647	7.39349	9.462	5.30222
100532732	14.3375	20.1985	7.8551	7.43055	5.83668	5.84253	15.7845	3.81578	1.77761	3.6802	3.98973	4.078
100532735	36.131	36.0401	32.8298	30.1808	74.1403	66.5335	14.6762	48.9264	25.2654	39.1257	74.1113	87.1526
100532736	19.5886	24.6456	2.34945	4.16361	7.8294	17.6871	17.6892	15.9528	5.01449	4.52528	7.29901	16.7335
100532737	81.9761	71.6818	78.3561	114.493	183.598	230.782	5.6726	46.4931	47.4993	75.0981	104.523	162.285
100532746	1.74197	0.695035	0.316562	0.70125	1.29982	1.6098	0.297928	0.663803	0.233878	0	0.773869	0.956521
100533106	9.65523	0	4.54135	13.581	10.7423	6.11308	2.13701	6.80201	8.10832	11.4806	13.5303	6.616
100533107	13.9896	7.35514	3.49564	3.96858	5.92852	10.4893	3.4955	9.29346	4.30433	2.52486	11.2493	11.8827
100533179	16.8208	29.9581	9.94121	9.84505	7.51655	12.1573	42.3774	9.63464	2.16018	6.75804	3.66322	6.94161
100533184	41.1253	12.6314	13.6258	22.1349	9.40579	8.96704	10.259	7.89136	8.50088	3.93671	7.91107	5.68561
100533195	1.3282	3.10899	0.531011	1.1763	1.32717	1.42958	6.4968	2.0679	1.56925	0.767085	1.70377	1.14607
100533464	6.2466	21.3978	2.43647	3.50823	3.47974	4.09965	54.46	20.2538	7.05029	12.3188	7.07299	10.6486
100533467	36.7815	46.6522	83.3069	42.8854	54.4312	18.1602	57.7708	53.2448	72.8437	42.3881	38.3394	19.8726
100533483	0.985322	0.524183	2.86495	1.74527	3.00483	0.642749	2.69631	2.36011	9.96583	4.13863	2.62637	2.08688
100533496	12.7078	9.59549	13.6574	25.1714	25.6496	15.5244	7.19797	8.34607	17.7587	20.5184	15.1076	14.9741
100533955	88.5159	123.176	18.8792	22.7793	29.1144	32.9831	73.7181	70.5125	22.3565	31.3343	36.6395	50.1097
100533970	2.06665	0.604692	0.826243	1.34222	4.67095	7.00275	0.518405	1.56755	2.30608	1.19357	6.01743	7.37081
100533975	31.7907	31.006	1.69465	11.262	7.56337	4.05539	35.0877	21.3212	7.92942	17.1363	3.6249	4.02327
100534012	25.3683	31.9044	35.5868	37.051	35.5772	36.3266	7.5357	23.4527	17.7469	32.1299	30.7203	27.6502
100534592	27.0281	47.1456	2.07804	7.36524	12.6133	17.0942	27.38	26.7672	3.58228	3.00188	5.71497	12.5579
100534595	42.4245	32.2997	13.8459	14.7607	30.975	54.5548	32.5773	47.0502	10.6557	13.126	39.1365	54.1636
100534599	26.7446	22.751	19.8135	18.6158	34.5179	71.9397	22.8267	16.5779	10.2636	11.8436	24.4268	45.2698
10054	32.8814	29.1161	20.1802	28.0992	25.6302	10.0034	29.3024	30.3985	24.8487	24.9873	22.7282	13.0663
10055	49.4843	56.3779	8.17028	26.6312	30.9429	51.062	41.7422	27.2719	9.48552	13.4887	32.0105	30.859
10056	16.4851	20.6286	0.41451	5.14205	2.36799	1.98389	20.2857	6.45684	3.47074	5.98791	2.34328	1.87872
10057	3.51757	2.34378	0.835437	1.41884	1.74003	1.10375	5.37278	4.04591	3.12041	1.81028	3.27621	2.25388
10058	18.2996	20.1144	8.90327	9.60403	9.95129	22.6956	8.74351	7.30541	3.62254	1.67758	5.61867	10.4433
10059	21.8297	31.9363	13.7999	9.91444	13.4499	3.68171	27.7302	25.9205	19.2886	16.7023	13.9044	5.39331
10060	0.105572	1.33856	5.90904	4.05159	3.89309	1.5782	2.91302	3.79309	6.92957	5.89395	3.80478	3.12761
10061	83.6417	81.8985	30.2802	30.9136	24.2082	35.0496	64.4298	70.7251	31.4493	22.188	25.0096	24.9099
10062	6.19336	5.70491	2.29268	2.0315	2.12835	5.00645	3.45236	1.92302	1.24215	1.32478	1.26106	1.88033
10063	176.885	361.087	20.5577	36.4316	16.1481	20.9082	344.388	176.126	21.2634	41.576	18.2176	25.7342
100630923	60.1904	101.08	76.2592	58.5623	61.5658	64.6328	104.466	89.3459	56.132	50.185	48.1594	66.7498
10066	16.6285	6.03152	2.19771	5.84204	7.84684	6.98492	0	10.5335	4.46511	6.34951	10.5771	7.58921
10067	106.117	101.072	11.0483	26.9216	16.7652	30.2398	77.9846	79.0998	19.0459	19.1521	12.9979	30.045
10068	7.18884	1.46071	11.5762	6.36669	9.40669	8.77643	1.12705	4.54395	7.47118	4.61315	6.22094	10.4246
10069	7.36821	3.71707	11.1737	6.75057	6.16566	1.97507	4.78	13.0845	11.0069	11.7391	7.44963	4.8232
10072	6.06927	11.099	5.56069	2.91154	3.60987	7.03157	0.951522	5.90586	1.61841	4.38155	2.85776	6.76449
10073	23.6431	44.1013	8.27091	9.42262	7.38276	8.74769	42.8123	23.1835	8.72941	8.53425	8.57506	10.328
10075	257.004	215.704	139.847	188.723	93.5302	156.856	92.39	138.163	57.1736	81.7699	40.1024	59.0276
10077	0.24389	0.23787	0	0.143999	0.638267	0.340287	9.48263	3.01827	1.36073	1.40856	4.96595	7.99698
10079	8.48463	4.43902	6.06542	7.86263	11.5902	4.26711	0	0.269178	0.110646	0	0.034323	0.145454
10081	17.9085	16.4304	26.0908	58.8718	48.203	70.3321	18.8446	26.9007	62.7591	63.1091	52.657	88.2645
10084	2.73879	7.01187	10.9496	6.67031	7.90051	10.7132	12.452	6.69679	4.83131	4.61346	6.41305	7.97591
10087	13.3915	12.7903	12.2058	14.994	24.3655	11.3684	26.8909	15.3734	21.5879	11.6213	14.8768	9.75909
10090	1.18256	0.865028	1.57595	1.74553	1.82874	0.883908	3.33717	1.65231	1.26135	0.569145	1.80589	2.2959
10092	86.6376	102.504	93.9324	171.666	120.678	72.2526	99.4537	161.544	203.856	287.135	247.183	192.234
10093	49.838	42.3069	12.2995	18.5272	22.8358	38.6313	9.2604	37.5811	11.813	17.7675	34.0137	61.586
10094	114.754	275.242	15.7523	38.3841	21.7942	10.8966	239.054	151.59	33.4589	62.5774	30.6862	21.2487
10095	60.2032	19.1108	10.218	6.53901	11.1476	12.7356	1.06851	27.208	5.31235	8.2004	19.6016	16.6625
10096	35.2442	37.2998	12.5916	31.8777	21.7297	14.3488	24.2651	31.7919	15.6522	45.9069	28.6744	22.388
10097	31.64	49.2612	42.5522	87.0637	66.1593	26.2096	58.2509	43.3395	75.7365	114.558	97.581	52.432
10098	9.13744	4.69682	9.37967	17.9346	14.3654	15.0625	2.32304	3.54918	3.40409	4.27884	6.78836	7.88448
10099	23.472	19.0589	42.2058	38.5914	31.7421	13.8339	27.467	63.2157	93.2139	112.858	80.6753	46.6119
101	34.5424	41.0686	9.55159	10.7557	26.004	35.8339	25.8444	12.0412	2.8423	3.4495	11.6141	14.3446
10101	16.3348	14.7061	3.76767	2.22564	4.25991	14.6514	1.18196	9.02911	1.54643	3.62845	5.18088	17.0765
10105	51.7764	73.7316	13.3803	28.2453	43.6992	38.6122	61.482	45.7405	16.6696	19.3289	32.1083	34.4842
10106	37.9841	31.8882	29.7953	43.2921	25.5091	49.4034	34.6749	19.6744	25.3267	25.4547	25.4541	41.4881
10109	115.53	136.318	44.0996	85.0928	70.8553	44.8688	126.696	80.3055	28.8656	100.587	78.4608	56.9823
10111	26.9045	32.1638	23.5523	14.9527	18.249	8.28	50.7304	34.9856	28.9412	15.0824	15.136	9.32802
10112	62.9432	19.9396	27.7405	25.6777	17.6869	18.1521	3.26345	12.4649	9.39346	5.00916	14.0776	7.91162
10113	15.9342	3.33019	3.79194	7.39192	12.1851	19.6232	2.14124	7.26981	3.3618	7.66883	13.7888	17.1865
10114	9.64834	4.38061	4.988	11.1968	10.5076	7.85825	5.32031	13.149	16.0509	17.7737	17.7825	12.4162
10116	12.3312	11.8621	24.9876	21.2435	22.7866	22.4238	13.3474	10.7221	27.2757	18.536	25.4864	25.216
10120	106.877	95.0526	34.5831	36.7721	47.3331	63.9085	49.906	34.9926	9.08449	5.55087	12.5639	19.4064
10121	33.2021	40.6255	18.7045	14.4352	13.7876	19.8536	46.5641	32.1726	20.6542	21.7904	29.5922	32.556
10123	49.1539	74.4343	67.6604	75.9909	76.2436	95.3314	153.719	169.117	268.193	219.138	308.023	333.357
10124	0.628109	0.204202	0	0.123617	0.846794	1.00156	0	1.25374	0.549708	0	1.5347	0.96352
10125	50.6275	53.4998	33.7921	41.4002	41.2439	18.4631	90.2168	52.5763	44.4968	36.8605	34.8241	22.5496
10126	12.2327	5.96537	1.16443	1.54767	4.36543	6.09557	13.1506	8.37156	0.860285	0	3.20239	4.27237
10127	12.7189	10.1495	14.3818	10.2403	10.6368	13.6744	13.0519	6.61618	10.3724	9.64584	9.80968	11.9726
10128	41.7092	27.0163	4.58252	9.02331	10.8169	6.62544	17.7303	17.4642	5.14108	8.8264	8.44074	4.50561
10129	0.981836	0.804386	0.785073	0.556511	1.12123	0.587102	3.54654	2.91618	2.24273	0.680459	3.59849	1.89773
10130	37.1297	12.8027	3.99849	7.75029	17.1318	13.1568	3.76313	21.7098	3.56954	5.05411	12.142	9.49283
10131	96.778	43.848	15.6783	13.8922	11.2957	12.8134	8.43165	23.1473	7.58421	4.04436	7.35744	8.2178
10133	42.3986	35.0135	51.1414	29.2358	47.1959	29.239	69.4795	89.5718	106.139	89.9639	79.3981	88.0348
10134	28.1768	28.6543	2.06068	4.86914	7.84809	14.2803	5.17168	30.0417	3.04487	5.95361	7.55631	14.6768
10135	69.8514	125.475	104.787	113.658	125.224	30.8166	19.2486	15.6572	13.3693	12.4017	7.56146	4.52321
10137	20.3298	28.3693	49.7672	67.2547	36.476	24.0511	42.8365	37.0832	62.6969	73.3376	43.9035	39.1323
10138	3.30872	5.53209	3.02359	7.03276	2.69891	1.69585	19.9193	12.9068	10.7038	12.2844	3.69574	4.64959
10139	2.15168	1.39905	0.95582	0.141156	1.19445	1.57254	1.79911	1.6225	0.784626	0	1.26566	1.7191
10140	0.101678	0.595012	0.813017	2.1612	1.59657	0.972798	0	0.852412	1.60176	2.34893	2.67071	1.49151
10142	11.9679	12.7796	57.4169	10.2714	20.9232	3.96919	22.7476	36.8819	80.4665	23.9423	18.9922	8.21885
10144	5.47236	3.07298	7.95578	9.59512	7.81162	8.69299	2.07986	13.0415	6.58528	12.7697	6.7868	13.212
10146	41.6992	45.2226	24.0531	53.8338	39.3868	26.2372	37.0783	37.6416	34.5198	29.9539	51.577	25.9566
10147	38.5921	42.7506	58.5914	61.6708	59.6216	78.0729	30.9132	33.933	52.6009	30.7781	79.7003	56.2156
10150	8.1725	6.53854	13.7841	13.9103	13.0787	3.66514	2.88284	4.20563	5.72052	6.26867	2.57406	1.43241
10152	7.03885	11.9147	12.7915	12.2616	9.50798	7.58311	7.22311	5.15551	7.04484	6.71936	7.00023	5.97326
10153	40.8317	29.0091	48.504	23.3378	36.1262	8.65866	19.1431	62.9625	67.1745	24.8627	40.0822	17.2224
10154	24.1688	10.6953	12.2147	12.466	12.4995	19.6065	16.0118	18.3604	13.6975	10.3979	10.531	16.2413
10155	59.8527	34.94	6.40436	6.44862	21.0996	59.9107	19.178	16.9175	2.86762	4.20526	12.4537	43.8546
10156	3.30293	2.76121	7.7344	8.19055	8.75612	16.7596	2.13048	3.61664	5.99296	6.26774	8.27206	12.133
10160	0.502327	0.629908	0.573799	2.41506	1.43411	1.75933	1.35006	0.859433	2.6142	4.14448	3.50678	2.04339
10162	14.858	5.62601	10.4827	10.527	12.2265	10.7659	10.5233	20.0972	10.8425	13.124	16.2298	13.4239
10163	105.656	87.0512	93.6316	159.715	128.878	227.624	70.6109	83.7791	99.3693	145.391	126.422	196.356
10165	5.43391	3.87789	1.58961	3.52131	2.27026	1.50576	6.98153	3.65073	2.08784	3.82719	1.61915	0.686164
10166	1.90091	1.54499	3.79991	6.17289	5.27623	2.84169	5.56303	1.89716	2.80739	4.26942	4.32209	4.10063
10168	4.74305	7.85199	3.49312	3.6479	3.78616	1.41808	16.2027	6.57734	9.52412	5.40651	4.34589	1.66938
10169	0.08196	0	0.491513	0.508107	0.49723	1.42126	0.154194	0.196316	0.242088	0.473351	0.400518	0.848656
1017	27.2082	24.8781	21.1512	30.4553	21.3074	20.7888	8.53123	16.519	7.44125	19.6422	21.6982	19.0753
10171	27.8374	40.4628	6.46221	14.3151	10.1265	13.5314	42.5728	11.83	5.30479	7.26068	6.69202	5.42393
10172	5.87127	2.86318	7.04197	7.27972	4.05084	1.98945	3.68192	5.62529	7.9003	10.1727	3.82552	7.09264
10174	6.52856	7.25886	1.04404	1.38766	2.23663	6.94883	10.8085	4.53491	2.31403	1.5082	2.23324	6.76
10175	92.9044	191.621	9.74244	197.471	76.962	30.2356	92.8358	77.3385	32.09	59.8132	34.9803	19.4499
10178	0.763595	0.291423	1.06186	1.52895	0.85305	0.416897	2.12363	2.94233	5.98186	7.66968	2.49442	2.83608
10179	3.51667	8.47379	20.6759	16.122	7.82519	4.08198	7.00517	6.44138	6.31384	16.726	5.43351	3.74844
10180	82.9448	50.3427	167.794	63.5939	47.5592	28.8429	80.4554	112.201	108.789	73.5215	52.3065	41.2778
10181	28.6943	37.6594	19.9775	14.4832	11.564	7.87736	40.1671	38.0829	18.4121	26.6728	11.5618	10.8446
10188	8.01937	4.75227	2.29976	2.33745	7.92141	11.533	4.20146	8.22643	2.99836	2.93133	7.44088	13.6059
10189	53.8427	57.9196	7.91406	12.6225	14.411	18.7021	38.7307	53.1043	7.79592	20.5784	24.4253	27.3292
1019	13.4584	3.07645	3.3629	4.84218	4.50267	7.1674	3.16495	7.80724	4.55496	10.9304	4.49583	8.16532
10190	12.7243	19.8904	6.27184	13.8934	5.97158	3.23108	51.1564	21.2929	16.132	20.1337	17.4616	7.2194
10193	10.6906	9.12338	5.3426	8.02147	10.4916	8.61222	4.46944	4.9791	3.65476	3.8589	5.94073	5.57323
10194	38.5387	24.1816	54.953	35.2869	34.709	42.9163	57.9376	71.3687	94.818	48.7356	57.7634	70.787
10195	7.1655	4.87579	1.99867	6.78876	3.9249	6.87545	0	10.1782	1.96883	6.73686	3.46088	7.18946
10196	15.7383	6.97721	10.8047	5.91327	4.31165	2.3765	5.38344	7.61564	5.32171	3.67252	3.10744	2.33196
10197	15.6095	17.6797	8.45507	14.0919	9.63159	11.9835	43.5761	25.5691	11.7992	26.1728	25.2215	23.1146
10198	18.0168	11.3756	53.0754	31.7447	23.3496	8.78882	19.6237	26.5744	76.2774	45.4552	31.1628	15.7099
10199	23.238	31.2295	49.1533	16.0336	15.9107	4.92804	47.2767	55.4993	36.4477	29.6507	16.423	10.3755
102	13.7909	4.09661	9.51585	11.4078	10.1928	8.33019	3.68765	15.3427	9.78736	10.9162	10.1773	9.9669
10200	47.6856	96.861	22.0583	53.0519	35.16	12.2541	109.731	101.476	45.3981	47.7973	43.813	20.7434
10201	7.34347	6.83666	1.3345	4.13868	5.956	5.5887	6.27975	7.59549	3.94375	1.92779	5.30129	6.3365
10204	36.6504	42.5404	7.26584	46.1399	28.9691	39.8465	38.7495	29.3834	17.297	43.7336	43.2951	45.9996
10205	3.18473	5.43572	6.36626	12.2222	2.17834	4.44349	0.998587	0.63569	0.653253	3.83189	0.405286	0.343504
10206	4.90954	4.84217	6.61627	9.3801	6.37826	3.29857	11.6234	7.33327	9.55901	8.28335	9.19906	3.71274
10207	5.02859	1.88066	3.32551	1.87516	1.53818	1.31128	5.83274	10.0071	6.51451	6.76921	2.44811	2.70783
10208	2.68924	2.07068	2.64073	4.34553	5.28677	1.89018	1.59768	4.29429	8.26845	4.08721	6.05206	2.64616
10209	297.972	573.588	357.909	396.421	326.472	235.42	354.053	326.34	175.962	301.914	168.244	229.485
1021	20.8376	20.0007	30.1203	67.6339	70.0082	35.0948	8.98817	13.9523	17.1511	38.6293	25.0529	23.6565
10210	7.25061	6.36449	45.1382	15.9618	17.8908	6.0079	19.8765	17.119	45.4842	22.134	19.361	9.20582
10211	149.761	137.718	33.2634	31.5794	15.1003	34.6834	94.8108	60.6402	11.7025	19.2206	8.85763	24.8194
10212	173.011	146.335	14.3505	17.3782	21.3492	28.4749	102.644	108.044	11.7803	31.7867	18.5639	43.5679
10213	66.4507	109.089	15.21	11.6804	11.7665	5.15646	81.1168	51.3344	8.49037	2.92961	9.29563	5.2524
10216	5.99079	7.70496	62.1149	4.54771	2.11442	0.866044	4.45871	4.49408	16.3988	10.2657	3.2573	1.24972
1022	5.98085	8.74984	1.49446	1.98632	2.53456	1.56464	3.51623	3.35759	1.47215	2.15886	2.51169	0.806364
10220	0.710243	0.593754	0	0.179719	1.30352	2.85155	0.763542	0.121516	0.799187	0	1.85935	2.97671
10221	18.9948	14.4839	18.8701	34.2566	21.8559	34.6252	9.52942	4.13613	8.27413	7.31348	6.82105	11.8208
10223	0.310071	0	0	0	0.110654	0.185411	12.8336	7.24135	13.8906	0.895392	3.59869	6.15372
10224	2.59807	2.85069	3.89514	3.1638	2.7815	1.06807	4.27684	1.16683	3.99688	3.75122	2.5789	0.980794
10225	19.2731	21.0276	17.6309	20.5406	20.2841	10.6456	85.1163	105.728	114.82	105.65	65.0499	64.1957
10227	12.573	2.69181	1.22602	1.35794	8.75492	16.5034	0.576926	1.46906	1.20772	0.885538	2.52883	6.74753
10228	18.2237	17.3086	14.8767	29.575	19.6805	12.4375	24.7711	9.14146	16.6274	12.6739	9.03366	8.80916
10229	1.9012	2.78142	1.42518	2.73613	1.35695	0.92369	12.5187	1.85001	1.87188	1.37252	1.742	1.02531
10230	0.579615	0	2.78075	2.66931	2.97858	2.01021	0.436178	0.4165	1.9403	0.669501	1.69946	2.10057
10233	6.60443	5.79727	6.16103	4.28935	2.98541	3.81756	3.31335	5.53677	1.95077	1.27144	2.68951	2.46948
10235	1.38674	1.1934	0	0.144488	0.756879	0.926776	17.1881	7.1317	2.57008	1.88447	5.73026	8.93921
10236	68.7595	130.532	129.814	111.159	69.3295	36.384	165.805	159.469	128.01	166.252	149.254	63.4511
10237	15.1842	20.413	4.10178	8.35937	7.32263	6.13486	50.9564	17.4479	3.83852	11.8507	6.14167	6.7281
10238	51.0302	39.4478	45.3373	101.547	49.9116	72.8949	29.3939	39.0082	55.8877	69.1317	75.3502	58.2754
1024	5.87659	1.984	0.903635	6.00521	5.32356	3.91944	7.654	5.14315	5.34088	10.443	6.2129	6.04592
10240	22.699	33.2081	27.2251	21.8262	11.3407	11.6341	95.1694	54.7584	24.9031	33.7103	8.12124	13.7105
10241	94.0799	140.794	50.7598	62.5185	69.8666	22.624	223.095	178.209	128.63	95.3242	60.4927	49.08
10243	16.2892	5.69865	10.618	9.09484	9.60422	14.9281	4.33031	12.7229	7.84466	12.7821	8.76045	14.3611
10244	4.20483	4.10105	5.60361	2.8964	3.0845	1.67622	5.71325	1.8185	1.14999	1.34914	1.0702	1.20942
10245	22.5458	32.4053	6.32545	3.50304	3.10541	9.46073	34.2304	12.3165	0.389439	0	2.65774	5.11953
10248	58.055	114.15	11.141	25.5021	23.2041	49.1561	47.1832	46.7232	12.3465	32.1879	19.2916	36.8694
1025	39.7761	11.7921	39.9312	18.0015	31.5161	34.2624	1.31862	19.3067	17.9423	20.2399	23.4406	32.6586
10250	110.829	114.391	250.585	137.226	130.878	51.2052	69.502	165.701	182.396	314.863	198.004	116.445
10252	64.7729	59.951	120.232	218.924	127.96	132.992	12.4346	15.0399	17.5703	16.2232	12.0111	15.256
10254	4.83097	4.37992	1.63218	4.57978	4.22505	1.74952	22.2735	11.5714	15.5422	12.182	8.3957	5.34276
10257	1.7986	1.36438	0.266324	0.825948	0.665632	0.398331	9.52461	1.67538	1.44292	0.384726	0.773131	0.632282
1026	5.97596	8.7427	8.6276	10.8791	20.6154	26.7013	13.1165	6.9582	4.24941	14.3806	17.9477	43.2574
10260	7.19519	3.34931	13.5114	16.7032	13.7724	5.31288	1.43569	6.7893	19.4816	13.8517	7.99115	5.1738
10262	14.362	8.04687	8.55177	16.5083	10.9049	17.6327	3.44931	9.51511	5.8668	13.2361	16.1459	24.6534
10263	41.5913	80.1216	3.09841	10.5242	22.3099	47.5775	67.0686	51.358	7.1217	34.3151	28.7195	69.1014
10269	7.83078	10.0493	5.49252	11.6804	11.3743	3.20383	17.5753	10.2011	7.71	16.6621	9.81851	4.03049
1027	43.3722	55.0621	58.0393	71.1097	90.1823	120.78	68.7844	63.32	83.6418	71.4211	63.9349	134.234
10270	35.7533	40.4042	17.9746	25.9762	27.5812	26.6279	50.347	58.588	36.3612	25.3475	32.6287	31.0354
10272	3.88251	8.0467	5.82083	0.859623	2.30923	2.99873	0.608689	1.3562	0.159276	0	0.988169	1.11671
10273	14.4588	12.0874	22.0214	10.9759	19.6567	52.5613	7.77194	27.2115	22.3706	15.9058	21.5895	63.9653
10274	9.37341	3.00286	2.73538	4.60517	3.80897	3.10932	8.75286	11.3078	5.99538	5.13691	4.17933	4.72297
10276	10.1859	14.7344	10.0664	13.7849	9.80231	7.18579	16.364	6.03097	8.11321	8.59282	9.64761	5.13526
10277	17.9971	19.5315	12.5589	13.0988	15.3207	12.953	33.489	18.1052	17.7195	12.8508	15.0309	14.4563
1028	0.121808	0.356403	0.973969	0	1.56489	6.11826	1.37496	0.145881	0	0	0.148811	1.15615
10280	3.64853	9.03305	7.29338	4.97118	2.20345	5.53812	15.8402	3.36123	3.59225	6.48359	4.11448	7.14405
10282	1.16719	2.41069	0.54899	3.16192	1.22509	0.328441	3.10005	1.23341	1.41959	3.17223	0.75491	0.592436
10283	6.57715	8.69954	2.16126	3.51093	3.53683	1.67013	26.1035	15.5382	4.258	5.72386	2.86186	3.18748
10284	73.3359	153.505	16.5392	71.2772	23.0843	14.0552	189.618	89.8562	46.6554	81.4506	27.7969	22.3913
10285	98.0008	197.411	38.4123	105.135	60.6508	26.0448	151.032	186.409	90.8134	98.648	46.4298	39.0572
10286	46.3974	107.433	37.3661	26.0145	25.4917	3.59274	248.678	103.938	59.8135	36.628	26.9142	10.9449
10287	40.0125	66.0421	12.3053	9.54059	16.2929	32.8215	79.1368	48.5346	11.1115	14.8133	28.0449	39.1735
10289	31.2806	66.4501	25.6971	37.1906	23.5494	17.1673	69.329	50.2923	15.1881	49.4953	20.4163	15.899
1029	0.583163	1.13754	1.55432	0	0.693706	3.83581	0.731413	7.21695	1.72251	6.73599	3.32473	16.4378
10291	87.7043	78.5615	53.0299	56.8138	69.3679	57.7796	99.8168	84.8194	52.2383	54.7847	50.0871	52.163
10293	16.5532	19.9167	6.80348	5.75442	3.64374	6.19793	16.8807	6.29941	3.50328	3.57387	4.34695	6.40748
10294	17.4818	18.7138	21.0245	26.1819	16.738	9.6886	38.5042	30.6392	25.7483	15.5961	13.9778	9.68852
10295	23.5388	2.53522	2.30939	4.6042	9.68859	17.184	1.08673	3.28604	1.42182	0.834023	2.64635	4.11205
10296	25.0223	42.5485	10.999	8.5858	12.249	9.87049	57.6731	28.7123	15.7363	7.56616	17.0452	11.8695
10298	10.4299	3.43322	1.5637	3.92577	7.25809	15.5138	0.981105	4.68421	1.412	0.752962	6.13214	9.22473
10299	25.814	12.9785	5.8143	16.7438	9.6014	6.00039	10.1233	11.147	6.22867	11.7589	4.84153	6.27444
103	111.34	89.4934	210.949	133.242	131.787	111.423	65.611	123.95	199.91	153.506	139.987	146.227
1030	0.384193	0.281033	0.768	0.850638	0.274212	0.804067	3.97536	4.83128	7.18709	11.6491	3.40289	11.52
10300	20.5602	19.2507	3.94558	2.91342	4.69585	7.67162	16.0911	9.84944	0.64778	1.89989	3.91843	4.1159
10301	2.46485	2.54543	2.89837	4.10911	2.17319	1.30049	3.81886	1.91011	2.42684	3.34953	2.83414	2.00175
10302	15.2986	10.4447	2.03878	9.03263	6.91543	7.01345	23.0253	23.2079	7.02922	8.83552	9.34502	9.68056
10307	5.09151	11.0352	4.14654	2.67213	5.92204	7.38581	8.51447	3.61348	2.87782	1.08909	2.07341	4.88149
10308	56.8049	50.7537	139.757	51.5984	101.879	14.1728	36.3702	71.2031	98.4295	31.3541	53.8682	14.739
1031	11.1408	12.7392	23.0383	19.2797	17.9139	36.8312	42.4007	17.33	17.1469	22.187	42.1614	62.9825
10311	8.69094	5.51479	7.53533	11.8701	11.7334	9.32931	9.45571	11.2864	13.8148	11.4901	18.3569	12.0168
10312	47.3143	24.409	3.48456	2.64652	12.3526	25.9841	20.1452	25.4993	4.65845	0.719101	12.3973	28.1487
10313	9.41653	19.6288	7.87391	19.8406	14.54	9.09014	17.8313	11.2038	9.02891	14.5735	13.6094	7.85976
10314	4.40838	1.88106	8.44514	7.64576	3.67081	1.64753	1.38227	1.64988	5.42548	6.36503	4.54415	3.24915
10318	119.437	58.4982	52.0386	85.2121	73.7263	108.529	56.4197	63.6015	34.6529	40.2931	33.33	52.2034
1032	21.8146	49.4671	9.81163	16.4218	10.5096	29.1867	38.9884	17.3084	3.75868	6.2994	13.9916	23.5291
10320	62.1647	58.7963	90.8641	118.01	68.7203	85.011	88.3458	81.207	167.007	126.605	134.956	117.388
10322	25.3601	23.6314	9.68688	6.00836	8.64668	16.1303	4.25445	7.93156	4.13499	2.79869	2.66407	9.05969
10325	5.70399	5.17953	4.71816	11.1485	12.9153	11.8789	2.96029	9.65801	21.3021	24.9911	11.8945	20.7056
10326	1.45008	0.848571	0.772984	2.73971	0.758977	2.25444	1.81871	1.5051	2.76024	0	0.590513	0.750742
10327	7.7172	6.84248	4.20726	3.31376	4.0893	7.48125	11.8788	5.74147	1.26636	2.0259	3.57121	5.24648
10328	9.26508	13.5546	4.40972	4.29811	3.14896	8.04645	28.221	6.86905	4.3439	7.64421	6.60277	10.4691
10329	12.2014	21.4204	0.97562	8.64479	5.92182	2.91839	33.0549	19.2889	7.68845	7.04678	7.45314	5.68528
1033	94.4396	178.139	24.9157	18.6808	7.18528	6.59311	207.434	49.3753	8.02392	24.9179	9.95627	2.89557
10330	20.2427	18.5092	7.08139	12.1012	13.9061	7.41395	41.8915	20.6069	7.97221	8.76823	10.9741	12.8819
10333	1.32111	1.2885	1.46716	2.47005	1.15246	0.482762	1.3808	1.3185	6.86498	3.39108	5.78343	2.72322
10336	11.6304	11.8812	13.6288	9.50114	13.7754	6.20514	26.9735	15.49	19.9899	7.81722	15.648	8.47835
10342	38.1114	66.9073	22.4925	37.2888	24.4813	15.8439	62.8228	34.1239	13.58	17.8183	12.5269	8.45625
10346	20.9788	31.6008	32.6172	29.1768	12.9768	17.8876	75.1352	96.9633	109.702	83.4662	23.1614	72.4753
10347	3.64065	1.66443	0.454852	0.503796	1.86764	2.58516	2.35443	5.99523	2.07229	1.64267	3.57904	7.36273
10352	2.45246	1.30469	1.78271	1.97453	1.16693	1.06653	0.279628	1.51307	1.02439	0.429209	0.771731	1.60316
10360	31.2417	87.0589	1.9826	7.90537	2.83153	1.77918	69.0383	14.2538	0.488252	2.86402	0.605835	2.1395
10362	46.2579	23.25	50.4893	45.743	60.0564	112.678	4.80512	30.9288	30.037	31.9605	54.7791	72.6058
10363	14.5928	9.79062	13.7494	18.4392	10.6808	9.39293	17.4865	18.2561	21.7804	13.4203	11.1282	12.5116
10365	3.14894	7.67804	2.09823	1.85921	4.30772	6.90415	90.8374	128.223	83.9684	74.261	253.743	309.302
10367	46.2782	35.9334	9.58029	17.7737	16.7824	16.0304	29.3032	31.3891	11.2068	9.51463	12.0759	12.1477
10370	25.8419	43.207	18.8592	27.9724	52.4051	40.9614	30.0963	42.0024	18.9816	20.1365	35.4544	33.4476
10376	35.3418	92.9983	40.7767	80.4557	57.1364	117.65	53.5486	61.7854	24.1709	99.3167	115.476	147.668
10379	36.9389	45.4799	13.1597	16.8431	21.927	20.6666	88.7598	52.5615	17.8245	20.0663	16.532	27.2978
1038	9.31743	3.89462	9.31274	8.84126	42.5136	3.1837	5.00832	22.3177	34.0738	34.5933	53.2561	12.634
10380	4.22769	4.63876	3.5213	6.24033	3.01745	2.73867	17.2329	3.37548	2.08124	4.06943	1.72164	1.97599
10382	1.26336	2.05363	8.41817	5.96735	1.9036	5.03629	1.58453	1.17681	2.34954	5.67499	0.943208	4.11825
10383	4.47	0.373686	2.0424	2.7146	5.10462	10.6152	0.480544	1.98841	1.76042	2.2128	10.9219	9.25693
10384	9.18693	7.98016	25.2513	26.6972	19.3637	17.4245	14.583	29.9132	42.8235	28.1871	20.0796	20.9327
10385	1.81613	1.13062	2.47178	2.60086	3.44743	3.1424	0.581571	1.57344	1.55985	1.11584	1.60505	2.33397
10388	2.19068	2.35027	1.16778	1.16409	0.833901	0.305654	5.49518	3.32327	2.085	1.2652	1.02592	0.252038
1039	34.1123	29.5216	42.2588	36.8774	53.0379	39.7424	61.4647	67.7064	97.9203	55.4964	67.9902	67.4373
10390	6.01408	11.8274	18.92	13.4467	10.133	2.77084	26.7095	11.8076	20.1907	15.9433	12.8879	5.18941
103910	112.801	220.383	55.6587	87.2552	30.8283	25.4009	208.187	112.864	53.422	74.2184	41.8657	40.3503
10392	9.56732	6.6001	5.59756	4.68435	8.38298	12.8837	5.26807	7.82506	7.04567	2.69537	12.686	13.759
10393	7.31355	13.8465	5.1599	4.5721	3.07055	1.54349	19.4247	12.3656	3.81216	7.45387	4.20464	2.2273
10396	14.4601	6.84866	3.11931	3.59315	3.52684	2.1772	5.87139	9.09498	7.47701	6.0081	3.6221	3.2764
10397	10.8831	11.5179	12.0349	6.6991	10.0814	8.49234	17.7157	9.89105	4.4837	5.34931	14.6631	9.72381
10399	56.1124	126.489	79.2359	133.179	263.194	325.532	79.2326	68.5372	52.5639	78.6928	137.482	195.489
104	14.0318	5.7167	8.37931	10.8225	12.2715	18.4378	2.27226	7.95573	8.49905	4.92388	11.9129	12.5675
10401	6.48842	1.1683	5.58721	6.36522	5.91344	11.1023	0.75119	2.98875	1.96565	3.45906	3.47561	11.2835
10403	78.1682	75.0659	4.00661	9.94051	5.29302	3.23596	95.0233	51.8493	10.8537	18.5211	8.69268	4.84253
10410	92.0931	178.375	25.9286	14.9337	12.9608	40.3317	185.458	118.061	16.602	33.7103	11.8847	68.2727
10412	197.869	346.453	59.7634	82.22	26.1114	26.5805	356.715	247.339	97.2151	147.674	26.6725	55.6676
10418	0.675153	0.493867	0.674813	2.24227	0.903525	1.66533	7.6211	2.93112	6.23194	2.43705	3.45396	3.42262
10419	31.6738	41.4967	6.30006	9.21091	5.96096	8.38625	19.5664	9.81365	3.72361	4.55046	4.7166	2.58348
10420	1.57153	0.35371	0.966609	2.56948	2.24331	4.91545	0.454856	0.434335	1.0712	0.69817	1.47686	2.71207
10421	29.0722	29.7048	15.6818	13.4867	23.7964	27.1799	22.5722	22.6592	15.5613	10.6605	23.0438	27.2757
10422	63.7311	89.8343	13.0188	12.7717	21.2494	31.1547	98.0196	69.6409	12.3664	17.4633	23.4431	26.6932
10423	18.3928	29.9961	1.80822	8.01114	12.2667	19.8329	41.41	16.9723	4.00776	5.22421	10.5905	17.4318
10424	42.7709	102.786	20.5197	51.112	34.6788	14.6633	91.4094	56.8243	24.4807	46.7689	36.0195	17.6165
10425	38.326	29.56	40.3903	36.7833	36.7971	22.486	28.9622	30.6323	32.9983	14.8183	28.4069	21.1015
10426	19.5609	18.3034	12.7032	15.3013	12.8274	12.7655	25.4054	15.5782	12.7091	11.4692	14.0109	10.4528
10427	87.6212	167.044	65.6167	106.124	62.9161	51.1279	141.769	104.938	84.4454	85.6152	47.2704	46.1404
10428	21.9441	43.2288	26.0591	25.0147	17.0579	13.6414	65.4004	71.8173	25.2422	26.351	13.8026	18.3726
1043	138.335	384.309	183.864	896.05	703.746	1094.49	188.268	230.006	720.854	3310.5	1390	3335.9
10432	17.4863	15.2991	3.42696	9.26154	15.8455	27.6269	14.8361	11.703	10.1274	8.41587	16.5981	27.5144
10434	17.3445	22.172	6.73235	22.3703	6.00941	5.03466	5.70246	11.6971	2.15535	19.4508	5.55455	3.19666
10435	3.41953	2.50135	1.7089	1.89279	3.05079	7.02884	0.804156	0.767876	0.841697	0	1.8277	3.50387
10436	4.81981	11.3905	7.41136	7.55214	8.73247	6.87263	1.39502	5.55035	4.19792	6.42376	6.34125	5.75848
10437	10.9563	22.1937	6.73892	2.98562	3.00764	6.29946	84.0347	22.2057	3.31916	7.30116	13.6425	17.817
10438	9.86273	17.824	5.79868	18.4972	10.7661	3.6426	22.9209	26.4031	10.5674	25.1299	10.986	6.00728
10440	26.9139	46.6377	5.22337	16.662	20.8879	5.62492	53.0918	39.4306	12.0917	16.6002	25.2189	6.53862
10443	5.66856	8.51121	20.5755	20.7417	15.9704	5.17358	23.0127	20.9025	53.2411	45.6611	17.9053	13.1935
10444	28.6468	21.0289	5.26108	3.94455	4.26264	15.4955	11.0454	14.3053	3.88691	2.33847	4.94663	13.0144
10445	26.0383	32.2674	7.34829	6.51118	6.34057	8.97561	44.9523	24.9474	9.50066	10.6152	5.7072	14.9345
10447	20.4918	38.4107	9.60071	30.0581	26.0521	4.11636	34.9376	11.1204	14.9742	12.9444	6.55202	3.59164
10449	57.9199	97.2158	3.59012	9.94106	13.94	10.4707	62.5077	47.8576	7.51512	15.5586	11.2448	13.3661
10450	8.53819	10.1577	6.00186	9.38984	5.32388	8.44375	4.05991	5.11281	5.12704	8.12826	5.53072	7.81269
10452	1.66802	1.02748	1.05296	1.08851	1.31584	3.04474	1.3213	0.630845	0.259309	0	2.57406	2.80284
10454	3.36951	2.05397	1.12261	2.11378	2.50514	5.20501	1.32066	1.68143	1.24408	2.02711	3.04449	5.57265
10455	22.2172	40.7885	11.3207	13.1176	10.5715	6.64255	39.3392	16.1735	4.07468	7.54784	5.98732	4.69871
10456	88.5801	136.724	60.1066	100.041	90.4838	75.8068	72.6218	60.8293	29.2046	38.7209	42.6911	29.6268
10458	1.37963	3.26043	0.424287	0.939882	0.681706	1.55474	4.79174	1.65229	0.470198	1.22583	0.648258	0.915729
10459	35.8359	35.4143	0.948817	2.10182	3.38772	8.08892	16.0734	11.0848	0.934654	4.11192	3.33426	5.32431
10460	133.218	64.7289	135.325	88.0049	71.8723	130.187	51.3987	77.3116	88.4337	75.4024	109.14	110.986
10463	5.91508	8.27738	6.68324	10.705	8.8107	2.92187	13.5474	9.85613	8.48256	8.16915	7.06928	4.10538
10464	27.2874	29.4473	28.207	14.8859	21.4013	3.28819	55.4356	44.982	32.8936	16.179	19.6471	5.37163
10465	12.3025	25.5248	0	1.981	2.39474	1.47129	33.6655	10.1798	1.54162	0	1.63961	1.15806
10466	5.78933	1.82679	3.17685	4.02136	4.53714	2.54544	3.63054	4.07852	4.58238	6.22821	4.02176	3.03646
10467	16.6804	29.5548	0.740977	1.31313	0.859832	2.77063	8.36833	17.4244	1.27735	2.1408	1.75479	2.63874
10469	74.6692	76.6999	17.467	13.0149	20.6939	28.9746	51.5581	52.3238	11.927	11.4692	11.888	17.9925
10471	23.7005	22.6438	29.0064	17.9914	29.689	17.6427	23.6591	28.9637	21.4301	41.9019	31.3182	37.1449
10473	28.1216	59.1404	30.7424	37.7473	17.5624	14.3196	76.8787	34.4686	17.7375	38.0655	18.9225	25.2133
10474	92.9294	91.9813	35.8529	63.3626	80.2534	152.209	44.4955	57.477	22.5102	30.1647	49.6019	82.9926
10475	83.8091	92.9379	74.9694	61.0063	48.1635	38.2154	109.435	86.4701	72.5944	53.0444	49.0903	40.9465
10476	143.042	262.609	2.80332	14.9038	12.011	5.45067	501.279	138.561	13.8074	32.3969	20.1307	15.1259
10477	20.9533	39.456	11.6118	23.1504	8.29195	10.0483	52.2999	24.349	9.39592	25.1613	12.5458	16.8271
10478	13.0437	21.2567	1.98033	6.43403	4.47811	2.9619	24.2289	11.0735	1.7882	1.90716	4.53855	2.42199
10479	1.95136	1.7377	1.69598	5.10944	2.36162	1.62343	8.61921	2.74345	3.75899	4.89994	4.40513	2.85511
10480	57.0739	62.881	5.63409	8.11243	8.8009	3.58134	7.95367	22.7845	5.89686	6.10415	4.73451	2.12799
10482	57.3288	47.1055	23.9404	34.254	37.6946	64.8629	37.3057	39.9726	23.0031	18.7092	23.8656	52.6864
10483	27.2301	38.0071	7.309	11.2484	9.61452	9.03311	21.7224	10.6017	2.9368	7.77988	5.58363	5.23061
10484	7.35059	2.24705	3.94758	11.4653	7.98701	3.67375	2.06401	4.07317	4.53676	6.3362	4.6911	2.46133
10487	81.4473	86.2459	46.5179	60.454	56.3786	34.2464	49.1306	59.4554	33.3493	64.212	74.6273	41.498
10488	2.61037	0.509188	2.78299	4.62368	4.09884	5.30708	0	1.25051	2.05609	0	1.91343	1.9521
10489	3.08582	0.250805	1.37079	0.910971	2.56953	5.63813	0	1.02658	0.506371	0.495051	1.98967	3.25439
10490	21.8146	24.6804	2.32572	8.75831	20.9674	16.6967	15.3217	42.8465	15.4643	21.8379	28.9603	35.6388
10491	10.1925	6.42885	7.07624	10.4863	5.79364	10.6567	6.43007	7.60187	5.34814	8.81222	7.53086	10.9541
10492	3.2061	2.88643	3.82073	4.47757	4.18055	2.52545	3.24785	5.42731	3.61194	7.29977	7.24993	4.46891
10493	9.53204	5.41155	4.55032	4.28396	7.4126	14.0368	3.21186	5.79313	3.50187	3.28664	4.51902	9.32981
10494	1.21942	0.297331	3.45329	0.989967	1.81321	2.91668	0.191177	0.547657	1.45074	1.76066	1.52079	2.01674
10495	19.6015	25.9108	4.37579	6.16845	8.37995	3.09386	51.665	44.5675	22.0422	9.19442	13.6145	6.09579
10498	31.9222	6.14492	1.67927	3.47193	6.89514	13.3116	1.58042	4.86272	1.24065	1.61722	7.35505	5.5573
10499	33.377	17.1007	19.988	17.8357	16.8867	7.95802	31.7939	31.2872	33.5555	26.0274	20.173	15.9799
105	0.767533	0.561442	0.57536	0.849694	0.890199	1.60635	3.42945	0.976674	1.70031	0.554101	0.468842	1.90407
10505	1.08759	0.454606	0.310584	0.825609	0.388126	1.6723	4.67683	1.67469	1.1473	0	1.3287	1.94395
10507	52.9946	39.1704	39.7153	55.052	44.3056	53.486	31.2816	39.776	38.1989	35.7034	31.538	50.3999
10509	4.0433	1.28592	5.27121	4.20365	5.83441	11.7208	2.64583	2.42119	3.46168	3.04586	6.4967	7.35695
1051	49.1994	61.7807	17.2111	45.3882	148.362	289.536	66.3347	28.2338	5.44956	20.127	29.8026	79.4224
10513	2.94421	2.15366	1.3376	4.26682	3.29535	2.36071	8.30853	4.48774	3.16233	6.95618	4.41438	3.0024
10514	41.2185	10.1206	14.4048	8.04121	12.858	23.9577	7.59186	15.9658	8.86861	7.075	15.186	23.3172
10516	1.57065	2.14464	4.1863	1.66923	0.373676	1.50271	10.6377	3.13511	1.75262	5.44268	0.44773	2.80091
10519	76.5895	79.4764	1.78025	3.94363	4.76726	5.59158	68.694	39.9968	3.50736	7.71514	6.80003	11.5269
10520	2.24061	0.297997	3.66461	2.16477	2.90764	2.25331	4.98175	3.2933	4.61266	3.52921	2.36406	3.6031
10521	29.4856	12.8407	28.7854	34.6155	26.9178	46.5794	8.5143	22.009	25.1825	26.5337	20.5242	43.2521
10522	16.7571	26.206	2.31016	2.55874	4.4335	6.39216	19.5676	14.1866	0.71115	2.5029	3.79437	6.85571
10523	46.4084	30.5525	19.548	18.055	25.9663	43.9052	10.6018	38.9061	14.6053	16.273	34.0179	50.9855
10524	48.5095	16.6984	10.8078	11.1727	16.1859	20.8346	20.3433	17.9865	7.24552	11.2758	10.55	18.1426
10525	98.9009	70.1454	23.068	54.411	65.4847	81.055	37.3047	84.8691	36.2458	62.4227	71.6814	121.032
10526	13.7744	4.21947	12.7237	9.3365	6.45953	3.83581	7.67133	13.9358	7.7357	17.5188	8.32287	6.65079
10527	81.8754	106.359	74.2038	61.5326	55.7378	12.6061	96.9796	58.8843	59.994	48.1357	36.7931	11.5431
10528	169.14	222.442	69.0454	82.9398	57.6918	38.8588	118.574	174.634	77.1301	120.307	93.5298	58.9932
10531	29.4155	9.00717	7.65786	8.7242	8.39795	6.91304	17.7603	13.9277	6.53325	4.74101	5.30691	6.13889
10533	1.28755	0.502307	0	1.21632	2.26679	1.18052	0	0.925205	0.845126	0.49574	1.52055	1.55539
10534	21.9287	52.4965	26.5669	7.06213	8.53706	16.6887	25.0031	20.6917	1.96277	7.67557	3.65318	10.8944
10535	17.9018	26.7472	4.56838	5.39728	2.17483	2.7331	22.9305	5.474	1.50006	0	2.09398	3.61527
10538	101.874	182.085	27.6443	24.4951	63.828	147.194	131.82	125.873	15.8851	7.98686	46.1792	105.009
10539	16.7273	30.0445	0.662135	7.33382	4.49185	4.06035	20.5643	14.6778	3.75044	1.91301	5.9688	2.42942
1054	27.2126	62.2564	33.1311	31.5388	26.8559	15.4685	37.9227	25.8847	15.9875	20.0496	17.5803	15.0743
10540	63.1639	64.5492	4.64206	8.63782	13.2595	12.2196	38.4456	42.8296	6.63052	13.4116	10.3551	11.8223
10541	282.405	541.182	192.11	501.167	422.859	327.462	426.249	293.85	213.295	460.463	376.33	315.488
10542	51.6882	133.269	8.18411	29.0072	5.84422	4.89626	127.089	45.9679	4.53484	14.7782	4.0639	6.62384
10548	27.946	31.8657	33.6826	38.3988	34.0255	27.7077	31.3133	47.2503	24.4802	72.3921	48.3876	54.6109
10550	59.1489	93.3729	47.9454	104.049	62.527	41.6891	154.49	154.092	166.505	144.391	95.6036	91.553
10552	24.7998	45.6878	17.4429	17.0828	9.99747	10.0235	51.8405	20.9007	7.91301	18.5666	8.83678	5.54792
10553	12.855	32.9116	13.491	14.8003	13.7626	8.64769	49.5783	13.6636	10.1254	7.42429	6.87086	6.65538
10554	0.771893	0.322646	1.76344	1.95319	3.62037	7.1872	0	0.528254	1.51998	1.27371	4.98449	14.4628
10555	6.44253	6.55671	0	1.9846	3.59863	8.87725	2.10791	4.69656	0.551579	6.47098	4.27758	7.4927
10556	7.38116	16.5833	2.6348	3.73544	3.85706	0.788153	12.1506	5.1303	5.12605	4.94802	2.73744	2.38838
10557	31.9522	41.0283	30.3278	28.5016	37.4074	29.4154	74.3838	34.9634	36.4386	38.5004	47.8818	47.4059
10558	3.36177	0.847964	1.39038	1.74532	2.2753	1.14374	2.83516	1.18008	1.54082	2.67801	1.9827	1.8505
1056	7.82679	10.119	1.45541	1.28962	0.779476	3.80941	0	1.74393	0.896055	0	2.00132	1.41353
10560	1.78483	1.39262	2.85429	1.89685	2.12316	2.20568	1.34314	0.28501	2.46023	2.74883	2.03514	2.2588
10561	1.15533	1.93169	1.97957	1.75406	6.7146	0.986923	27.9457	10.4763	12.6751	14.2982	9.981	6.69353
10564	16.4344	11.1829	7.06707	10.2392	9.00195	5.4278	13.6617	11.5577	14.8639	9.65708	9.39684	7.379
10565	13.8196	10.1089	5.711	5.76652	6.66263	8.42253	14.6245	18.8584	8.60217	9.59299	7.44729	13.5872
10567	45.7781	58.3052	4.30635	4.76973	5.76589	8.69514	48.6344	21.9301	3.18155	3.11043	4.27673	6.50601
10569	50.5968	76.0592	20.4141	26.7217	18.5533	6.86983	78.1598	73.2437	47.7598	42.8941	18.3597	17.9241
10570	7.98391	3.73769	1.27678	0.8485	4.33077	7.44757	1.20163	0.191236	0	0	0.390153	1.24004
10572	0.380823	0	0	0.134908	0.652335	1.86729	0	0.547303	0	0	0.837443	4.1404
10573	37.7081	50.151	6.09117	6.07194	8.42748	10.4769	8.59894	39.6865	3.37514	0	9.30656	14.4611
10574	87.3311	106.419	7.39373	15.6507	14.5195	17.4479	44.0706	40.6057	3.43937	10.6808	9.53945	9.39733
10575	57.3537	71.779	7.44039	13.4853	9.41875	12.14	69.3877	36.0666	4.99727	15.6338	7.23419	9.34309
10576	31.6558	19.529	6.86164	10.8089	11.7052	13.7976	26.5485	18.7276	6.00819	14.3176	6.05728	9.54379
10577	27.1166	25.5028	0	0.857695	0.345609	1.44775	49.1933	23.197	0	0	1.77472	4.5961
10578	37.0109	64.2613	22.7645	19.4508	36.8662	25.0495	108.653	18.5095	4.0044	4.69786	2.23594	6.31698
1058	8.15458	26.9386	6.31004	26.0923	8.82417	10.5387	9.89768	3.46542	4.40289	13.673	9.80165	5.90149
10581	199.945	498.231	68.7892	121.906	122.381	234.153	339.327	238.04	58.4159	274.128	232.311	437.72
10585	10.4345	1.7614	4.01126	1.95487	4.08179	6.17947	1.88757	2.40322	1.18541	1.73837	3.00307	2.85695
10586	2.34066	2.73946	1.24772	4.42234	5.45732	7.37137	1.17428	5.23273	4.60911	8.11093	2.66891	13.5993
10589	185.236	233.006	67.482	92.7583	24.712	27.6911	270.324	159.127	50.2821	249.956	35.9543	51.9093
1059	44.7296	39.174	34.0625	25.6009	72.9715	141.83	35.4922	73.7948	38.3475	60.6287	182.709	274.111
10591	7.47283	5.46629	4.48144	5.29456	10.1339	15.4162	0	18.3469	2.20727	2.15793	4.79296	22.246
10592	28.8607	24.4891	35.5385	15.745	17.9622	4.55602	21.7186	36.1545	28.6997	31.3362	26.0562	6.92309
10594	176.536	95.6742	21.4308	25.0028	18.4068	23.755	47.2859	77.2515	14.6604	22.0149	14.8074	21.4822
10598	36.2063	32.2779	5.65438	13.0266	10.9019	12.5164	18.0933	14.5669	5.84847	9.80181	13.1316	11.9596
1060	43.31	51.1107	80.2766	18.6601	25.385	5.59952	47.4313	61.6826	36.9682	24.9612	17.4904	7.76947
10600	28.374	52.4542	31.9691	22.1592	21.2641	4.55013	70.8507	53.4438	47.6188	35.7536	22.6104	10.6836
10602	6.18748	4.76428	9.1138	13.4593	5.88829	6.55593	6.94355	3.38015	6.73331	8.15011	5.76883	3.74669
10603	3.66624	7.37499	0	0	2.45318	10.4133	4.31087	0	0	1.32337	0.559875	0.988598
10605	9.63821	6.44593	0.550477	4.6338	6.09293	6.58662	12.4338	11.7079	2.98243	2.38562	6.22386	6.17803
10606	30.377	24.6533	28.3671	62.0535	33.9459	23.9981	16.6858	12.0826	16.1549	48.6619	33.7251	19.0369
10607	6.64028	6.98235	1.24443	1.47022	3.70265	7.87924	7.41744	3.23075	1.328	2.39689	3.04213	5.37163
10608	1.19407	4.12905	0.43399	0	2.09189	3.63497	19.6053	10.6605	4.91639	1.25386	4.11112	20.9814
10611	2.0067	1.8617	1.36974	1.38709	1.39732	0.790198	4.41981	2.40329	2.26488	3.67471	2.033	1.5626
10613	24.7595	24.6106	12.788	18.2558	18.2636	10.2716	20.9502	19.2956	17.7292	6.15772	15.7031	6.33777
10614	31.239	34.0784	53.4225	59.011	85.7701	77.9044	51.2971	47.9015	50.9361	58.4011	81.0164	84.4499
10615	149.874	80.1568	209.011	101.901	68.3534	75.2173	48.9621	38.0041	27.6469	23.7326	46.995	23.7371
10616	61.8786	55.7089	25.3733	14.9165	28.7463	67.069	32.605	41.6582	15.1409	8.45853	21.6202	51.4979
10617	41.8476	32.6518	34.9484	52.161	36.1072	37.9613	11.8968	18.5622	12.2691	16.8285	10.1113	15.7811
10618	1.1547	1.47814	11.445	11.7178	13.6156	14.5573	0.271545	3.16916	16.7454	10.1422	14.0186	18.9309
1062	55.3372	64.0363	56.8042	20.045	13.5212	3.90517	45.0194	42.033	25.8675	20.4425	13.7037	3.7425
10620	46.4955	38.0122	39.3646	46.0225	52.3646	73.6768	37.8193	32.1824	25.986	34.356	33.0793	62.1268
10621	1.13071	1.89051	2.58317	5.15002	3.80454	1.44883	15.1945	6.19049	11.9278	9.32895	5.62414	2.64822
10622	2.26933	8.48439	5.54446	2.0098	2.06962	0.603101	9.01307	3.47278	3.59975	1.45625	1.77126	0.652717
10623	52.3689	21.3188	14.5649	20.5684	10.5632	11.4367	35.9823	30.2686	9.41552	18.4101	7.78867	7.07288
10625	21.2963	30.8245	27.8524	30.7992	39.0103	28.5169	28.9834	17.1617	13.551	20.6081	13.9774	17.5452
10626	1.78894	2.47178	1.78804	1.58435	1.95071	3.26859	2.05674	1.78541	1.17423	0.286995	1.51772	2.10106
10627	131.781	195.27	43.3405	210.018	93.8147	50.2376	189.925	161.882	137.086	295.434	142.164	112.834
10628	17.6134	19.5212	29.8744	57.1966	26.1902	22.2612	45.6883	81.8208	80.2714	122.532	33.9073	58.9506
10629	4.81706	4.27106	0.583592	0.51711	3.64647	8.81584	8.78783	5.41942	0.43116	0	4.19078	7.3054
1063	55.6935	43.5371	345.672	71.4735	77.1007	21.6656	46.0231	58.8977	179.443	86.4212	129.045	27.9998
10632	25.2244	71.072	8.71516	14.3415	2.66719	2.42077	72.6477	32.8203	3.37271	10.7912	2.85336	5.1055
10635	11.1423	9.10937	3.27551	6.67545	8.53742	2.64549	9.86464	9.22335	5.64657	17.0342	6.90631	5.65556
10636	12.3506	20.0763	3.65761	2.22815	4.32592	9.3683	33.5625	19.722	2.92744	1.32092	8.38256	11.7425
10637	3.95011	0.889065	1.21481	1.07642	3.36151	2.99795	1.1433	1.09172	0.74792	0	2.4129	2.88408
10640	3.32779	6.00224	5.46759	9.52798	7.38577	2.42604	15.0942	5.78713	9.11127	10.7944	9.60688	4.24821
10641	42.3307	55.0478	4.1787	6.94251	14.7334	12.8123	89.4696	29.4165	4.11632	1.50911	8.45952	8.11691
10645	3.06723	0.937641	0.549077	1.70285	2.22186	3.50393	2.06703	1.09654	1.62264	1.58637	2.96419	4.42423
10652	15.8118	17.8646	8.13665	8.31893	15.308	16.4759	33.5761	18.3743	7.70691	6.32908	21.421	20.9383
10653	11.3096	6.33663	4.81016	16.1963	3.95014	23.3098	2.71621	1.15274	0	0	0.146987	4.3603
10654	17.0235	27.3466	2.66901	0.59124	4.28832	7.38507	3.76785	15.191	0.985937	9.63896	6.32077	8.06464
10657	39.212	60.8641	34.4127	54.6323	53.3287	58.1894	27.439	32.0713	26.8367	33.1411	37.4621	39.9213
10658	2.63856	0.751533	3.73413	3.59826	3.99978	3.64421	0	1.92957	2.82776	3.37139	3.92239	3.24386
10659	11.329	9.08167	7.81772	16.2733	12.0513	9.44692	21.1383	11.7465	15.5548	25.4547	22.6187	13.4179
10663	10.5703	8.49006	13.2579	13.9503	19.5265	12.0216	21.0559	13.9004	22.651	28.7282	17.4712	21.4607
10664	46.8463	32.0454	31.0021	30.7272	23.9642	15.6315	41.8106	58.6897	48.0915	30.9339	38.6752	28.9028
10666	14.3884	12.1442	30.4217	44.11	26.4637	18.7793	5.7262	11.2671	21.5222	28.765	20.198	16.2356
10667	8.24446	4.11855	2.4118	4.2741	4.01858	6.7335	8.32272	4.8165	3.56369	3.48402	7.00137	8.32853
10668	12.0735	22.9622	4.82697	4.81172	5.81666	3.60975	31.7999	18.436	9.21264	12.2026	7.37501	6.25076
10669	2.35437	0.287033	1.56879	2.08512	1.6804	1.81844	1.10734	0.587432	0.579515	0	0.659153	0.338589
10670	30.6463	47.5172	31.4163	48.7154	43.3727	63.1207	18.7258	14.7439	18.3105	13.615	26.7201	37.2928
10671	23.9317	39.5292	4.62962	18.46	8.54045	2.0773	127.808	26.8123	12.5414	8.91711	7.78084	3.66373
10672	14.2467	22.7906	19.962	32.8996	31.408	22.0539	21.2919	16.9826	25.891	24.6073	28.2629	20.278
10673	1.25561	2.29616	0	0	0.448085	0.375404	39.567	13.5338	6.33574	3.62582	3.8349	4.87546
10678	18.2395	8.28122	48.4045	47.625	37.2588	19.4625	5.91627	16.7598	58.364	46.3133	27.4694	25.9141
10681	3.64171	2.90604	0.441198	1.95469	1.65405	1.6497	7.47409	5.02226	2.71632	0.637343	3.5053	3.71368
10682	74.5654	111.601	27.4757	44.4309	31.1471	38.6287	84.0398	67.4908	25.0356	37.7062	52.2645	50.9981
10687	2.05129	0.782865	0.356566	3.31744	0.381932	2.02654	3.02019	0.640875	0.526865	0	0.49031	0.461741
1069	13.2592	30.5665	4.81911	9.25194	5.16194	7.68827	54.4253	39.9398	12.6591	16.2437	10.0628	13.5213
10691	17.4547	13.8499	14.1933	17.8166	17.3145	20.5207	8.9052	18.0698	9.32093	11.1059	15.3606	17.9969
10694	104.391	118.389	8.08828	25.0841	17.6162	8.34715	102.764	55.2425	13.5448	23.3683	10.5042	8.20467
10695	31.6381	28.8448	9.16586	10.9643	16.6905	37.2885	31.0548	41.4603	12.1892	11.9167	19.466	55.9844
107	3.20626	2.68039	3.00844	1.10106	2.9189	2.7389	2.46205	1.41058	1.8361	1.70058	1.39895	1.63738
1070	26.553	68.6288	19.4624	27.4357	9.16004	5.29258	59.9459	38.6909	22.222	20.4472	6.75823	4.20053
10712	7.61872	8.86614	3.46131	4.29381	4.81982	12.7353	7.81816	3.31797	0.511446	1.50004	3.49038	5.52814
10713	47.2115	29.2147	16.7559	23.5807	19.6196	24.7664	4.17431	31.445	14.1999	22.7814	25.9022	19.3584
10714	36.0152	35.1262	20.2089	23.0549	23.1798	8.23648	59.9108	54.4837	30.9806	27.7336	32.4205	13.412
10717	0.929505	0.509942	3.48389	5.55662	4.02198	2.6401	0.218588	0.834904	3.83227	4.36171	2.80342	2.35602
1072	197.781	240.517	145.398	213.106	214.767	293.728	164.02	180.486	175.355	418.638	502.881	472.003
10721	7.22983	4.51836	5.05131	5.90567	4.1582	3.3578	4.88603	3.40462	2.8335	3.24311	5.12375	1.72617
10723	7.11702	5.26586	1.30822	1.15919	5.60514	4.74488	23.0852	14.7938	7.57105	5.66946	14.7411	23.0115
10724	42.4233	39.8148	62.2797	61.4014	62.7992	36.3761	56.5287	53.9046	98.633	87.8342	68.2263	57.9109
10725	55.1789	45.1791	170.125	130.163	131.676	53.6998	22.9285	48.2101	106.673	64.8693	40.2197	28.8305
10726	152.388	191.776	43.2367	29.0237	23.1563	30.5701	104.812	138.154	23.5543	54.8879	23.021	38.7406
10728	46.0952	67.2441	84.531	106.537	53.6144	36.6725	72.1433	42.3082	47.4531	69.0195	46.5272	37.5081
1073	2.07714	3.37645	2.76812	5.51876	3.62395	3.10513	3.03938	5.52811	7.61232	5.33168	2.25565	3.78377
10730	14.0131	18.4984	5.47213	9.35117	8.2339	3.62454	16.1858	11.0843	5.19793	7.52848	7.0071	4.55543
10733	19.7615	15.5672	71.1923	22.6942	21.9316	9.47928	9.80513	7.41219	19.5636	16.9314	23.6117	5.71513
10734	34.4484	41.8684	20.482	14.8632	13.5544	14.5248	37.5557	13.7522	11.4796	6.63176	7.49978	8.99362
10735	27.3939	24.7956	13.1319	21.0611	14.4881	4.7531	30.8973	33.9092	24.4488	15.176	10.5938	6.85884
10741	1.7941	3.609	4.93129	5.3626	1.7607	1.20691	3.37528	1.20863	0.993616	5.18081	2.12333	1.64484
10743	39.1902	13.721	40.1748	25.1165	41.2797	69.1345	4.62122	24.4037	28.637	19.0228	44.5703	41.62
10745	1.91587	2.89952	3.69775	7.1381	3.81935	3.43686	8.45164	3.7978	7.93555	10.6833	5.6497	4.38942
10746	3.38253	1.86299	3.50015	6.69625	4.77165	1.80847	1.79679	3.19316	5.09349	7.81418	4.91025	2.644
10748	3.0938	0.502907	3.43583	2.73998	2.57618	0.822213	0	1.85262	2.03072	1.98533	3.88465	1.92802
10749	15.3205	13.9284	9.62519	8.14104	11.3253	16.3918	22.0289	16.6446	16.0539	12.9563	15.4748	23.4178
1075	2.07783	2.37486	0.519196	1.15013	1.20495	0.621233	6.59657	5.48243	2.20561	3.9376	3.6292	3.22164
10755	11.0232	11.8482	0	0.796942	3.05072	6.45695	4.23229	13.2017	1.99344	1.29925	5.63411	19.9939
10758	17.2381	18.3988	5.20135	7.2973	11.607	11.7988	8.56656	5.84291	3.62929	5.00916	4.90066	6.36137
10762	22.3847	31.9122	51.0304	42.7707	40.8596	18.2267	27.4182	41.0115	84.0312	53.9127	55.9451	33.6989
10765	60.9858	37.2529	29.0141	77.9159	34.2587	42.4817	37.8455	32.9359	30.524	36.3982	15.1266	22.3017
10766	32.4681	21.0496	46.5488	43.9287	42.0232	60.8478	16.0276	19.6125	32.6197	31.1615	32.7272	41.5746
10767	6.31961	6.68819	8.4219	10.9556	8.50921	3.45728	4.38468	5.47513	8.82572	8.02443	5.91363	3.63536
10768	9.67723	12.3203	11.2229	24.0759	11.494	9.40879	9.45045	4.60052	6.6914	8.95943	6.36251	6.24675
10769	17.2943	22.8022	9.81648	10.5891	10.5148	10.4052	3.21344	1.78994	2.10216	3.08275	1.10858	2.94771
10771	8.76185	5.64878	21.9678	10.3902	10.5994	2.39763	16.2045	28.9904	53.0762	32.5918	25.037	13.4549
10773	2.5259	2.7715	7.57389	10.2531	9.31459	3.58719	0.792008	3.52929	13.4709	10.9411	8.10038	3.45094
10775	41.5734	63.0193	26.7004	29.2777	16.5641	17.2718	97.3738	41.9913	24.3292	27.9638	16.42	16.2796
10776	30.5239	38.8937	26.2439	61.0423	25.8854	13.4929	39.8273	43.7301	45.726	73.927	28.3689	23.5771
10778	1.87827	3.59336	2.02173	2.1753	3.14522	0.993542	20.6582	5.36413	3.9831	3.33776	4.63344	1.99472
10780	2.5069	1.08668	6.31049	3.6181	5.1027	1.77663	8.73388	2.55755	7.03904	3.21741	3.17608	2.00291
10781	30.3235	28.7829	20.2055	12.1489	28.3419	7.87893	30.5616	28.8586	30.3889	16.6791	22.878	10.2014
10782	14.0992	12.0448	13.1663	10.5727	11.3118	6.95387	16.2636	15.6531	15.503	5.94368	7.92089	5.68332
10783	14.6282	10.5058	12.2283	20.2572	12.9084	9.30373	8.50628	4.45942	12.3076	5.37621	8.77304	5.9669
10785	17.5316	7.7172	6.20276	7.4198	10.2982	16.7918	27.4369	9.10465	11.1511	8.06432	14.4999	15.3954
10788	56.76	31.3393	15.7304	10.3248	12.9491	7.01463	73.7481	80.6306	36.515	27.3527	24.3902	15.4035
10791	30.0132	30.5451	2.60853	10.4012	5.58821	24.5793	14.7299	33.6006	3.85439	3.76822	6.77538	51.2324
10793	1.4061	0.561026	3.06632	1.3585	2.28087	0.229308	2.64534	1.30127	2.89469	0.738254	2.2644	0.330898
10794	16.8628	5.80467	61.2482	83.5538	67.7294	43.4966	2.07349	7.12779	37.0034	21.0055	32.7193	22.3488
10795	0.432578	1.2657	0.345888	0.842835	0.524868	0.310399	1.79041	0.725298	1.23513	1.74882	1.03053	0.709197
10797	23.722	11.6608	15.9331	16.8072	19.9111	11.0074	4.28436	7.72757	3.73697	8.76823	4.86877	6.22261
10800	1.89799	3.1734	3.25207	6.72373	6.19275	2.75626	3.06064	8.44294	21.3568	37.5829	16.5625	15.2075
10801	117.617	90.2328	158.546	137.84	276.049	484.892	62.3186	115.271	176.667	175.95	370.569	529.342
10802	28.9196	35.8876	15.1436	25.6654	18.3236	20.169	22.3963	26.4263	13.0824	17.0147	12.0095	19.1954
10804	3.63105	6.27798	3.29929	3.21578	1.0602	0.592154	2.48407	2.76733	2.11252	1.90643	1.109	1.42416
10806	12.1573	7.04724	2.75122	5.28191	3.92925	1.50879	9.494	24.4498	8.92091	6.6239	3.50294	3.46377
10807	61.0791	104.561	22.597	21.6375	17.8281	33.3613	139.264	55.8999	14.7201	11.583	8.57567	23.9133
10808	67.8644	94.9775	35.6248	34.8077	59.8508	35.0618	43.4065	45.069	19.7398	10.5682	27.6525	12.0138
10809	6.51402	6.84195	1.33554	2.95848	2.98031	4.89389	2.51384	7.20129	1.80895	0	1.83648	5.18842
10813	12.7211	22.3328	33.2537	10.7463	11.1049	7.60673	30.1917	29.1812	21.2923	12.4332	13.6882	11.6522
10817	5.20156	5.2683	1.59967	2.12616	2.85579	3.82811	15.0551	2.39598	1.57579	2.31085	1.58867	4.66093
10818	5.18515	2.92463	5.24498	6.19664	5.03847	2.09192	11.753	12.6443	17.6528	14.7927	7.09784	4.68976
10825	2.72634	1.51945	17.6474	12.4176	10.0074	11.0236	0	2.02128	10.098	8.24772	7.851	8.06568
10826	0.289109	0	1.73378	2.04836	1.65078	1.55589	0	0.346247	1.99255	2.50458	4.32671	1.62153
10827	21.7564	16.2266	9.80679	8.31181	9.43878	3.57125	32.504	29.6326	13.2305	9.85506	6.97062	4.96935
10838	2.93509	5.19517	2.89739	3.72263	1.9397	2.94679	8.58956	4.46989	2.56873	2.72058	1.72648	2.40755
10844	34.4568	24.7586	11.8862	9.85699	12.5685	16.1367	14.9154	17.2553	6.30471	6.60403	11.362	13.0899
10845	21.743	18.9503	14.7963	23.2169	14.198	7.46894	16.8264	20.1303	17.3083	17.8119	8.76017	7.05219
10847	127.053	82.7536	66.8824	91.4772	55.096	104.152	68.0195	143.957	114.543	135.979	92.882	159.446
10848	3.79952	5.11392	2.43047	1.4806	3.25422	5.86169	4.28888	1.27412	0.598547	0.877749	1.57822	1.50812
10849	1.04205	0.381123	0	2.30719	2.60311	8.56772	0	2.33998	1.02598	3.00912	7.08138	11.8015
10855	2.47619	3.6226	1.97995	2.0468	3.47577	3.15876	5.27965	2.57015	2.1942	1.90679	2.21842	2.92008
10856	97.6169	84.8034	10.4609	7.13014	9.19389	16.4884	43.167	34.9522	1.38717	4.6497	7.74557	8.33629
10857	14.6761	31.0501	7.22153	10.3982	15.3094	15.2563	22.0884	11.898	4.22378	16.9521	14.2058	11.6895
10861	0.740148	0.309377	0.845458	0.374572	0.603736	1.89678	0.397846	1.01306	1.97799	0.610664	1.61469	4.83554
10865	176.821	159.19	97.3762	80.1202	107.239	318.048	28.5645	65.5376	34.1024	21.0088	33.427	94.8472
10866	44.2655	33.8742	37.4366	56.0906	68.2913	59.5556	46.1231	32.6239	52.467	38.3476	38.063	50.8296
10868	4.85235	1.23459	1.40577	2.11757	5.16984	8.36817	1.05842	2.69511	2.90805	2.03074	4.20977	8.67736
10869	13.6124	14.8586	8.45941	5.12208	8.55782	15.9842	22.0267	7.17993	6.87483	6.92481	6.97947	15.1539
10870	57.0598	29.1199	7.95782	4.70085	8.9975	17.4566	2.49647	30.9899	1.95976	7.66378	10.1321	14.3127
10873	9.13852	5.50506	1.07458	1.42825	0.575512	2.00901	6.57361	1.9314	0.264634	0.776155	0.410456	0.463848
10875	6.27746	8.29502	12.1438	8.967	6.28706	6.11488	14.8577	15.2787	12.2616	15.2036	4.20562	5.85349
10884	19.7413	32.0127	1.90181	16.0091	11.5436	19.4846	33.1125	12.5335	3.04432	10.9893	5.66619	13.7506
10885	30.6965	15.4752	11.1944	17.8178	10.6585	6.13914	14.4375	17.7606	12.4568	16.1712	7.34828	5.54802
10890	43.8902	63.207	39.7554	72.8825	59.9597	86.9355	79.9913	60.9143	72.1346	72.6123	73.2388	98.4271
10892	12.2374	22.694	7.57994	9.00614	9.04181	5.51391	50.5848	23.016	17.3094	13.9361	12.9499	7.06437
10893	1.79804	1.75366	4.393	3.18482	6.98698	8.48183	0.751711	2.27302	2.75381	2.88455	3.417	7.06788
10897	13.9685	8.01399	0	3.39597	3.90974	3.76689	7.21395	7.21651	0.539337	0	2.00767	4.49038
10898	8.32158	9.27564	3.16853	6.66799	10.6061	16.2312	2.23651	8.30516	4.09661	4.57718	12.2238	15.0448
10899	28.3548	19.3316	13.2072	14.6284	36.9389	55.4746	0	16.1551	5.96296	4.76972	21.6925	37.0564
109	16.5519	4.35326	8.17882	7.41182	15.3312	25.3552	1.04964	6.01373	6.68343	5.37042	17.4947	15.887
10901	4.69659	25.1937	3.75538	3.05027	4.91643	6.08483	10.603	14.6244	1.54138	2.71246	3.72954	4.86309
10902	29.5538	16.1221	31.47	26.1105	19.9699	23.9622	16.4243	22.0252	18.107	17.3578	19.3641	18.7709
10903	0.187469	1.09705	0.7495	2.98853	2.34156	2.1299	0.705382	0.336779	0.646023	2.16542	2.69109	1.61763
10904	1.838	0	0.668026	8.28696	3.93552	6.49441	0.628704	2.60147	6.41603	17.3703	7.04257	16.5805
10905	15.9111	11.7563	28.5934	31.7413	24.3758	21.0466	24.4914	54.1834	72.8691	91.8927	41.6255	59.8403
10906	26.1936	28.2363	12.2953	9.20406	12.8672	16.1701	30.7244	31.4973	10.9632	11.6368	16.7127	19.2161
10907	26.9794	53.892	4.14858	11.4874	9.62805	11.9444	53.6853	19.5732	7.15165	11.9859	10.7755	16.1168
10908	20.0503	10.8307	2.77479	2.3221	5.83431	9.17645	14.5081	6.92679	1.82225	3.11765	6.12379	7.31962
10910	37.302	47.9168	0.909346	4.83453	5.19487	2.72015	79.5911	28.6023	6.04646	3.94086	6.66897	4.1215
10912	32.1606	53.6016	1.62757	3.60539	22.9541	49.1726	35.2305	15.1141	4.00818	2.35114	8.20618	26.3455
10914	39.1466	40.464	27.0597	30.0686	27.2352	6.58492	28.3577	55.6902	58.2464	51.9788	39.8466	15.6897
10915	105.534	68.877	79.8771	59.9157	47.2978	39.271	36.4712	88.6043	70.7968	64.549	42.8961	43.782
10916	12.4444	2.8281	5.31338	8.34615	12.59	16.5442	2.27301	2.89394	4.87719	0.69778	4.3543	7.29765
10919	35.3796	19.0857	12.7558	9.67005	11.0318	23.0635	28.545	37.277	13.6125	15.5603	15.7646	35.239
10920	15.1661	28.8439	3.03168	13.4316	6.9277	3.26475	22.2552	15.8021	4.181	3.5036	6.5775	4.84198
10921	59.4498	87.9688	73.425	48.6749	32.5275	39.4535	50.1636	54.7434	32.1462	36.9274	35.6497	37.9158
10922	4.43726	1.26666	1.73074	1.91697	6.2568	10.0955	0	1.03692	2.55736	0.625047	5.02429	11.5798
10923	18.1722	31.2379	4.54075	10.0587	5.18804	2.58074	35.4698	21.6275	5.36756	19.6784	6.03581	6.27213
10926	16.6702	20.9488	32.8964	14.0066	23.8725	6.13426	28.5475	32.6347	28.7229	20.9834	31.7236	8.39086
10927	10.1294	11.7647	8.34674	14.6548	14.6801	5.36345	23.2753	7.50102	11.648	9.37805	11.1941	5.20421
10928	50.3646	66.9584	102.21	80.899	57.2008	44.2009	94.0317	93.115	106.812	108.94	99.2548	64.031
10933	67.6658	122.793	45.2449	62.4329	72.0224	32.6372	89.1553	92.1922	46.7748	70.1255	70.7849	50.7582
10935	56.5365	110.049	30.6484	34.7949	19.8341	9.31118	54.0832	34.7157	8.4912	17.9863	11.9994	9.09532
10936	5.60687	2.92954	4.80347	7.09378	5.71688	5.50801	5.27418	12.2308	21.6873	16.1909	15.4121	18.3154
10938	32.831	28.4238	19.4189	17.8441	55.7888	80.0328	12.1839	23.8071	21.3431	7.79226	43.0761	58.9865
10939	13.261	2.7715	9.19687	7.19045	5.02215	3.56022	2.03659	6.3203	7.59406	10.1596	5.45536	6.3051
10940	9.82682	11.3429	4.32523	4.47126	4.89031	5.17526	29.1729	9.06963	8.78762	6.7688	10.959	5.75661
10943	56.7083	63.385	38.4269	61.158	46.6487	38.861	67.3225	93.7715	83.4229	80.7039	61.3763	63.2227
10944	60.1985	146.888	97.7461	118.561	73.2123	22.8714	162.724	113.479	107.2	113.589	56.0206	33.004
10945	25.9201	26.7674	6.09578	54.0136	33.8909	57.5687	7.3761	21.3908	6.64816	47.803	25.5459	62.023
10946	103.118	104.906	44.1054	74.091	63.1001	39.7632	96.2782	87.1635	49.783	69.023	62.6143	52.4876
10947	21.6389	25.4499	21.628	40.2072	26.195	17.6963	25.1443	15.6255	19.3208	28.7928	15.0322	14.8275
10948	14.4656	12.4989	7.76286	5.84675	11.0868	18.0545	23.0136	13.0224	8.31609	6.16772	10.7339	18.0947
10949	26.6497	34.94	29.6929	65.7759	67.4563	196.103	32.3287	20.2313	21.9373	50.4632	57.1092	190.246
10950	19.0397	39.7924	8.69948	20.2347	14.9482	9.27068	46.0541	28.3403	5.62381	9.4253	13.7902	7.97976
10951	17.7948	23.6668	29.7509	32.9522	27.1335	10.9309	25.5649	33.7112	31.5367	38.306	34.2895	21.2175
10952	51.8625	47.5626	0	13.7108	5.52478	5.0915	17.4753	16.6869	4.57277	8.94108	6.14684	8.01509
10953	52.4576	55.0826	27.0613	24.3532	20.2301	27.1938	35.8149	17.4795	6.03955	3.66488	9.69054	8.03079
10954	8.26451	4.4545	4.34755	3.46706	4.19116	2.21084	2.45498	3.90704	2.35546	1.25607	2.78986	1.68898
10955	18.3539	23.8679	14.6758	21.1916	16.8842	10.4872	20.4621	15.3055	11.1102	16.4891	10.1318	10.7927
10956	76.7785	102.257	49.0919	42.3044	60.8668	59.9501	109.667	125.243	73.4686	47.5377	75.2536	72.3048
10957	23.852	34.1364	80.8488	163.942	97.7031	138.906	33.1673	68.7757	162.475	166.204	65.3268	196.753
10959	110.934	144.129	97.6539	308.261	173.464	79.7229	77.354	135.052	171.35	208.076	174.692	83.0763
10960	104.194	121.253	12.3076	20.9722	35.3241	27.7535	85.5368	60.6911	11.6576	15.044	27.0495	23.7025
10961	49.985	77.4285	77.5847	80.2041	62.538	62.2399	109.527	94.7255	82.2165	139.247	86.5701	100.216
10962	5.00846	11.7236	4.8057	6.03251	4.28965	4.43241	36.1826	6.23822	2.76148	4.62813	4.03838	3.63021
10963	181.838	119.927	131.926	110.437	141.932	127.114	64.0408	119.599	47.5369	84.2554	131.868	88.5672
10964	0.294581	0.86193	0.588865	0.130446	1.10383	0.0880743	4.43362	10.143	4.78562	8.08127	4.36361	2.28768
10965	1.08389	3.69997	1.44446	4.1597	1.67615	13.9347	6.79715	3.24525	2.13434	2.08663	3.64147	17.3023
10966	2.17149	3.46565	5.52465	2.44765	1.54987	1.53456	17.0839	7.3291	8.16327	3.42033	0.361757	1.87373
10969	67.1806	89.3992	7.5872	8.73975	8.39786	11.4614	125.674	72.7301	8.03449	12.0563	12.056	15.229
10970	15.9447	19.1612	6.82998	9.33005	5.18208	15.9189	10.7132	16.0269	5.60669	6.57762	2.78277	8.59892
10971	110.982	174.358	29.5803	73.3186	75.6435	60.6235	88.0317	74.9595	29.1387	42.7309	73.4113	47.623
10972	41.3321	70.865	40.3766	103.853	56.3973	48.1999	56.648	42.4451	39.6818	82.0899	41.6411	49.785
10973	13.4581	10.5007	6.72565	7.6811	7.60434	4.09078	12.9408	26.5496	19.25	18.3519	11.8973	7.90305
10975	23.3475	39.8497	0	4.02061	2.08299	2.90853	43.9243	27.185	1.59635	1.87279	2.57503	5.87593
10978	7.15905	5.23676	4.7703	6.60449	7.87739	5.7078	8.41782	4.6442	3.96486	4.30691	6.7418	6.04868
10980	80.3245	91.1577	37.2823	28.9058	13.1603	15.4612	105.263	43.6577	10.2248	19.5844	11.0042	10.9726
10982	52.8619	72.8361	40.7312	69.1179	64.62	42.0693	43.3965	34.1869	24.2253	31.0849	21.1355	19.7381
10983	24.0732	27.7685	30.5391	75.0304	65.2581	83.0475	9.58049	20.2371	17.3206	52.1371	29.9755	69.1076
10985	50.2664	19.5222	9.82759	9.8632	9.23774	10.4691	11.1367	16.462	7.0137	6.0843	8.88663	9.52315
10987	15.1102	17.8355	12.3567	8.82006	17.28	7.23856	19.3822	16.657	11.8341	11.4043	15.156	8.88972
10988	113.753	198.797	107.512	82.6185	105.733	26.5393	119.092	120.559	75.3298	75.5928	62.5078	29.6724
10989	79.0358	86.8016	68.1534	83.5257	60.2818	33.6913	72.0552	103.405	91.2222	90.1418	54.6344	44.4147
10992	213.523	214.314	17.7477	64.7382	30.7332	47.4261	158.122	156.481	29.2836	54.6941	31.9068	48.5189
10994	9.44953	1.50812	3.43446	2.13025	4.90506	9.65717	0	1.23459	0.676639	0.992268	2.93856	3.55801
10998	2.14839	2.69404	0.409012	0.362418	1.89847	2.26345	1.15481	0.857662	0.100727	0	1.43732	1.58897
10999	2.96637	1.1321	0.515631	0.456891	1.19668	3.08483	0.485279	2.62585	2.41269	0.744868	4.09667	6.2321
11000	2.11557	3.09503	0	0.936813	3.14574	6.11433	6.63347	2.1114	1.56221	0	3.66147	5.02006
11001	33.055	32.3934	39.8357	24.6524	36.1225	45.7731	10.7117	3.7883	4.82728	3.6537	5.21692	7.50589
11004	133.544	91.1865	21.738	35.4697	31.5192	41.6321	31.4362	16.0413	3.78654	4.59545	14.5813	11.3287
11007	35.0877	64.6789	8.4168	3.72899	21.7877	58.7472	17.163	54.6288	2.76372	8.10581	31.5066	82.6544
11010	2.28419	2.54607	0.869729	1.34864	1.1645	0.325205	0.409267	5.47124	0.535467	5.65375	3.18922	2.62796
11011	16.0813	13.9021	5.26032	8.15689	10.5909	6.42526	50.332	16.1079	10.0757	12.6649	11.0734	8.76722
11014	17.5495	22.1332	1.81455	13.6666	7.23466	5.6993	13.6619	15.5822	3.27702	6.99002	5.82206	6.52717
11016	8.99516	5.35845	14.6434	28.6219	13.9936	12.8833	13.9841	14.6434	20.3645	28.3084	19.9715	21.8443
11017	8.35274	9.23279	10.3893	12.8223	6.62404	1.66488	2.09523	12.4488	11.5135	18.2241	5.2156	4.0041
11018	3.51162	3.73631	2.55262	1.13092	5.24058	8.97196	1.20118	1.14699	0.628629	1.84373	3.31508	6.06019
11019	5.33246	8.32135	1.42127	3.77809	2.79104	0.637723	8.02568	5.32194	2.10009	3.07971	2.06296	1.07363
1102	0.86106	1.88957	0.430313	1.52517	0.921852	0.772323	17.0093	13.406	7.84196	15.5405	8.28407	7.61563
11020	0.612429	0.325807	0.445178	0.690313	0.91396	2.59676	0.209487	0.46675	0.49335	0.321547	0.578151	2.1138
11021	74.7734	89.9167	37.934	36.6227	80.4568	89.7621	111.366	64.1104	46.0126	31.8977	109.17	102.279
11022	5.93652	3.64209	6.12493	8.81918	5.87726	3.54982	5.04385	5.61901	7.35333	1.65899	4.91302	4.54413
11025	0.419186	0	1.00554	0.890991	2.63285	1.7546	4.4163	0.903656	2.22869	0.968386	3.07268	1.73619
11030	0.542625	0.264616	1.0847	1.60189	0.968225	0.648939	1.36114	2.27453	3.82883	3.65618	2.48594	2.02894
11033	35.1276	29.6012	3.37055	3.73323	11.4327	29.9112	13.2173	8.58228	1.52178	0	3.94818	5.57719
11034	112.872	170.3	94.2088	192.414	105.284	45.653	215.452	154.652	116.467	234.078	120.189	72.385
11035	6.42524	8.69848	4.60084	3.39727	6.91309	7.16801	19.4851	16.8832	7.93128	6.64626	7.38099	11.9986
11037	0.997705	0.67367	2.14782	8.97197	5.97065	2.75349	2.31016	0.735313	3.02251	2.21621	1.68768	1.39068
1104	16.9573	10.0846	17.0866	17.3379	14.9566	19.2905	12.4497	7.92533	8.5515	9.55466	18.6112	13.6804
11040	116.053	113.574	46.7143	93.6598	75.0565	108.356	50.6711	64.039	32.3679	70.9137	38.8322	79.9745
11041	4.38613	3.66675	5.0102	3.32958	3.42868	3.3721	7.8588	3.0017	3.08463	0	2.16891	3.24402
11042	1.61999	1.7775	4.85752	5.73888	3.61325	4.11695	3.04773	2.18267	7.17751	9.35607	5.56627	5.76613
11043	4.96736	3.71807	3.00201	3.5808	2.26739	2.34861	4.99861	1.59103	2.27477	0.667174	0.423388	0.946955
11044	6.89144	3.26465	16.5311	7.44022	5.05919	3.57138	1.97563	2.27951	3.61875	2.65339	2.72621	2.60512
11047	53.2743	50.7818	7.24045	6.95027	8.72498	12.0927	62.464	35.6068	3.41759	3.48646	7.65158	15.6269
1105	19.9563	20.2545	41.3885	19.7728	18.6946	5.44449	43.176	34.5061	40.5251	30.6147	16.952	9.25565
11051	16.8845	18.6699	12.9514	30.0809	12.1211	10.2724	14.0358	10.581	8.11874	28.3473	15.1709	9.82577
11052	29.1371	17.9289	27.4976	48.0657	25.125	47.1839	9.17527	23.3635	25.8559	73.3057	24.6348	63.5017
11054	11.2486	8.99963	6.32416	3.26884	14.0499	22.018	2.31463	13.577	7.7872	3.55278	22.1165	35.0332
11056	6.58163	5.56845	4.75541	8.42736	7.1312	2.98724	15.2167	9.49683	8.74426	13.2811	7.84694	5.06332
11057	7.69125	4.93996	8.81236	12.7926	14.1589	8.66535	8.99948	8.70579	16.2534	19.7723	20.8838	16.3082
11059	10.9226	10.2725	4.67875	5.18219	6.61252	1.34125	24.9523	25.4617	21.4122	20.2764	12.7482	5.30147
1106	35.717	29.4494	96.7405	59.1626	79.8891	31.2994	35.8599	45.7271	64.8951	39.2669	49.1302	30.0764
11060	24.2203	13.7798	10.7592	7.80014	15.7154	18.6522	19.5613	16.701	10.4781	6.71151	20.4363	19.8436
11062	1.63734	2.23569	2.61842	6.38037	5.21985	2.21922	3.28572	1.56874	2.90175	5.04334	3.2005	1.50701
11064	44.0726	37.557	41.2692	19.0789	20.7892	8.29259	55.7269	67.4028	41.7137	30.3267	27.6068	17.4655
11065	24.9634	26.3932	41.0954	24.8952	28.1482	52.057	9.47178	4.01976	5.78314	9.69232	23.9623	16.834
11066	2.16882	5.85773	6.00295	2.06854	3.6913	3.99039	20.0874	6.79334	2.13537	0.963523	4.68779	6.76592
11068	5.77189	6.56766	3.84599	4.54381	5.26392	10.3541	8.44573	7.29663	6.31429	5.55582	9.98953	21.0284
1107	117.336	80.3226	49.737	67.4889	51.5388	97.2282	74.2731	136.292	65.6726	88.5518	71.9822	124.894
11070	27.6534	23.5492	11.5508	11.3316	20.4736	43.8073	17.0828	22.2438	14.8326	10.7267	19.9173	36.8606
11072	5.96388	6.34547	0.72253	2.88099	2.19281	3.99844	4.08	4.11237	1.42349	1.04375	2.20788	2.49507
11073	63.8899	58.7136	27.0492	22.1975	20.2485	10.7577	56.6997	51.3794	22.255	20.4254	21.2745	13.2018
11076	0.245205	0.71746	0.980328	1.84588	1.35634	2.63923	0.461311	1.02783	1.38819	1.7702	3.63222	2.11582
11078	7.81033	5.69419	3.9421	3.67687	5.1115	7.49418	8.49408	7.08535	3.75552	2.99719	5.23054	7.61255
11079	3.6188	1.51263	2.06684	0.457848	1.66041	1.7775	0.486296	1.54785	0.381748	0	1.73684	1.89585
1108	181.539	111.209	99.2804	110.232	95.0762	116.977	107.372	125.36	60.1974	88.7158	89.3069	107.609
11080	1.89692	1.11006	9.10064	22.5118	12.0497	6.12517	1.42749	0.908727	3.9221	7.66883	2.54919	1.30945
11083	21.5875	14.7178	24.8984	20.5771	25.9645	39.1015	36.5011	34.8185	41.8016	27.3216	53.4961	57.8455
11091	15.5427	16.0508	11.4879	7.86579	11.5594	12.418	21.132	10.7932	6.94419	2.26298	15.0789	11.6082
11097	6.30085	13.921	0.514096	2.04989	2.66157	2.99876	17.9019	8.31611	2.78532	2.9706	4.39866	3.32868
11098	2.56604	1.39686	1.43148	2.85393	2.17221	3.10447	0.673611	0.214407	0.176265	0	0.0364522	0.0514923
11100	134.324	145.13	186.948	182.83	248.851	229.861	162.129	151.911	212.736	264.059	296.171	299.058
11101	5.31853	3.77255	1.93304	6.28038	4.4862	2.31294	7.88343	6.56267	7.45805	7.44645	4.43017	3.33763
11102	4.83327	6.20865	5.65561	5.01134	4.62761	4.01797	11.5325	2.68247	3.71413	8.16996	5.32867	4.37395
11103	10.3654	8.66533	17.7603	16.7459	22.6009	7.21979	9.4289	12.0047	19.626	19.7355	19.6907	11.8926
11104	12.256	18.4735	5.19687	8.8808	5.16897	3.10911	13.9742	23.3516	11.1528	17.1595	8.96107	7.05024
11108	18.8802	14.853	22.4312	11.0422	9.97946	5.43182	24.4618	12.6923	15.0817	12.3442	10.3904	6.99296
1111	6.28502	7.25908	4.62873	5.41975	4.48583	2.12635	4.66743	3.26836	2.11697	2.38805	4.19277	2.64024
11112	2.36733	4.72274	3.44165	2.66839	1.15203	1.54426	4.85859	3.60842	1.27135	1.8644	0.854493	1.57846
11113	57.3454	28.9841	27.7392	27.1704	17.571	17.0202	20.1302	20.3733	12.7572	13.518	21.6761	10.6393
11116	5.53756	6.70454	8.39758	9.47029	7.7684	5.36651	2.15544	8.00408	5.64015	2.20562	4.3157	3.95439
11117	0.886257	0.471481	0.644226	0.428128	1.49512	3.806	0.303152	0.482459	0.396631	0	1.42723	3.54557
11118	1.16328	0.44396	2.42648	2.95634	2.92399	2.08679	0.951522	2.66521	3.73479	3.50524	3.27484	4.32054
11119	1.92611	0.845355	9.8182	5.62923	4.5366	4.29023	2.17418	4.44053	6.06848	10.5678	3.47082	7.64516
1112	29.6008	36.8983	85.0134	76.7307	81.3827	49.8193	31.3684	26.4144	64.3668	46.015	36.453	43.8446
11120	15.3942	12.8016	27.8576	22.3879	10.9296	10.0288	8.23117	17.4663	17.9488	23.3968	9.7004	14.1922
11123	14.8061	10.457	69.9108	82.068	25.0525	34.8034	19.2104	29.0442	87.215	136.375	39.4514	82.0516
11124	55.5512	51.6566	2.43389	6.20031	10.8627	26.483	48.6758	29.3461	3.59634	7.03189	12.8295	17.5976
11127	11.8813	11.7161	29.3931	13.9525	11.5255	3.21866	20.0063	16.1949	18.7428	18.9556	7.01705	4.02155
11128	18.9672	14.1614	9.15198	11.7007	8.16921	7.31344	20.1796	15.431	11.398	12.843	7.19131	7.50595
11129	36.6221	15.8604	13.7429	16.1584	17.0796	29.5672	25.8679	26.7592	14.5791	20.6162	16.3942	33.7679
11130	10.2165	3.73661	4.53836	3.77003	3.94975	5.17574	1.06781	9.68649	3.63238	4.09751	8.5809	7.83604
11132	7.36192	15.4988	0.717875	0.954144	4.10104	7.51588	17.5661	3.7633	1.14913	0	3.23563	6.12002
11137	64.7234	82.4501	15.8426	30.8053	14.4557	10.5312	90.2889	69.0778	23.8427	44.5003	14.3889	13.1072
11138	0.579882	0.484774	1.98717	0.880396	2.06941	0.743032	0.935098	0.0992122	2.61	1.43531	1.36627	0.929252
11140	248.82	327.541	65.4187	64.4071	124.388	201.435	221.84	254.447	44.2401	70.5017	137.394	182.877
11143	40.3745	37.9513	8.9676	15.3738	12.3898	11.1382	47.7029	39.5941	14.0188	10.7014	12.2717	9.50898
11144	3.35154	6.12903	4.46647	4.94707	2.49178	2.0876	5.25444	3.51217	2.1999	0.806519	2.98559	1.20498
11146	18.0239	6.90604	1.7157	3.42055	4.90067	3.46423	4.84411	12.8488	2.53513	9.91381	3.66992	3.1475
11148	2.24963	4.38821	4.1972	2.39083	1.39155	1.70392	15.8006	3.41269	2.06727	4.33084	3.02318	1.81174
11151	5.33422	3.32964	2.55913	5.41705	16.3456	28.1541	6.42266	3.06645	4.76176	12.3229	29.3253	54.374
11152	10.3242	11.6185	3.96885	3.69256	5.10144	5.93606	26.1466	9.51124	4.20283	6.30664	5.21497	6.68139
11153	2.09674	0.766872	4.19138	4.64238	10.4756	10.0302	1.97233	3.13891	7.48347	4.54107	12.1674	15.8308
11156	4.74648	2.77759	0	2.24195	2.25848	7.94701	5.95311	1.89484	2.18086	1.82752	6.95845	6.82604
11157	27.8103	66.1146	4.63272	9.74931	4.34201	2.77159	97.0106	55.5109	7.4158	1.67308	4.95476	3.74951
11158	6.27677	4.69816	5.83592	5.42965	5.93853	6.37184	9.88631	10.3144	6.4674	6.74434	5.4391	11.9657
11159	1.11207	1.95233	2.22303	0.787914	1.34933	3.2584	10.0424	7.19202	2.7373	3.21133	1.42654	2.87875
11160	7.73112	8.26832	6.18178	8.31078	9.05707	4.04904	9.22839	5.04458	6.037	4.00312	5.2436	3.17447
11161	29.827	39.5197	14.6248	32.3969	16.4685	12.956	14.8227	24.6009	4.43276	35.7527	10.8287	16.025
11162	7.26728	8.32059	1.26324	1.11933	6.76553	5.47919	0	4.16256	0.622191	1.82484	6.56225	2.45378
11163	10.5511	11.182	7.63945	23.1035	13.9347	20.6165	9.69055	7.06439	5.07147	8.15687	6.69879	12.3302
11164	10.8525	28.5785	4.33881	10.2521	4.38929	4.75889	2.72228	18.6295	8.54809	16.714	11.7115	9.36436
11165	19.7275	24.304	0	1.8391	15.5624	45.9436	19.5337	28.6003	2.04456	0	24.1009	48.3795
11168	28.3421	21.184	28.9455	14.388	15.8175	18.1618	22.9229	34.895	20.9504	25.4963	17.6901	25.5985
11169	27.4001	25.8821	19.8389	16.0503	14.2182	2.96723	22.4595	21.8768	16.5689	17.8598	14.5846	4.03357
11171	87.3691	135.991	16.9737	35.2254	38.9141	82.7077	104.255	93.3963	19.3603	43.8774	42.1764	160.225
11176	65.5055	38.6904	51.89	55.0592	46.2308	62.3312	29.2401	48.1916	39.5784	46.2913	31.2404	53.6092
11177	48.1713	30.2731	29.0091	28.2035	28.0039	13.4984	49.8	75.7151	63.3701	55.8745	44.3224	29.6237
11178	4.08651	2.5622	1.75048	2.97288	8.22921	11.8252	8.2372	4.45716	1.7962	4.63595	7.13205	13.8527
11179	10.778	15.8865	7.77567	6.31573	5.26336	2.81053	25.0031	15.6255	10.2128	9.36046	4.80161	3.56619
11180	1.47668	0	0.590375	1.39499	2.81056	3.23767	0	0.884261	0.436172	0.852842	1.59357	2.16613
11183	2.13634	2.84129	2.07056	1.60535	1.47857	0.851635	6.82038	4.41932	6.1827	1.49554	1.7795	1.45237
11184	43.5826	22.3794	3.46177	2.8118	4.53206	4.2284	58.101	34.7397	4.12053	5.00079	6.17069	8.34314
11185	1.93041	0.470691	1.92944	2.27952	2.41115	2.40482	5.4476	0.963301	2.3758	3.71629	3.83233	3.74784
11186	13.5888	8.87504	1.94028	3.43849	13.5956	16.1786	11.4129	5.95758	2.62806	0.70072	14.3037	14.3427
11188	28.0459	19.6689	7.71012	6.24622	15.0228	27.0172	11.8174	23.2283	8.40879	6.04627	15.3815	21.395
1119	7.82423	14.9507	1.27678	3.11117	3.533	5.25149	25.2342	8.79684	2.67266	4.61102	6.53507	4.54682
11190	27.2654	18.125	42.7772	25.685	28.1018	31.3166	34.2556	32.9912	32.297	26.0189	41.0496	33.6905
11193	13.3874	18.4974	5.20359	8.23358	6.50274	2.11247	53.8702	23.6044	16.11	15.034	6.1332	4.33187
11194	4.88328	2.21367	3.02473	3.28929	4.36898	8.0609	3.36427	3.78909	2.91186	1.58889	5.96583	9.73297
11196	8.95879	11.4999	4.85264	8.4973	6.10543	4.8386	20.4428	13.6366	13.1456	9.68049	8.72056	6.93236
11198	144.22	129.134	73.4953	95.4877	86.4296	55.5291	102.656	140.921	90.785	118.387	123.566	91.2083
1120	14.1869	10.8288	3.08255	3.00454	8.47475	14.2924	23.2088	13.4817	3.49202	3.56239	10.3615	13.9713
11200	5.49839	12.5129	2.4425	3.60709	3.343	2.43543	19.1561	4.63393	1.00252	3.52838	1.61713	2.46008
11201	1.93599	4.7702	1.4258	3.88037	2.47266	0.88347	8.43463	3.23384	3.51129	2.64815	1.36931	0.967142
1121	4.27814	3.01057	9.30973	7.76958	5.37253	2.88199	9.9843	5.90191	14.8758	12.8231	4.79651	5.37371
11212	10.794	9.37614	14.8343	13.4431	11.7968	5.74847	15.2303	9.08948	9.29909	14.6109	11.1265	6.98543
11214	49.2701	26.8789	54.9443	63.1007	60.2444	47.3543	47.6759	70.7097	131.951	74.0234	101.08	70.8356
11215	20.6656	14.6702	38.8702	29.0364	43.0669	8.15998	19.8495	30.9634	61.0407	36.2589	40.5602	13.3927
11216	12.873	1.2021	27.923	33.232	19.6464	16.1321	1.03056	9.18465	32.0906	25.3094	22.5863	13.7075
11217	41.9464	19.8793	93.7708	72.4148	85.6411	73.2688	14.0046	43.4438	72.7102	44.6981	61.747	50.8253
11218	6.92125	8.01613	8.64721	4.46958	4.21953	1.42266	10.5797	10.3614	8.37616	4.99662	7.26653	2.36399
1122	1.77296	0.894413	9.04364	7.36367	5.89075	1.46229	3.22049	2.26979	13.2426	7.41483	6.23658	2.05738
11221	12.8699	19.5969	21.5265	36.055	25.6824	23.4013	17.2946	12.4251	21.981	17.4445	11.4714	17.111
11222	17.6839	23.9308	7.07	9.3969	6.78411	3.83319	12.4759	10.8541	5.00571	11.4898	4.99597	4.57771
11224	142.082	396.325	621.059	525.143	1079.67	788.993	253.046	213.27	261.129	727.581	1024.12	858.194
11226	2.40839	1.76171	5.71704	4.1326	6.82208	4.14037	2.26548	1.89286	3.26046	3.47735	5.65472	4.09134
11230	6.85602	18.0544	2.74103	10.3223	3.9147	6.35445	9.02889	20.938	3.71265	11.8789	9.2135	14.4939
11231	17.5332	23.9926	13.06	12.9892	10.4204	3.94652	48.4123	33.2939	30.1934	15.0159	11.4023	5.75245
11232	14.8414	31.9304	18.3243	14.6905	17.7586	17.7493	58.3068	23.2638	11.3892	15.1262	10.1324	11.2997
11234	6.31932	3.84208	10.4995	7.99516	5.44752	3.33705	9.26392	5.79902	7.99952	7.5837	4.56195	5.16953
11235	56.5556	57.5932	17.734	15.2227	17.2148	7.95721	82.4074	73.3772	17.4693	14.4102	15.5798	10.5256
11236	0.391477	0	0.521706	0.924549	3.25979	4.68177	0.981994	0.468845	1.41328	2.26093	2.71015	5.96773
11237	8.02572	7.47182	6.32011	13.7849	8.15838	13.5974	6.40563	4.36903	5.38768	4.91608	4.45678	5.98085
112398	3.14416	1.72494	0.785645	0	1.40256	5.17026	0	3.29486	1.16088	2.26985	3.72114	6.61299
112399	5.57815	10.1457	5.42465	16.2893	3.5509	17.0382	23.2577	8.66668	6.23429	20.0262	4.32828	13.6592
11243	39.6403	70.029	5.98042	13.9103	18.15	38.9094	23.9207	31.3511	2.57738	2.15979	11.8786	22.588
11244	4.98537	5.26087	19.6047	8.39616	14.4079	2.00367	8.61033	14.584	29.0485	20.7683	25.0112	6.20582
112464	45.4882	105.012	1.66845	5.17435	26.8072	37.182	9.42145	5.9976	0.821773	2.4102	4.84346	5.04137
112479	1.99046	2.91199	1.3263	0.470085	1.04182	0.317392	7.4894	2.14545	0.979879	0.383189	1.1348	0.572506
112483	49.2924	88.1966	15.5955	11.3064	14.427	22.2653	46.7011	26.3318	7.3322	8.19232	4.98222	10.0978
112487	3.38831	5.66517	3.22534	4.57267	4.37607	2.50849	13.3561	3.09177	2.54176	7.4548	2.3654	3.75904
112495	115.303	240.98	27.4393	20.2612	31.3508	12.312	192.82	179.189	31.9852	60.7785	77.699	33.5589
11252	60.5589	53.0495	38.9552	31.022	37.3249	20.6504	66.3631	36.0421	19.4297	14.2465	22.7527	14.261
11253	6.48638	2.33347	4.88891	4.61449	5.91976	6.77169	0.600148	3.5021	2.77439	2.14943	2.92291	4.26652
112574	1.24296	1.6972	2.15338	2.42179	4.25829	0.792795	2.02663	1.58785	4.03851	5.50359	4.90985	1.89479
11258	93.3782	148.912	19.4624	34.4906	17.3725	25.9336	68.2717	68.3717	15.6861	23.0031	16.2197	27.8762
112597	39.681	158.81	30.9994	38.7783	54.6901	55.9102	30.8908	26.2197	8.98136	21.0734	18.9453	15.3488
11260	72.4655	76.6919	37.8656	58.3259	30.1051	31.6097	37.2942	39.3047	13.0118	29.258	12.5799	12.4487
11261	27.2219	39.2364	25.1977	63.4189	47.1852	28.7064	45.9153	39.347	36.4402	64.2809	54.3082	45.3583
112611	1.12702	0.8244	9.0116	5.98876	5.83183	2.02174	2.12029	2.6995	4.16113	3.25448	3.44215	1.70183
112616	17.3285	39.4352	8.98063	11.368	6.18398	18.2291	70.0309	15.7571	5.37114	11.1199	10.389	14.9524
11262	65.8116	55.9772	30.5946	37.3722	30.5864	21.3761	52.24	52.7636	22.4958	22.7295	16.3607	14.6213
11264	2.03672	1.277	1.16325	2.57684	1.14217	1.34837	5.74759	1.91654	1.64721	5.04122	1.99947	2.69892
11266	25.7142	45.7532	11.1141	8.00148	9.42457	20.1552	27.4571	14.1496	2.73704	10.0344	5.30654	7.49601
11267	20.3102	24.7611	4.05999	5.9958	5.79842	7.28683	43.3047	18.6485	3.6661	9.77493	7.65056	9.05466
11269	27.6467	19.9301	20.0237	20.2266	13.1549	16.6515	4.52282	25.4328	13.2156	27.7688	12.4823	17.2867
11270	24.841	30.4085	7.09386	12.5715	12.1214	23.9483	19.0751	17.3038	5.74011	13.1755	18.89	24.4968
112724	7.32084	5.25407	2.20895	6.85059	10.0559	15.1977	4.67758	7.94053	9.1119	6.38199	10.8	19.5469
11273	85.079	41.4895	25.8635	33.5656	69.865	116.205	28.5209	38.8948	15.8912	24.5305	36.4029	60.0495
11274	4.90829	4.37087	1.70637	1.88998	6.24486	2.42454	20.8771	21.4687	9.03483	7.39495	12.1231	13.8106
11275	6.19624	4.15477	4.64484	10.5179	6.9101	7.64181	3.4	4.94721	6.99035	9.69196	5.36198	6.68323
11276	18.8946	15.5744	18.5428	24.2597	23.1945	14.4997	29.8664	49.3956	60.7131	53.7528	32.3051	35.0247
11277	1.67697	2.98671	0.2915	0.258293	1.24895	1.87474	0	2.445	0.789659	0.421094	1.15798	2.01324
112770	13.1302	7.20345	5.46817	4.36072	4.68574	10.1414	9.26333	20.3117	8.8878	14.2185	11.8637	22.6595
11278	6.29602	8.28439	17.4264	22.6339	20.1019	10.9825	18.5032	19.4531	51.3886	29.4769	26.0337	21.7307
11279	0.671415	0.245566	1.00661	1.93254	1.22798	1.27972	0.947362	0.30154	2.35502	2.66591	2.48641	1.37595
11282	23.0015	37.4666	9.95438	9.0304	11.678	25.0266	27.6592	12.9217	3.26859	2.73902	6.73544	12.2767
11284	12.9952	5.22823	11.0404	4.31589	8.81139	13.113	4.27845	7.19813	9.75604	7.50526	14.8839	22.5667
112840	1.61168	2.35785	6.44346	11.181	4.02608	1.92745	1.51604	1.6085	8.06633	13.1864	5.98893	2.20191
11285	5.75426	6.83991	2.15676	2.54809	4.74874	12.6881	8.79584	9.04508	4.60323	0	5.82164	14.1198
112858	2.46214	1.37221	3.2812	7.89154	5.85771	6.1695	0.882302	2.24666	10.043	12.8655	6.7321	9.71209
112869	60.9471	85.2875	4.54035	4.02312	5.40373	8.37535	94.008	86.1399	8.19972	10.9315	6.47463	10.7793
112936	25.8238	22.4263	6.60002	11.9052	18.6838	27.4989	39.4875	22.0305	14.3962	12.9393	20.9603	30.1173
112937	4.25247	4.82465	3.12269	1.38348	2.97319	4.61859	3.59196	0.62362	0.598126	1.00244	1.85542	1.4977
112939	21.9576	20.2885	16.5562	19.4464	36.4303	62.4243	7.60963	5.19023	6.25812	16.1298	27.8254	40.054
112942	92.5337	120.539	10.1356	17.4006	9.72572	14.5909	118.045	94.1222	12.7923	18.302	7.54938	10.9377
112950	37.3248	56.6493	14.3638	21.2125	23.3634	19.2157	51.8201	23.4264	6.68165	4.61102	14.9965	14.9838
112970	7.64477	8.9473	8.15031	6.31911	9.63952	12.7996	13.4235	5.18819	6.52328	5.88687	11.3631	13.8526
113	19.8288	23.2836	19.8188	13.0553	21.415	20.1255	43.9309	28.2785	33.7157	19.5888	38.5283	33.2066
1130	11.6145	7.20859	21.1066	18.2621	21.5442	6.37555	11.2174	9.05008	26.927	10.8808	10.193	4.85907
113000	8.95828	9.25112	1.40451	0.933384	2.38201	9.24296	12.5575	5.67991	1.38355	1.01446	5.79399	14.8535
1131	0.3886	0.85277	2.33043	0.860396	1.52547	1.91704	2.19325	1.27985	3.15651	1.68324	1.89899	3.18548
11311	6.9862	10.665	4.45272	3.5868	4.40817	2.42173	24.7628	11.8834	4.68532	5.84754	5.00964	3.23253
113115	17.8945	27.4883	12.5199	15.4518	7.66317	7.89145	15.1495	5.62566	3.96417	10.3348	9.97431	7.72038
11313	35.0575	25.0569	9.62926	11.8504	14.5164	45.4467	28.1943	23.3968	6.06019	6.18231	16.347	46.4145
113130	67.8986	66.8784	67.1925	84.544	62.6162	83.6137	32.251	36.4319	29.6198	45.6204	86.9546	55.5427
11314	9.40973	10.7444	5.50536	4.47168	8.02649	10.7044	16.4074	5.2224	4.06738	6.62742	12.4771	11.486
11315	95.9843	153.855	21.6899	33.2637	11.9143	14.224	92.6442	76.9691	6.98507	24.102	14.0205	9.00245
11316	63.7903	37.1046	0	2.04199	6.30828	6.66375	24.5804	30.3748	3.40517	6.65808	7.04202	9.28438
113174	16.9038	18.4551	3.02602	8.0439	3.78151	2.26295	26.5804	9.66902	4.47127	4.37131	2.61992	1.9593
113177	12.2377	15.2619	1.60413	0.710696	1.71825	5.51824	2.26456	4.32479	0.395046	0	0.857821	0.692432
113178	6.32944	3.51234	1.30888	4.4458	3.03765	8.09157	4.92734	5.09712	1.39679	5.67232	5.99942	14.7838
113179	2.77411	4.05846	0	0.491371	2.37598	8.1282	1.0438	2.65789	0.546265	0	4.91419	6.46303
113189	3.73539	2.87621	5.50202	1.39293	4.9112	9.75742	2.95894	3.53181	1.35497	4.54176	7.20549	13.7409
11319	66.8086	36.4821	16.3682	12.8555	8.10222	6.00905	51.8159	41.6776	10.6271	13.9721	7.84362	6.26254
11320	2.69441	1.75194	2.39383	4.57368	3.20516	2.03633	4.08342	3.89919	10.4272	8.42903	6.53774	5.29571
113201	15.3596	20.4279	29.4011	31.1632	36.7415	24.1022	18.5637	35.3409	50.2256	32.2573	41.9644	33.9769
11321	12.6624	4.11663	8.03559	4.62812	7.88997	4.56703	13.6127	5.77712	7.51985	8.12561	6.13869	4.85605
11322	22.9452	27.3741	6.82548	7.98328	13.1112	34.6276	17.4725	15.621	6.79083	5.91596	15.893	36.7693
113246	15.6703	15.0056	1.13908	12.1118	8.74417	29.644	1.07203	4.09466	1.96364	0	3.82883	17.9467
11325	28.6128	33.4478	69.7854	45.2249	44.7034	27.506	48.9363	40.0881	49.6033	45.4635	40.3079	31.1274
113251	6.12917	7.41488	8.24664	11.274	7.15078	3.45357	10.644	8.75212	11.9532	11.5725	10.5119	4.67847
113263	2.46244	3.20221	3.28159	4.52318	4.16598	6.70781	4.80422	5.46128	5.92645	5.79396	5.23671	9.44345
113277	5.50318	2.89011	12.9753	18.2456	9.06418	17.2129	1.59281	4.56286	6.80761	5.70465	9.99855	10.9582
11329	25.3558	28.0718	21.9183	29.6523	19.9839	19.4938	77.3554	109.86	188.826	119.3	94.8441	109.31
11331	171.367	187.002	78.6207	79.2018	116.128	164.626	60.7798	126.169	40.337	28.3934	97.5283	89.6908
11332	22.7517	38.7037	2.11537	1.24959	3.77643	5.9059	19.2449	16.2644	0.520948	2.03721	4.74031	7.91363
11333	27.8716	18.3843	5.15285	9.98778	17.5932	17.9186	15.761	28.9421	6.82078	18.6092	22.1426	24.6058
11334	12.4384	17.1267	1.95014	5.61594	6.09255	10.792	36.7069	11.0994	6.24334	4.22568	8.04484	11.5746
11335	84.1709	216.866	33.3789	58.8511	71.6286	16.4034	177.586	164.881	59.722	68.8834	68.4842	30.7277
11336	76.8328	85.97	82.2906	51.765	43.2874	62.7608	59.7109	65.2967	59.095	39.0201	35.9914	57.2136
11337	243.416	454.913	130.145	197.936	93.976	153.107	65.8124	337.491	131.072	524.728	121.385	450.26
11338	65.7665	39.4323	54.9574	57.7677	75.6038	117.575	24.34	47.7749	39.4086	66.1584	82.0748	118.148
11340	27.6649	53.9641	10.7036	12.1188	8.06801	4.98056	7.83498	16.0318	4.68614	10.3081	5.26955	5.39031
113419	15.5162	10.704	10.0867	23.6848	14.0456	17.0475	6.17044	13.5971	16.3947	26.2279	19.8806	28.8452
11342	11.3293	13.2596	2.26472	13.5454	18.1937	6.18173	22.3798	15.2644	17.1501	23.7188	20.5018	11.7309
11344	65.7516	73.5134	3.20578	3.78745	13.5446	25.7319	15.0854	34.8916	3.15793	3.08733	13.8778	25.1389
113444	4.63573	3.735	6.44647	6.54511	3.21278	4.61999	6.3198	4.98867	5.68876	5.43224	5.78653	8.92768
11345	40.6827	131.699	12.1122	36.7967	9.88482	5.95229	109.107	45.613	10.653	17.4969	5.81614	4.10793
113457	0.530952	0.77677	4.24548	7.99391	4.5475	8.57222	0	0.953828	8.3642	6.13291	6.3244	10.7664
1135	0.0844272	0.24703	0.337539	1.0468	0.662844	2.32228	0	0.404451	1.08063	0	1.13458	2.62261
113510	1.53395	0.708676	1.2911	1.85903	1.32533	0.675867	4.86041	2.80402	3.02059	1.39882	1.97264	1.11462
113655	4.49614	5.2622	2.39673	1.06185	2.3533	9.49946	0	2.87185	0.885359	0	4.76049	12.1561
113730	3.32253	5.49481	0.577541	2.30287	2.37141	6.56492	7.60963	5.53624	0.71115	0	2.38251	10.5952
113763	2.70614	1.75956	6.61167	5.85848	6.3309	7.19186	1.69704	3.60106	8.28924	6.94622	6.15293	11.1564
113791	4.7793	6.29281	3.34383	6.77235	5.28728	9.00221	37.764	21.0351	23.175	12.4211	8.97717	31.6513
113802	2.35064	2.86577	0.783151	2.77574	3.49527	3.74825	8.10757	3.9882	1.35006	4.52528	4.66658	4.73272
113829	30.5381	30.7998	17.5737	19.8745	19.2367	32.9937	20.4565	24.1052	19.9309	18.7059	27.3451	45.914
113878	18.8788	6.93693	8.77641	3.88831	6.76856	10.5012	4.95588	20.2963	6.05178	4.56415	8.15285	13.9413
1140	2.18936	3.35551	7.5026	3.32396	3.19965	3.98981	7.84552	3.9955	2.05294	4.81692	2.73839	2.96866
114034	7.42773	1.64024	2.8015	2.23413	2.20059	4.44151	0	4.53176	2.89767	1.61879	2.73943	4.83714
114049	13.785	21.1755	2.75561	3.66254	1.80378	1.5112	5.61904	9.35529	0.904825	1.99034	0.912217	1.18947
1141	1.36112	0.221254	1.81392	2.81274	3.99386	5.38079	0.853571	1.63012	3.94593	3.05706	4.9424	5.6114
114294	8.79579	10.9515	6.73381	17.5686	16.2957	12.5334	11.2665	21.0682	18.7943	25.94	11.4316	16.1482
114599	5.95765	17.4318	0	26.3815	114.809	87.2801	0	10.7026	2.93288	0	89.1601	133.658
1146	1.5661	0	3.75674	1.94179	2.68266	3.09034	0.589267	1.68805	7.70971	1.80896	3.4439	5.81079
114609	1.13666	1.51173	0.826243	2.37939	2.80257	1.60651	5.83206	2.72259	2.13651	2.38714	3.78719	3.56652
114614	30.5375	37.8025	11.7393	45.2485	29.1307	9.65689	2.20965	4.92325	6.64932	3.39165	6.27766	3.80049
114625	1.82588	1.49588	2.04395	2.06984	1.09468	1.00446	10.4426	2.2742	3.45161	1.68722	1.73991	2.14269
114659	1.00047	2.12896	5.09073	3.8664	3.89492	2.82806	5.13329	4.35707	10.3877	2.62641	3.83345	3.84552
1147	10.9739	7.93712	7.39444	6.33367	8.09649	2.06445	10.2068	9.00795	10.1977	10.6818	8.73696	3.83022
114769	5.72851	10.0568	0	3.04402	1.63545	0.342544	142.259	66.5482	24.2527	36.3928	12.9471	17.7948
114781	2.95329	3.22432	7.57776	8.27603	7.23595	6.98476	3.48293	5.96531	8.94021	9.67378	5.78894	9.01421
114783	1.39445	2.55005	1.39374	1.54371	4.35428	8.91152	3.93511	3.96633	1.9736	1.51003	5.16396	9.02425
114785	11.4052	9.60684	11.3995	15.3043	13.3205	22.0097	3.90126	10.5549	7.14592	13.4733	9.23629	21.6956
114787	1.33502	0.90143	0.410568	0.909491	0.952847	2.39487	4.6368	0.860924	0.10111	1.77929	3.32467	2.92419
114789	11.4942	15.7359	6.7455	9.33916	11.0639	14.8182	23.4099	7.32494	6.54098	4.87219	20.7414	11.01
114790	5.5073	4.60403	3.77453	1.95098	4.32382	8.79744	8.58484	5.46502	1.70417	2.7263	3.9408	8.21437
114791	9.51722	9.80212	3.65277	4.04582	4.72776	2.41296	18.6212	18.6929	11.0946	7.91506	10.5574	6.63544
114793	18.8834	10.9193	21.1865	14.6746	9.64216	10.1758	3.93171	1.25144	4.4092	1.72425	1.59572	0.708436
114794	1.70539	2.11693	2.47932	1.92227	2.54505	7.04563	1.75004	0.804595	0.610578	0	0.568215	0.847252
114796	1.68153	0.328006	0	0.198563	0.800111	1.40769	1.2654	1.20831	2.53858	1.29487	1.43801	3.86921
114799	6.83966	6.30532	44.5759	11.1192	18.8581	1.96089	25.3827	20.0858	62.268	13.528	15.3955	2.50624
114801	0	0.412469	0	0.624236	0.352151	0.210736	1.85646	1.85712	2.91469	4.47784	1.37776	1.58131
114803	5.94097	5.0532	16.0187	9.29946	5.8427	1.81755	5.58845	11.2518	14.8954	10.5727	5.4857	3.09964
114804	20.5681	6.22564	3.89888	5.02505	4.23952	7.20973	9.67381	14.6524	6.89576	3.07212	7.68995	13.1578
114818	0.698855	0.430488	0.294107	0.651507	0.262525	0.68182	2.49115	1.01318	2.10044	1.69944	0.87625	2.50732
114819	2.13631	0.926034	1.89798	1.82191	1.35534	2.17637	7.44275	3.12707	3.97301	3.19874	2.12658	2.86746
114822	12.024	13.6628	1.86686	0.620322	2.99951	7.05029	10.5418	12.1634	2.64355	0	4.34981	11.8862
114823	52.8324	20.3868	29.5519	22.8586	20.7136	65.756	6.61114	30.4759	15.4502	19.9453	16.8023	48.6723
114825	3.20851	2.44087	3.59172	3.06889	6.87007	7.09871	13.0383	7.68523	8.15028	1.85304	7.36921	7.8073
114826	13.8032	7.85922	7.75575	9.25108	9.69208	9.27998	15.7214	11.2591	14.178	10.3419	13.5362	9.97905
114836	29.8126	14.9685	31.737	45.932	26.1257	17.985	23.5632	21.972	29.0922	34.6396	24.8917	11.4923
114879	1.73086	0.690604	0.314544	0.418068	0.505382	1.17613	1.48015	1.31914	0.387311	0.908766	0.768936	1.76507
114881	7.66188	4.19034	1.14512	1.39518	3.32201	4.19616	3.50259	7.9755	1.90355	2.06777	3.8054	6.8584
114882	26.596	24.5246	19.5476	31.6913	27.5725	15.9034	73.1835	48.3896	150.026	64.8543	54.744	32.4532
114883	5.40374	1.73272	1.18379	2.22898	2.90584	1.77054	1.94968	5.23055	2.76952	2.5651	2.17042	3.70466
114885	8.4985	5.4651	3.36035	4.63174	4.46593	3.96491	11.2446	7.6056	6.98818	4.85428	4.96307	4.83505
114904	1.7991	1.70727	0.777596	1.55028	4.12987	2.44234	4.5739	0.931744	1.00536	0.561649	0.65344	0.587394
114907	7.4354	10.7879	2.70242	3.04763	4.035	4.37261	18.4971	5.15158	2.72258	1.41958	1.38883	2.81024
114908	60.9641	66.6274	95.8557	102.649	89.1741	32.9962	82.0533	156.847	235.588	192.746	157.054	59.8818
114915	10.5172	15.9169	2.89983	8.35083	6.21225	9.32489	30.0205	6.51502	1.78534	2.09451	3.10141	7.82329
114926	7.35015	8.22296	2.59286	3.82915	2.46873	6.0756	13.0146	6.99044	2.12847	4.99412	4.09363	4.10382
114932	37.24	52.4929	71.7256	62.5918	41.5183	33.9711	64.4352	116.871	86.4452	116.172	70.4019	54.6504
114971	2.71398	2.77934	0.542522	1.92288	3.58356	4.62514	1.02117	3.41286	1.60327	0	4.06164	2.6931
114984	35.1134	63.8386	2.72588	1.81152	7.0562	15.2887	48.7432	50.6269	2.34954	5.90662	9.78732	14.708
114990	1.23232	2.25358	1.84755	1.09139	2.41877	4.88186	23.184	1.84484	2.1233	0	7.99804	7.97507
115	8.50872	7.69814	11.19	6.04833	9.22931	13.7909	3.79129	5.83261	10.1963	8.40573	10.0188	16.9542
115004	24.9976	11.9559	17.2973	26.8219	58.6715	78.6188	17.1835	26.4835	23.9021	34.7045	71.2092	69.6871
115024	12.8576	20.4045	0.871265	3.08805	4.19961	7.16714	20.4995	8.35185	0.643695	0	4.92539	4.32499
115098	102.668	137.294	20.844	21.311	36.0665	65.2289	179.572	114.313	15.7945	30.1108	45.5659	78.5546
115106	32.4759	23.7557	9.08867	11.5047	13.2121	9.70969	47.6562	47.062	10.232	33.761	20.4328	18.7752
115110	25.6425	34.1448	23.9414	15.7745	30.357	42.2353	40.4422	21.8833	26.0028	10.6416	40.2374	34.0506
115123	0.391329	0.858758	1.1734	1.03972	0.768088	0.994501	3.31298	1.52317	2.60073	0	2.21113	1.51951
115196	1.36795	0.667092	1.82301	0.807669	1.46453	1.09064	6.86281	1.50177	3.03041	1.31674	2.2979	1.57383
1152	27.7031	47.0659	2.38186	1.58289	7.01609	10.6874	4.48331	0.713507	0.879864	0	0.363919	1.28518
115201	3.0599	4.24096	0	1.71155	1.49429	0.674103	13.9372	2.70026	2.06133	3.72045	2.26262	1.25068
115207	0.761902	0.405326	1.6615	4.66203	2.86729	7.28943	2.60616	0.912479	1.22752	2.00013	2.45394	5.37895
115209	1.29175	0.944901	3.8733	4.57608	1.38295	0.675867	7.89817	5.99479	9.06178	13.0557	5.91793	3.48319
115294	5.63189	6.9104	13.4371	14.1589	10.7623	2.93312	22.8998	26.5446	33.0018	34.1002	10.709	9.64086
1153	8.95765	7.73809	7.16251	5.59103	8.34184	9.28433	2.88896	7.04981	6.21564	5.41975	8.44208	10.6002
115330	5.41142	11.5153	1.9668	5.66391	5.79347	13.6787	19.4358	5.59713	7.74975	8.52356	9.46583	18.253
115353	30.0537	23.9825	20.8532	15.838	11.8775	14.258	10.2802	13.6834	3.42366	1.43448	11.0756	7.7155
115361	8.66112	14.2163	6.19345	8.73076	3.56832	2.8632	77.3652	86.2717	73.0734	78.4888	21.2054	30.1369
115362	70.8233	99.8942	46.8838	40.5196	49.477	26.7017	147.153	147.501	231.602	255.562	149.829	198.837
1154	154.724	132.856	88.478	100.702	108.798	231.241	84.7056	99.8484	58.9815	88.1471	105.7	188.985
115416	19.5547	31.9738	2.2994	8.14982	8.20993	13.7565	30.2967	8.26566	1.13254	3.32165	4.56716	9.4292
115426	12.3275	24.9581	11.9125	9.00319	10.4665	7.37138	19.345	14.6938	8.80102	6.0736	7.77998	6.20077
1155	43.8104	72.2666	4.7021	17.7074	9.02393	20.9224	123.909	51.4123	9.84282	23.7739	16.7034	31.2065
115509	10.9096	8.99186	6.14318	4.89902	6.2512	10.842	2.89079	6.44085	11.0439	3.54971	9.94918	11.2699
115703	3.02924	1.73414	2.63279	0.69986	3.1491	5.04034	0	1.02528	1.23191	0.380327	3.98236	5.85276
115704	4.43592	5.23358	1.43022	0.380188	1.53197	2.78086	7.26858	5.22691	1.40887	1.65285	2.1415	5.74147
115708	5.47084	5.07552	0.533472	0.709049	1.90474	6.62251	2.00828	3.99515	0.262754	1.54128	2.68976	8.05966
115727	14.9361	4.85581	2.21164	8.81862	13.5032	12.3052	4.5792	1.19253	0.980381	1.91693	3.17637	2.10026
115752	8.90866	14.5423	15.3714	8.13898	5.48832	4.26164	28.2275	22.6863	17.1732	10.8318	9.50882	8.3344
115817	4.2617	5.72925	2.30246	1.42812	2.21964	2.47947	4.33387	4.0004	1.36086	0	1.61823	2.38529
115825	5.96048	7.81797	4.51947	6.00693	5.86786	9.09472	15.8537	6.27693	7.89219	5.34167	7.15629	7.80341
115939	16.2244	13.7141	7.20721	6.38618	10.5506	9.486	4.06978	15.1129	5.6797	10.4114	11.4522	9.33309
115950	7.74414	10.1965	0	6.85849	5.38908	18.9859	10.9269	4.40545	5.33729	2.23627	5.91307	13.8656
115992	37.9091	57.8156	21.6514	11.6665	17.655	40.7853	58.3772	62.4047	28.6778	37.1944	40.9486	98.3851
116028	20.8326	32.5095	8.72546	22.4915	12.8864	14.474	20.1564	7.84137	1.56277	5.72936	9.21081	6.33439
116064	3.59988	2.63327	6.29662	8.66787	5.2993	4.10338	3.38627	4.71552	8.08557	10.7202	11.2697	7.13467
116068	1.31894	0.285864	0.781202	0.865261	0.871643	0.467365	0.367609	1.28709	1.63527	3.10339	0.925025	0.843025
116092	28.412	57.4007	5.40908	5.99111	6.75953	3.84282	95.4503	37.6728	4.32927	1.95345	6.1983	10.215
116113	11.0127	7.70975	8.91381	4.90656	6.22063	13.2916	3.3048	1.21373	1.13085	0.780404	1.19684	3.03152
116115	21.9736	7.99674	33.6541	34.0803	41.9783	65.7625	6.99276	10.2123	27.447	15.153	33.9234	36.1288
116138	14.9052	20.1646	6.4076	5.39377	4.69002	13.0337	10.8548	8.82948	1.26239	5.55376	4.20971	10.5103
116150	4.04765	6.84276	2.87688	13.383	7.76806	6.6694	5.75352	9.15657	6.55348	11.9481	10.6042	8.14945
116151	2.42337	2.91968	0.569917	3.28245	2.44184	0.937642	14.482	10.7556	5.05268	4.11644	2.78644	3.3211
116224	16.2344	13.5222	20.3716	19.3103	20.9751	18.7774	20.5101	13.7661	17.034	21.9001	13.4635	13.1903
116225	22.4831	42.621	5.06407	7.29167	8.1365	10.6038	27.4044	16.6869	2.18246	5.48657	5.99639	7.65076
116228	3.39593	15.6142	3.23259	6.01511	8.54097	6.6721	1.82538	12.7822	3.34355	9.33943	10.8658	7.11635
116236	7.85795	7.16144	4.63514	6.84519	11.125	20.7208	14.0563	6.01682	10.5271	8.92775	15.5802	21.4528
116254	4.60316	1.49651	4.08963	3.17078	2.92038	2.14085	3.8489	5.51289	4.78394	1.47695	3.74907	3.30996
1163	14.7566	59.5144	6.37801	27.5508	21.6339	32.4338	10.5045	8.12001	1.96338	4.60676	8.2831	8.94759
116349	1.87214	3.13017	1.06926	2.84234	4.19952	4.95765	2.01263	2.24213	1.31662	3.08924	3.10401	7.61557
1164	99.1313	124.309	8.49269	37.6261	25.7745	22.8639	45.2925	41.553	4.88012	12.2683	24.2215	13.4417
116442	3.22613	6.89811	5.95294	5.27479	3.27678	3.78402	1.86751	1.18884	1.71035	2.86649	2.34963	3.96149
116447	39.0004	22.0076	11.6942	13.0759	9.84199	10.9108	17.2949	15.8474	4.2513	8.84882	2.63756	5.769
116461	9.18555	8.55161	3.33852	7.76527	5.81103	1.62282	4.713	7.2506	4.31639	15.6739	6.50357	3.96299
116496	24.4524	21.9828	41.7906	37.0299	45.0634	31.2802	30.5515	43.8156	86.7902	69.8025	87.4244	63.0162
116540	29.8111	79.4724	10.5942	10.5607	8.03805	11.0917	137.095	43.6366	1.95675	3.82602	6.87929	10.8609
116541	29.9564	57.0751	2.78524	2.46795	6.46399	10.4144	20.9703	35.0424	0.685915	4.02349	8.08545	17.4328
116828	2.56207	2.8435	7.06421	21.2822	8.3865	4.12061	4.65388	7.61814	22.355	22.4505	8.4727	7.6995
116840	43.2296	27.8702	38.0815	22.5496	34.5805	47.2085	20.6768	17.4405	10.4604	16.3977	21.8749	24.499
116841	18.2866	21.0456	8.77314	16.6271	12.8777	18.6619	17.8896	14.3084	14.6437	16.1939	12.2873	19.4608
116931	1.1268	0.212708	0.726604	0.901363	1.08961	0.260821	0.683834	0.261193	0.322091	0	0.333049	0.125457
116983	5.74406	7.27719	0.710247	0.944006	3.50802	5.84259	3.78782	3.97154	0.408126	0.342002	3.4002	5.92725
116984	11.247	7.59422	11.7602	13.4854	16.8267	4.83705	11.8818	18.4951	26.8321	15.4895	18.4966	9.40619
116985	33.5983	27.9751	18.8432	10.3758	16.5315	25.8882	23.561	14.1116	6.62927	9.33273	8.67817	14.9313
116986	7.12432	1.02183	3.90942	2.72177	5.78279	10.1908	1.57684	7.52851	5.08891	3.63051	9.77031	11.3908
116988	6.66143	11.4653	2.90941	3.17289	3.95542	6.35987	4.84443	2.94983	1.76368	0.969892	2.05164	1.88379
117143	1.64748	4.82044	1.16234	1.71655	1.79837	1.21692	4.01104	2.78551	3.53038	1.11939	1.53912	1.67243
117145	7.04407	6.0895	5.4404	3.11924	3.94209	1.72313	18.0712	11.1204	10.0091	6.00988	10.2681	5.59467
117155	0.597082	3.14466	7.16138	2.11519	2.04556	0.85688	4.0439	0.715085	1.64605	0.689677	1.45889	0.721291
117177	3.40532	3.32127	2.68927	2.30845	1.74035	1.4832	7.43473	4.43077	2.89748	4.12766	1.46379	1.30594
117178	1.42787	0.642749	1.75649	1.65367	1.29349	0.361228	8.88539	3.55166	5.24488	1.90304	3.62299	0.90036
117195	2.37614	3.08999	7.38871	1.40293	5.27623	11.2089	8.94059	3.79432	2.59943	6.09917	4.35435	15.0356
117246	45.281	54.9182	20.1669	19.7396	15.9919	16.6948	73.7122	67.0148	20.2123	29.8101	26.2265	24.4959
117289	64.4446	50.4513	56.4414	68.1457	56.9185	80.0996	32.8446	46.3343	37.3488	31.7422	24.6857	42.7751
1173	77.6486	69.2205	31.3339	34.7055	30.4554	56.2379	45.3265	57.7087	25.8647	24.3086	41.6685	58.1094
1174	9.3607	14.6727	1.33657	2.96077	8.58992	7.3965	1.25789	5.20496	1.64577	1.93078	9.39372	9.51947
1175	29.7714	58.5492	0	2.59344	3.83176	15.7593	55.0915	15.7818	0.961057	0	2.08688	11.7917
117584	2.93608	0.954536	1.30427	6.35627	3.49263	7.21773	0	3.51634	5.13918	1.88411	6.37682	11.8229
1176	30.1499	74.7927	3.93061	21.4775	13.8002	8.03444	41.9247	15.3068	3.87193	11.3561	6.00549	4.24167
117608	6.18236	2.9334	14.6966	3.55155	4.77033	1.49871	15.0889	22.2126	42.938	6.7551	9.90042	4.037
118	41.9737	35.9915	37.8184	30.5796	28.7772	32.8412	24.6304	39.1555	36.1206	35.7286	32.5819	38.8871
1182	3.90684	2.99835	6.91353	10.8906	9.18814	4.32761	4.33772	4.21873	10.2155	14.4258	8.68516	6.85276
1184	0.634724	1.16073	0.475803	1.2648	1.10425	0.806525	1.64192	0.332572	0.976459	0.687333	0.945059	0.650379
118424	22.6092	13.782	7.53259	4.17156	12.1027	21.1241	17.1322	11.4703	2.62797	7.25427	13.2352	24.2507
118426	22.4163	20.6484	14.1069	14.7057	13.4809	21.5955	3.90485	14.9147	11.0353	11.9873	9.88929	18.9843
118429	4.36777	4.21315	9.78656	11.3922	16.3065	8.78242	12.4612	16.0953	27.8817	27.4432	29.8174	16.8148
118433	4.66111	13.0699	5.43522	6.19207	6.93082	7.89698	9.49982	4.88451	1.91217	3.36497	3.08447	2.17856
118460	14.7451	14.1332	11.1803	28.8194	30.4835	61.8711	16.2616	12.1788	7.75944	29.3651	33.0772	55.9381
118471	33.1605	10.6893	3.37055	9.45753	23.0661	27.7266	0	17.1646	5.53373	12.9841	28.6672	30.3108
118487	2.51521	3.34517	0.914159	2.43006	4.56957	5.60582	4.30175	3.01229	1.12564	1.32057	6.42493	5.72173
118490	0	0	0.721524	0.532774	0.81579	1.07916	0	0.288185	1.18459	0.347432	0.808427	1.03817
1185	4.03972	6.94192	4.87086	6.36039	7.0938	5.29132	10.8572	2.68783	5.36635	2.59233	4.8961	4.70303
1186	5.49463	6.28009	0	0.76035	1.77702	4.41501	7.75289	4.4213	2.36682	2.47919	3.25147	9.26013
118672	2.01483	5.8953	1.00691	2.23051	1.61781	2.25899	31.2721	3.31791	2.97563	1.45456	1.53843	3.04246
118788	22.2286	11.3639	2.97334	16.2468	10.2623	8.79538	1.86554	0.791724	0.732238	0	0.555242	0.713031
118813	13.3451	11.8536	6.19283	3.58789	11.5659	12.0411	11.2083	7.56317	3.40214	3.44077	7.13281	9.45891
118881	17.8483	28.7229	1.78393	3.16142	3.82169	5.33632	3.35785	11.7566	2.63596	2.57703	5.1787	10.3956
118924	5.2438	8.0051	4.55753	4.03834	2.88837	1.32922	22.5186	9.42021	5.3874	2.63348	2.33272	1.9181
118980	6.28863	5.32638	0.661627	1.75877	4.96087	2.17705	19.9258	5.3513	2.11819	3.82308	4.75116	3.99833
118987	17.0202	7.91527	39.2056	20.9634	33.0648	30.8019	10.6028	23.7587	54.4902	37.7569	33.8064	48.4356
119	7.02844	3.56911	6.27016	7.40783	3.19228	7.36349	2.40414	0.973924	3.31704	2.68377	4.79001	2.30558
119032	2.08221	6.09246	3.12175	3.22715	1.11461	1.32291	14.69	9.50734	7.17535	8.2676	2.14634	2.69504
1191	1.24177	0.908341	0.82743	0.183293	0.369289	0.804411	15.5745	6.07267	1.73204	2.39057	1.95953	2.67874
1192	108.936	123.843	65.1902	59.6074	54.2281	71.3635	33.9399	81.8527	16.0543	52.0953	61.245	62.566
119392	1.32716	3.17716	0.48236	1.70964	1.89448	0.721446	13.619	3.32339	1.90064	2.09041	2.57945	1.35339
1195	32.9701	37.3135	208.084	157.567	73.9257	42.1577	38.6209	30.1733	99.1202	84.4295	23.6862	33.459
119504	12.8795	33.3155	4.10443	14.3821	6.52803	5.41334	29.1468	11.2892	3.12426	9.70227	5.13088	4.91244
119559	16.5356	26.3904	2.0033	5.32527	4.11282	5.84271	21.6819	18.9034	4.9335	4.34088	3.97904	7.35026
1196	73.7706	107.659	28.9861	34.3524	26.1322	24.7114	57.2878	96.5989	34.7995	34.5449	30.226	31.9056
1198	37.0795	46.4692	15.1431	13.0649	17.9753	30.1986	49.7561	23.5567	6.73885	8.05935	10.5942	12.9585
120	19.9232	16.8037	39.9681	36.922	29.4518	16.5345	44.8184	82.4509	182.407	142.909	127.286	68.5203
1200	19.5187	24.8708	24.3336	33.6435	22.2449	14.3697	70.678	48.6376	30.0663	102.425	30.9609	35.4048
1201	4.66783	7.58769	2.48825	1.46986	2.7393	4.03171	3.12238	5.34188	1.12343	2.99539	3.67502	6.08638
120227	6.75426	12.7285	4.11917	6.48875	5.71953	4.38107	15.0761	6.44388	11.2713	5.28929	3.98594	4.24759
1203	3.39859	7.68408	1.23523	5.19893	4.18982	1.84748	12.2064	8.88056	5.01925	8.02971	3.58582	3.73235
120425	72.1207	105.64	170.814	174.966	142.643	119.981	29.229	46.3058	41.4577	36.1974	28.0395	33.3626
120526	0.386549	0.226205	1.8545	1.64324	1.26911	0.323598	0.29089	0.64812	2.81634	4.01845	0.755586	1.00063
120534	19.3219	25.7627	20.5344	15.5959	10.8231	3.07125	66.2596	32.5139	26.2481	29.6635	13.5954	8.23067
1207	143.555	125.825	150.435	156.821	89.8218	51.2396	78.5236	138.601	84.6799	155.225	49.0598	57.0239
1209	32.3663	7.86664	12.4025	11.1728	19.2631	23.6203	14.007	19.9387	16.5953	13.7359	28.3612	35.0662
121053	78.2785	139.06	19.5598	11.1417	11.9721	4.59718	186.714	79.5191	7.56949	24.219	4.6962	7.23692
1211	64.4173	60.0739	9.23448	14.0921	33.3378	93.7657	41.5232	71.3083	9.602	26.6798	46.4034	120.912
1212	38.6989	33.6041	4.99089	6.6335	21.2056	41.6529	48.8499	55.3174	5.89967	5.76777	34.7721	74.3249
121260	15.2208	14.5422	3.72567	9.90374	8.09228	7.98702	21.0382	7.06836	2.90546	4.48501	4.93338	5.62872
121274	7.88292	6.893	5.43375	11.2344	8.21311	4.22607	31.3653	25.6096	43.5348	27.2115	21.1981	22.2042
1213	50.4746	50.2642	31.2534	34.9582	32.6847	15.9855	29.4137	31.9588	25.8933	29.8199	27.6781	17.5712
121441	5.56943	8.43895	6.36186	8.45569	6.95642	1.7841	10.4779	5.0026	6.85442	5.74387	6.86485	2.40287
121457	12.1007	24.2598	39.8676	16.0753	18.7129	7.36979	27.8244	14.4922	17.6505	12.2949	19.0951	7.05764
121504	10.5092	15.3748	8.40315	50.2597	199.521	471.938	19.7713	21.3965	22.7637	66.7644	191.943	292.902
121506	5.93232	9.09213	2.25879	2.50184	1.41137	0.844597	79.7188	20.2993	9.45657	9.78899	6.03953	4.14384
121536	3.12859	3.36548	3.4949	3.09677	7.12584	7.34557	3.63541	8.04481	2.67264	2.39146	5.64892	7.02686
121551	13.5608	8.68989	5.15276	6.15386	7.03915	17.2565	14.9701	6.50978	5.62757	6.14902	6.33246	15.8113
121642	13.4056	12.5518	17.1506	5.2239	6.889	6.57318	18.1587	10.5963	3.69568	9.29073	3.93059	4.39561
121665	7.08615	9.29444	4.88454	7.06923	5.8715	6.76987	10.7264	5.85283	5.45318	4.70406	4.37828	6.81728
122060	4.92161	8.22879	6.09035	8.50994	3.84726	4.27427	15.8728	12.0692	9.2299	9.47473	3.86528	6.26899
122553	4.01212	5.13593	8.02019	9.54942	5.01127	4.49831	1.88702	9.15961	9.87559	13.034	8.19477	8.76308
122704	21.104	38.6963	1.12498	4.48572	9.03761	4.71126	66.702	27.2969	3.04752	3.25024	7.90664	5.58445
122769	2.92692	1.83515	2.50752	4.07343	4.62573	4.00043	1.57328	2.00307	2.88177	6.03718	7.79008	6.31392
122786	2.66331	0.519514	4.969	5.5561	5.82941	2.58349	0.222691	0.212644	1.16544	0.341814	1.73532	0.970311
122809	2.958	3.42592	3.69564	6.98589	2.85895	1.58453	4.40559	5.24009	5.58205	13.1686	5.98527	3.56271
122830	6.37748	5.08915	4.63583	11.9809	10.7589	10.6316	2.54506	6.24917	10.3701	10.0452	7.79128	10.5891
122953	1.82206	0.888544	2.02349	0.537894	1.51721	2.36064	2.66613	2.18216	0.498321	0.584617	0.741995	1.48487
122961	6.12956	10.7609	0	4.34284	3.79156	3.66525	9.22535	8.80915	8.44902	7.08012	6.24033	3.52603
123	20.4525	24.343	22.8676	33.4639	22.0202	25.1852	13.6955	13.4928	9.04461	11.0113	10.4816	14.0586
1230	0	0	0.645792	0.286112	0.345867	0.0965886	7.29334	1.93453	2.70365	9.32895	14.307	5.99333
123036	4.69748	6.28991	1.90988	7.33333	2.1594	2.33283	47.9322	31.0852	39.8223	51.5006	25.9707	27.1368
123096	5.07429	2.24956	1.84427	1.63417	5.48741	12.3208	0.578569	1.47324	0.454184	0.88806	2.16032	6.89942
123099	0.924243	3.60572	1.2317	2.18278	2.19888	6.26351	4.6368	3.68968	2.72996	3.55858	7.52756	11.4309
123169	43.8805	79.8753	92.9716	25.7887	24.8243	9.18966	117.173	70.9582	40.6154	37.3717	27.5452	16.4017
123207	1.9751	2.52833	0	2.84248	2.02644	1.55011	6.03818	2.80896	2.18772	3.56468	2.18674	2.87595
123263	12.6249	22.1639	3.15464	6.14958	5.29386	3.49152	54.6286	14.931	6.68122	6.37995	6.84425	3.8128
123283	19.3219	14.6704	10.2672	8.44776	10.8231	10.8956	57.9771	21.6759	8.6691	7.06275	6.05072	9.70797
1233	24.7935	12.2181	28.1721	58.2466	46.5684	41.6678	7.85595	18.4412	22.8694	25.6239	69.8262	24.5465
1234	0	0	0	0.412322	0.415363	0.0695979	3.06559	2.92728	5.95902	11.4275	35.1219	9.94273
1236	306.569	266.552	249.407	361.66	224.745	761.452	135.62	217.732	270.058	164.703	121.456	363.815
123606	1.29631	1.89647	1.81392	3.78858	2.68313	2.01537	1.21939	1.39725	1.91447	3.74334	2.9694	2.12525
123720	16.7651	25.8648	26.8106	19.797	19.1453	23.6952	65.7573	47.9448	40.1158	45.7718	25.4469	47.9576
123803	27.4615	61.985	6.27374	2.08464	2.52002	2.34585	64.9489	29.5998	3.4763	0	6.47022	2.36958
123811	8.27304	18.0142	21.5375	25.8997	6.86599	3.91156	15.9262	7.37344	5.68286	13.334	4.34838	3.81832
123879	2.59463	1.7863	3.05097	10.0026	12.7453	7.57493	2.2971	2.01068	6.31139	6.17029	8.20425	5.13617
123920	30.6522	43.41	6.7149	18.8415	16.2832	34.9001	60.5632	32.687	8.26833	16.9753	17.4412	32.9707
124044	0.438804	0	0.584777	0.777241	2.60991	8.04658	0	0.525526	0.144012	0.844755	1.42955	3.91255
124045	1.09128	3.19304	1.45431	0.773183	1.14237	1.13108	12.3183	2.8753	2.07727	0.840344	2.22201	3.70379
1241	3.23969	3.58672	1.7503	2.79164	5.31199	3.82207	9.88364	4.92859	5.0001	8.09102	12.4085	8.23525
124222	1.10503	1.21248	0.552238	0	0.985874	3.22125	0	0.661711	0	0	2.7	6.31698
124245	35.2824	42.1521	42.4211	35.6021	34.972	35.902	48.6878	53.8265	38.1356	43.3447	45.5807	43.1729
124359	11.2441	2.83619	13.9512	23.3503	23.7992	21.3299	15.3183	11.1445	39.7018	31.35	28.7762	38.14
124401	1.95922	2.47896	1.05851	0.937923	1.96527	2.02645	2.59012	1.83909	0.99057	0.305819	1.48789	2.0104
124402	31.5523	39.4379	7.34829	11.9372	9.18289	23.2633	34.5787	58.333	19.0013	42.4606	22.8288	70.3111
124446	11.5505	16.0088	2.43047	2.15359	3.03727	6.17976	26.3051	11.2851	0.299273	0	1.48538	4.98334
124454	1.36943	0.546392	0.746583	1.76409	1.73267	3.12658	0	0.596389	0.367719	1.438	1.55894	2.04102
124460	3.7962	0.653383	1.11597	1.68102	1.91257	4.27292	0.630167	4.01157	1.09931	1.6121	2.31888	7.46656
124512	10.7414	22.3629	6.60678	11.7083	5.89733	3.58205	37.3073	19.049	8.33858	5.965	6.56133	4.99074
124535	1.79049	2.15719	1.68432	2.79833	0.601381	1.19661	2.77405	2.6489	1.86657	2.43313	0.643358	0.727045
124540	2.78044	1.18334	2.02112	3.85039	3.49993	2.59971	2.4728	1.93743	2.48869	5.2554	2.93363	2.39918
124565	25.7057	17.4066	6.45989	5.98418	19.9721	31.5326	21.0024	17.2402	6.65271	6.78677	23.5532	39.5453
124583	13.6164	5.79506	15.1767	15.3481	14.6661	26.5482	3.41559	7.21482	13.0002	15.2514	18.6009	26.062
124637	6.11765	4.39056	10.1525	14.9251	7.24984	5.93583	16.9382	6.49726	10.9101	16.666	5.78166	6.07557
124751	0.934575	0.455754	2.49094	3.86257	3.00167	2.14222	1.17216	0.559639	6.44112	5.39754	3.33013	3.22569
124790	8.14961	7.66459	4.65457	0	6.43987	12.0089	8.76118	8.01734	1.71941	0	3.7336	5.27408
124801	52.1403	34.1071	30.8591	95.9818	52.2799	35.4166	30.8207	53.3894	48.6995	102.803	58.9842	42.9517
124808	11.5941	12.0746	26.7119	9.04989	8.69587	6.34531	9.61219	15.7682	9.09353	19.2937	8.88273	11.5303
124923	2.11538	0	10.9631	18.7346	9.11484	9.74456	1.76876	1.59513	7.63676	28.5067	11.5338	14.3997
124930	10.9048	2.90063	1.98169	1.05357	2.68872	6.57995	1.11903	1.66217	1.07366	0	2.84612	1.79636
124936	4.89036	2.76948	2.52279	3.07367	4.50377	5.37686	4.74857	1.13358	4.03833	0.911089	2.21634	3.53917
124961	0.259521	0	0.345854	1.22582	0.370458	0.413824	1.95297	1.96847	2.72553	5.99534	2.008	2.31399
124995	23.7759	28.071	14.175	12.5602	12.0574	16.8361	6.27793	17.9841	5.1336	2.40904	7.38908	11.8775
124997	7.31711	5.79506	3.07934	1.85151	5.45807	12.4023	16.1464	26.2237	25.6753	13.6627	35.656	78.8033
125061	5.9907	9.11482	5.26916	4.66891	3.42061	4.22702	13.9754	3.01335	1.41559	5.53578	2.12244	1.86092
125111	1.49679	1.25129	0.854875	1.13623	4.12061	9.9731	6.03416	2.17673	1.89476	3.08733	4.70212	15.8675
125144	5.01806	1.1012	14.545	12.4437	17.0124	16.5034	0.47203	0.901468	3.58198	3.62266	5.82397	6.27845
125228	9.87322	11.2189	7.66466	20.3745	11.9728	7.73802	12.6236	7.23245	6.98398	9.96496	9.48563	4.38375
125476	4.28677	4.75765	1.18196	3.6656	4.74768	4.50793	15.5734	3.54067	1.74648	3.41487	3.79238	4.71936
125488	18.6497	41.7787	9.32014	18.4524	8.21533	12.72	45.5023	32.7179	24.8174	32.8176	23.3181	42.9339
125875	11.5775	3.90868	12.4618	12.6196	12.7127	39.9399	3.35093	1.06658	3.06894	2.57171	6.25603	6.53188
125893	7.15297	4.29318	14.6654	4.87302	9.94883	2.52246	8.28127	11.6418	20.5862	5.29631	11.5395	5.69735
125919	2.23798	2.06786	4.70916	8.9713	7.48218	7.39546	3.10237	2.116	5.79858	6.80273	6.18771	6.60638
125950	11.0945	3.44294	3.69631	2.67973	5.57896	17.6407	0	4.12707	1.4068	1.94167	8.06053	12.6192
125988	16.3902	9.87348	0	2.5616	3.78472	7.78292	10.883	14.4334	1.42389	0	2.94466	5.82346
126003	61.3954	135.363	19.0143	18.3799	18.2069	48.3463	32.5365	61.6194	8.08817	14.9824	17.9592	41.4113
126017	4.09218	0.898014	11.0433	3.80539	3.35884	1.16231	2.30962	4.53336	17.6271	3.54509	4.87437	2.03035
126068	1.43753	1.96287	4.21463	0.3395	2.12043	0.343836	2.16357	5.85354	10.2849	2.76743	3.39534	1.57118
126070	2.68857	0.907689	2.48051	2.38109	2.80458	1.23667	9.33799	2.84839	8.95943	4.77771	4.92689	2.76604
126074	8.58655	8.37461	9.36243	7.83499	8.35706	10.5801	42.0985	6.54406	5.37989	3.0055	3.65563	6.96009
126075	4.28866	4.92974	4.2865	2.98429	3.06096	4.76257	3.45787	4.21905	3.16689	1.76919	1.12273	4.09707
126133	5.31347	6.13696	1.11806	1.73372	1.0978	3.17726	11.5747	6.36359	1.10137	2.42269	4.44148	6.39469
126208	19.6107	26.7052	6.41034	2.84004	16.9899	30.0906	13.9223	13.8851	2.30728	5.6986	20.7185	18.0923
126259	21.2476	38.0441	6.33938	5.61721	5.65864	21.4283	83.5272	43.6774	10.3038	12.8208	9.10465	32.8371
126282	11.898	15.0111	14.4013	12.374	14.8805	22.4533	27.9286	7.97444	8.59778	6.30417	13.0687	18.555
126295	10.1135	12.9463	13.4778	5.59803	6.6168	2.01583	9.51336	7.06546	6.43087	6.0843	4.89071	3.45431
126298	2.21588	1.34565	1.83867	2.96221	3.75991	4.22505	3.93282	1.70244	1.7289	3.62196	2.34957	3.53545
126299	5.89559	6.35534	3.72165	3.84731	6.86549	10.576	24.5181	25.6417	5.80466	10.7524	20.8495	48.7297
1263	51.0646	7.01215	9.58131	6.53064	20.6574	42.8809	6.24276	10.5975	5.62667	2.12937	12.1617	23.7015
126308	113.817	101.299	107.9	164.572	182.522	258.542	25.8034	93.5233	89.7363	132.873	135.265	191.552
126321	10.8053	13.9602	3.36617	4.47406	4.60722	14.1809	23.7602	9.74755	4.14491	2.43135	7.71465	15.8622
126328	13.553	10.3449	1.7669	1.56562	5.25721	7.75186	16.6289	14.2908	4.49635	3.40322	6.02911	8.89806
126375	5.67158	3.57926	4.89066	5.71237	7.7785	6.64979	16.7374	7.99113	8.97836	8.99173	9.98575	9.78773
126432	7.52048	4.24185	3.26025	3.04934	6.91971	13.1658	3.40927	6.94498	3.12238	4.70968	4.53849	10.9457
1265	44.6873	45.4062	18.9574	33.0866	44.3041	55.6767	57.3091	58.6816	39.0465	67.2187	127.005	128.325
126526	5.29415	3.73907	0	1.29343	4.95129	9.16963	6.18208	5.24726	1.43793	3.16301	8.58654	18.9029
126549	6.23725	9.12495	5.06521	2.76196	1.18249	4.25412	5.86715	1.9842	0.959539	1.1257	0.833433	2.10233
126626	9.11152	8.88663	4.33663	9.99079	6.65804	6.09696	33.4672	28.5797	18.1556	25.0584	12.059	16.6602
126661	2.2678	2.04169	3.48717	4.0169	5.60288	4.58975	3.28191	0.626768	1.03054	2.01499	1.70495	1.65578
1267	1.88494	0.408536	0.837327	1.11291	2.5412	3.88231	0.26268	1.50497	0.343678	0.806388	6.35402	6.80706
126731	3.56485	4.25739	25.0141	15.7214	11.7352	11.1368	7.11726	4.70504	16.5465	16.3867	12.221	8.03534
126792	13.6187	22.1879	11.137	6.30472	9.72013	24.8931	25.6212	8.71113	6.39958	7.1503	10.8713	21.2324
126917	10.6018	9.11085	16.3022	9.84892	13.2817	18.3534	9.76347	4.6171	5.03664	2.99724	9.32909	7.54871
1270	1.14207	1.33665	0.913193	6.06873	5.5429	3.68773	3.43776	0.820665	7.19649	2.63835	5.86004	4.13894
127002	13.9561	13.4963	4.7285	2.5139	7.17526	13.0836	14.6855	8.64043	4.65791	0.683067	5.0572	9.49103
127018	2.9912	10.5025	2.39176	4.94501	2.70423	2.02711	12.7555	3.58236	3.53408	4.60676	2.80164	1.03241
127253	36.5365	56.7927	14.6072	30.9423	32.8411	10.8555	25.7764	32.1342	44.7413	24.3983	36.755	13.5958
127262	4.10172	4.17442	2.85194	1.57941	4.83681	3.94561	6.03914	5.5531	5.44314	7.20972	5.77357	7.69409
127428	2.89459	4.13143	7.05642	7.37803	5.44206	3.12399	9.56312	4.22763	10.0791	9.37805	5.86505	4.02064
127544	17.2869	4.98683	14.1146	15.0943	14.6843	25.4056	2.74836	7.14412	5.15403	7.73399	7.58506	13.2357
127687	3.98927	9.19646	0.483305	1.28474	0.776531	1.80715	2.27428	4.92246	0.714135	0.69817	1.18149	2.71207
127703	3.24094	5.17246	3.53379	3.6531	11.1453	6.87096	2.77149	2.82288	4.06122	5.10483	12.2382	8.26248
127733	4.07206	2.12762	1.74429	3.86396	3.21777	2.43494	1.09441	1.74173	2.72057	1.67984	3.64225	2.88624
127829	15.7032	28.6491	4.4316	12.1075	15.691	20.2159	55.6099	13.054	5.8206	5.33482	14.5575	18.9698
127833	0.273477	0	0.874685	0.290641	1.01499	0.62141	1.8522	1.24459	1.93866	1.26355	1.33641	1.79342
127933	7.04151	2.77631	10.9812	29.1023	14.8991	11.3775	3.38231	6.22019	21.1921	39.8022	21.3843	17.7538
128	6.32464	9.57187	4.79559	10.0438	4.12497	2.93423	7.79571	6.66042	5.04609	7.55737	6.39453	2.6346
128061	0.931809	0.629176	5.73132	4.06274	3.99038	1.2001	0.809094	2.5753	8.46865	8.27933	6.78649	2.6595
128077	7.43104	9.96549	7.4273	15.9046	8.61866	19.6254	8.15512	3.33737	5.18247	8.94108	10.0241	18.4347
128178	6.60091	4.61856	10.3267	11.9462	27.9605	9.69614	1.07987	1.03115	2.40184	0.828758	3.24323	1.23821
128239	66.6496	38.6665	17.8025	20.4814	14.5068	18.2091	25.4022	7.39727	3.8185	2.90355	6.58067	4.09017
128240	7.77016	7.35548	0	5.26235	4.73026	11.3424	7.73905	5.474	2.92512	5.2795	6.42153	13.4094
128308	35.5411	57.5013	6.68673	2.96249	6.56556	12.2513	48.7717	22.5345	1.23505	2.41487	2.0433	5.77272
128312	117.799	131.705	65.0918	96.6932	554.362	801.749	50.4497	113.552	44.3183	94.03	1077.01	716.479
128338	7.87772	8.43287	6.14536	7.48728	4.5255	2.64252	5.78363	6.21303	2.45929	3.32904	3.52101	1.98951
128346	5.21539	18.0345	1.89555	3.35923	1.692	0.850531	123.094	53.376	15.8717	35.5975	8.39889	15.1372
128439	2.72415	5.01862	0.403375	0.536135	0.432071	0.422318	14.0463	2.53752	0	1.16541	0.493046	0.957654
128553	20.1592	13.0631	35.9731	21.4731	33.9241	17.1063	13.6973	16.4931	27.4901	10.3138	9.77578	10.8459
128611	5.83688	3.76533	9.37106	6.18694	7.44629	12.4494	8.99238	6.77027	14.8423	3.98153	17.013	14.8716
128637	5.2494	7.57158	8.27657	12.3102	9.18199	10.6105	5.28565	3.80753	7.57066	5.12406	5.37437	9.25055
128710	6.17483	2.71009	8.64041	13.6716	11.679	4.24617	2.32337	13.3113	16.4149	16.0479	12.4471	9.85701
128854	1.42316	0	5.68978	4.41141	15.9982	27.6574	5.35486	1.70442	0.700605	0	1.73866	4.60504
128866	177.033	265.538	39.9636	129.064	201.266	203.382	236.555	231.553	72.0002	147.364	190.409	296.436
128869	24.4607	23.8569	1.67168	2.59218	9.40069	9.12598	3.9332	15.2734	1.44089	1.20744	5.61907	6.49432
128977	5.12538	14.9966	2.48378	4.40166	4.32328	4.17925	16.9474	9.30048	3.97589	4.48501	5.50262	6.56684
128989	3.57119	5.76504	1.72315	2.39935	2.72467	3.42407	14.8272	9.66006	4.78919	4.62285	5.19032	6.9068
129138	10.0863	13.888	2.37204	2.10182	4.37581	8.63291	24.5566	10.8954	1.36304	2.2844	5.07387	6.99669
1292	2.36938	1.5406	0.350843	0.155438	0.68897	2.36134	9.24535	2.41726	1.72803	1.01364	0.321627	1.7416
129285	26.0129	39.2402	11.0932	21.5021	13.8628	7.60454	75.2568	55.3846	22.1968	20.699	12.9237	12.7692
129293	6.88296	6.34524	5.65438	4.1752	3.76857	7.94961	5.67631	7.45281	5.10581	5.44545	6.16263	6.26458
1293	23.8993	9.94119	25.6577	27.6728	23.5865	33.6522	0.764851	0.243448	1.91562	0.503139	0.745013	0.375859
129303	2.16584	2.26326	7.42198	2.7402	3.97499	5.55038	5.82092	2.4086	1.98011	0.893468	1.32299	3.20374
129450	1.05384	2.55185	2.32455	1.86664	1.42651	0.325944	4.92236	2.13254	1.89628	2.72836	1.15428	0.815265
129531	44.0061	76.976	9.56172	8.47247	10.5834	4.00431	149.382	86.5019	18.367	19.3377	13.7326	12.3821
129563	11.2462	4.8262	2.09823	3.05441	2.6756	3.58657	18.3367	13.7382	4.06001	7.36114	4.99196	5.11082
129607	0.0980099	0.860317	0.391842	0.173602	0.279812	0.761881	4.42532	4.57781	2.79845	4.52836	3.53225	6.76563
129685	5.49063	2.35625	9.07327	14.2639	10.5548	9.76203	6.88644	5.52363	10.6677	14.3754	14.0864	10.6757
129787	34.1223	67.7307	21.2514	23.69	18.1127	17.8405	77.4212	51.9551	16.3759	33.6701	17.7011	25.3005
129790	1.32146	2.20945	0.754741	4.34696	1.88635	7.45032	4.26189	0.226089	0.557606	0	1.84504	2.11762
1298	2.35955	3.45197	1.04816	1.39314	2.43258	1.95962	1.4797	1.72693	0.387193	0	0.480439	1.24422
129804	13.7629	10.4811	5.27627	12.3559	5.65163	15.3321	14.8971	3.61269	7.23939	4.35541	3.10943	5.69383
129831	9.49563	11.3985	4.8671	3.88139	2.25912	4.80449	50.3867	32.0756	9.82862	16.8742	9.36978	18.488
129880	6.75511	11.0452	12.7091	7.74214	23.3977	34.4529	68.0281	11.6593	10.3676	12.622	25.6074	49.7164
130026	0.944982	0.425381	1.01716	1.22318	0.700407	0.891063	1.77782	1.43644	1.8966	1.88918	1.11007	0.909487
130074	11.9203	13.8108	13.4335	28.0575	17.701	13.299	23.1784	7.76083	8.74323	18.9437	16.713	13.6683
130162	0.714327	0.928927	1.26927	0.984096	0.45319	0.0949202	2.9864	3.04178	2.03178	2.75034	0.533306	0.753347
130340	1.64232	0.901002	2.05186	4.36348	3.58979	1.04342	9.2692	1.47517	1.51593	7.11377	3.32309	1.41712
130367	5.16894	6.61678	7.7495	5.72224	6.68676	5.21578	0	1.54762	0.954228	3.73158	1.97338	3.34511
130502	5.29325	21.6829	2.11623	1.87516	9.82274	6.01382	33.8583	17.1163	4.16929	3.05706	6.79003	7.76462
130507	17.7125	14.7884	20.9348	16.5336	12.512	6.15336	17.6466	26.3936	21.1154	21.3008	12.3771	6.60066
130535	4.17575	2.79997	4.17365	4.31456	4.71893	3.1732	5.56463	5.62614	5.91006	3.01458	5.1546	4.87928
130540	2.11385	2.57709	0.704261	1.8721	1.76018	0.526668	1.98842	4.85225	4.16249	4.06943	4.19649	2.27999
130557	16.8978	13.6219	12.4085	8.2462	11.8144	24.1265	21.4098	25.4	10.3558	5.975	17.1681	33.9225
130589	47.9728	72.9904	21.6205	41.4049	45.072	26.8083	56.4488	28.2046	14.4275	17.1274	18.861	17.9126
130617	1.11899	0.503709	1.03239	1.21971	0.860095	1.23529	0	0.721612	1.18648	2.98274	1.52479	3.11946
130872	14.0498	17.8341	128.863	52.334	31.8532	27.7366	8.16293	16.5791	59.7063	54.2945	21.7712	25.4054
130916	25.9887	31.9994	55.9474	24.9953	21.9063	9.77419	67.2557	70.5591	92.973	40.0706	18.3891	23.5412
131076	26.049	33.6778	9.68778	19.3144	8.21511	4.34689	20.5144	10.1572	6.56093	17.4934	2.59031	1.56817
1312	2.6522	0.369534	2.0197	2.68444	5.31833	8.45822	0	1.81506	1.24347	2.18821	3.78018	6.97453
1314	63.2439	50.5873	22.1429	32.7449	20.2459	11.5914	33.7938	33.2552	15.1802	21.1806	11.2467	8.78312
131450	0.454184	0.442974	0.605274	0.804484	0.75639	0.181057	5.12681	6.70867	4.02461	4.37182	5.54871	2.35143
131474	36.714	49.7623	14.0306	20.0829	17.5336	11.6225	85.323	49.4661	17.2765	23.3865	20.4477	13.9763
1315	40.9893	21.0467	13.6943	15.37	15.3204	6.41769	20.1915	28.032	9.33048	14.5071	6.8349	7.68457
131583	3.98408	3.61776	4.94327	6.32687	12.8451	22.2625	6.20305	1.64533	2.02895	0.793436	2.26581	7.82389
1316	17.0767	24.0449	31.4565	39.2288	27.7459	27.9153	19.298	18.218	27.4866	37.6995	25.5973	26.1007
131601	12.1276	23.4746	2.23782	3.30481	4.39453	9.26007	10.5305	7.37393	1.65331	5.38782	3.76102	7.40573
1317	3.29238	2.75239	4.70104	5.13745	4.19623	2.71871	4.12936	1.22047	1.85234	3.62187	3.63919	1.42046
1318	1.55744	0.506332	4.84292	4.59774	2.96426	2.17301	7.81346	2.90148	5.96329	3.9977	4.22822	3.58367
131965	3.60172	1.6213	3.32299	4.9074	2.4718	1.57385	5.73355	2.15677	3.40978	5.60036	3.30013	1.31485
132	11.212	14.5804	2.13455	6.30461	2.41342	1.91553	26.7853	9.16505	2.62835	5.13919	2.93519	3.37842
132001	3.76717	4.82237	3.29461	2.9193	3.61302	6.05394	12.4027	3.66574	2.66589	6.11912	2.51688	7.00911
132158	0.646762	0.315399	0	0.0954659	0.769361	1.41805	0	1.16188	0.795984	1.55638	1.54736	1.90676
132160	6.97353	3.13911	4.28924	3.61059	5.81955	8.53228	0.807352	1.41337	3.69706	2.47845	4.45633	5.64699
132241	3.72562	5.68748	6.79989	5.02105	5.31821	4.26185	7.31386	4.84992	6.06044	4.6776	5.68943	4.54258
132299	55.3463	58.4322	2.28117	4.04261	4.88691	3.07067	231.865	54.6676	8.4267	9.88598	2.09121	2.4617
132320	5.00963	4.83229	4.18176	3.12032	4.59713	5.06943	8.07836	7.38424	5.69119	6.35881	5.145	5.41524
1326	3.62441	5.11958	2.998	5.75569	7.22538	4.85766	12.6969	4.34071	6.64481	3.60903	4.42789	8.19598
132660	10.3949	5.13501	12.1438	10.4017	8.76816	4.15731	5.33352	9.45823	10.6333	12.0849	11.0913	5.0672
1327	7.19133	10.0824	8.38566	23.3526	14.5426	15.7672	0	5.56229	9.88308	20.7664	9.70071	13.9618
132720	7.29396	12.0628	3.16969	4.49377	8.60114	4.2667	4.77298	2.46872	0.936713	4.57886	1.8403	2.46279
132864	4.58729	5.82806	6.99812	5.55944	14.5611	13.7151	7.72174	8.67455	5.88338	8.36633	12.1302	11.5623
1329	105.18	163.967	6.8936	12.2166	10.4607	5.15525	201.123	70.2114	4.24419	4.97917	6.84618	3.71958
132949	2.0694	2.5229	3.90689	3.76728	3.6925	1.23742	4.97466	1.51456	3.73538	3.31989	2.77395	1.38883
133	39.1576	57.724	21.5109	58.7696	47.3625	85.2585	2.24941	1.07396	0.294303	0	0.547767	0.51585
133015	3.03779	3.62122	1.79927	3.38788	1.28485	1.34555	8.46679	2.82968	1.77241	2.59918	1.78689	2.42707
133308	10.1595	10.3012	2.41292	9.26487	11.487	14.7364	7.56963	9.87843	7.32878	8.13318	8.11063	14.8421
133418	2.2312	4.50234	6.45953	6.40506	6.69941	1.93225	11.8691	12.7158	19.7711	40.8799	17.0599	11.6179
133522	2.40111	1.88007	3.10973	1.61735	1.90685	3.43777	4.96264	4.90075	6.79256	4.10161	5.28839	9.7465
133619	6.14027	7.01802	4.02752	17.0788	8.08027	5.01984	7.4004	7.64104	7.60418	21.0558	4.71773	7.36793
133686	0.726979	1.51936	1.24562	2.02349	1.55661	0.993615	2.3446	1.24379	1.73829	2.99899	1.45909	1.25459
1337	70.1288	86.2745	15.9303	19.7618	10.807	12.8662	56.9719	30.5413	3.92313	13.8075	10.7094	13.7528
133746	7.71137	8.97087	20.6152	12.0956	27.5525	13.5556	13.4588	9.56919	24.1037	16.3657	8.71147	10.3417
133957	20.7277	36.5674	32.9039	29.1556	29.5882	25.5179	48.1711	16.7928	21.6085	22.8859	18.2473	18.6745
1340	95.0834	92.7366	0	2.61114	6.31296	9.69644	49.9208	57.3789	2.90285	4.25693	2.70144	7.63211
134145	3.30608	1.13805	4.66505	11.7119	9.29984	3.60496	4.39045	3.26074	6.70165	4.49268	8.43436	4.53082
134187	1.33518	0	0	0	2.62064	3.59274	0	0.399762	7.23021	0	3.26233	17.5694
134218	22.818	39.4985	17.7216	9.27891	8.34071	3.76498	54.2049	36.0144	18.8457	17.4547	11.6305	6.69342
134266	9.37374	11.4023	7.57943	15.4841	8.11864	4.09365	15.0592	7.82057	7.1552	13.9905	9.07135	5.6346
134353	1.6892	0.988506	1.35068	2.39363	3.25523	3.7373	2.54235	0.606913	0.498945	1.95116	2.16686	1.60333
134359	12.1617	10.5641	2.27916	4.37564	5.01824	2.15894	14.3	11.6067	2.43224	2.19495	3.83051	2.29557
134429	9.94144	9.56848	22.4877	47.2662	19.6995	12.2803	0.492186	3.60319	4.76526	19.6422	5.91285	5.64357
134430	15.2484	13.4226	7.49118	11.7878	5.99503	3.20674	11.9125	7.3512	6.23429	6.71685	4.61771	2.67609
134492	18.3021	52.2123	12.805	20.2612	7.8377	11.2176	34.4322	15.3434	6.75743	7.92763	5.58985	3.94811
134510	2.53969	3.71551	0	2.24924	2.07162	0.759322	8.87341	4.99695	5.17965	11.5246	3.76758	2.5045
134553	19.3183	32.8788	21.5394	44.3061	36.2007	21.3544	51.5477	37.2392	38.6469	49.3401	28.1612	25.502
134637	4.32737	7.09055	6.68963	8.89134	6.79491	3.41564	8.03265	5.2517	3.35169	5.33168	3.91215	3.48505
1347	46.8481	75.3162	6.17466	9.11876	4.04185	5.23328	44.5526	36.9935	2.53437	5.94651	3.45918	4.88643
1349	130.628	228.768	3.81202	16.8888	12.9302	6.27165	326.475	119.902	2.81634	11.0135	16.8905	9.87289
134957	2.56819	2.08091	1.57963	2.51942	3.948	1.74831	2.37863	2.64987	2.10066	2.28189	2.55828	1.56826
1350	137.918	265.9	8.54875	32.1933	5.34153	14.0646	229.298	142.127	7.3685	24.6986	7.18379	19.3731
1351	102.637	90.0931	0	10.6048	12.8197	45.0068	16.0911	47.1197	2.52634	24.6986	12.0165	39.1152
135112	8.23699	11.1713	23.1792	13.6507	17.4857	4.2701	13.1687	10.2036	22.3111	13.4753	11.078	5.18573
135114	3.34349	9.7829	0.990165	4.38684	2.38636	2.66571	5.59128	2.66951	2.19461	3.57592	1.28592	2.45761
1352	21.4883	25.3183	9.22523	24.7784	17.9103	14.9189	40.1552	21.7626	15.4772	27.486	12.5974	16.7996
135228	15.1928	8.89069	7.61524	20.0825	13.9511	7.32203	1.87707	1.52081	2.41122	4.97655	3.54595	1.52618
135293	2.20513	1.61303	1.46934	6.02156	2.36081	3.24152	4.49428	1.4305	1.26648	5.30645	2.07661	2.93341
1353	2.25458	5.55519	0.948817	2.52219	3.04895	3.9735	16.5199	4.12129	1.75248	2.74128	3.84164	4.50518
1355	1.55321	0.807931	1.24194	2.26206	1.57664	1.40346	1.03896	0.909416	1.08747	1.79408	1.39152	1.48914
135932	2.20372	0	2.51727	7.24915	5.28035	7.24759	1.18455	0.377035	2.32471	2.72729	4.13454	2.58066
136051	4.09526	1.76214	2.88932	3.20021	3.61067	5.90596	7.70452	3.02932	7.11546	4.17383	7.35753	6.23594
1362	10.8874	9.5033	14.0825	10.4526	11.6235	8.72597	4.81949	4.76641	4.7292	5.01977	4.1915	3.94727
136647	16.0996	25.5722	16.5513	4.88859	7.87943	16.2283	17.3078	22.5868	1.35868	5.31323	8.99139	11.5105
1368	12.213	12.5352	12.782	18.1214	11.9114	6.92055	4.09007	1.37843	1.5739	1.84646	0.781173	0.827613
136895	1.56018	1.40462	3.8385	3.61381	1.97013	1.29175	9.0314	2.87465	3.54488	0.693126	3.079	1.96758
1371	20.5259	28.0846	11.8075	18.0477	18.8659	32.0529	42.783	22.9908	17.0107	21.321	30.2177	38.0984
1374	11.5392	9.71269	6.63564	13.8593	10.041	9.64111	30.6305	21.3922	15.0186	16.8891	17.3319	18.618
137492	20.2256	13.677	2.5157	5.09512	6.92914	12.2554	9.47047	15.5026	3.3632	6.22992	3.12985	8.84245
1375	15.946	13.1858	8.77745	3.47942	11.3812	11.5389	8.69556	12.0397	5.68844	2.66941	9.45819	8.1759
1376	5.03382	1.22739	5.03128	7.43021	6.28741	8.19399	1.05225	1.67463	3.57946	5.65294	5.80809	7.60123
137682	4.88977	3.57681	0.543034	1.20293	1.26028	2.9239	28.1088	5.5308	1.60478	0.784453	2.57204	3.16445
137695	1.35969	2.91749	6.52324	7.38572	3.62305	1.6803	1.36428	1.62841	3.30218	7.85277	2.54705	2.11185
137835	28.6926	29.8625	18.4772	20.4654	19.1045	10.4785	71.732	32.2875	17.443	14.458	15.6446	13.4591
137872	4.82395	9.77169	4.45064	1.64318	0.264848	1.44227	46.0752	13.1101	4.3842	1.07155	1.02	2.24133
137886	3.75591	2.49764	4.43656	5.89674	4.75219	2.04172	8.67201	6.1339	10.0014	15.7759	11.0021	5.52423
137964	29.2206	20.4714	23.0356	22.4769	35.4939	26.4963	10.0656	11.8295	12.2238	5.14996	16.8855	12.1926
138050	4.07324	4.86453	2.65873	3.97551	3.14453	2.33623	15.3262	5.27646	3.27381	5.76111	2.13266	4.73408
138151	0.689282	0.733385	0.501044	0.221983	0.536688	2.32311	0.707326	0.900553	0.185087	0.361898	0.535873	1.51395
138199	8.30253	11.568	5.53223	11.2046	11.9927	11.8205	3.71899	7.81266	6.4228	13.7001	14.9731	10.7461
138241	19.8863	39.1787	4.24026	5.63583	7.56987	3.32955	65.3472	36.6773	7.04863	17.6105	6.64057	5.3766
1384	49.1157	21.9792	8.08557	5.62923	8.45458	21.6815	16.8499	20.9339	4.2669	3.33721	8.73588	14.9579
1385	8.9908	10.7399	10.7176	9.35054	7.97714	2.78673	19.863	15.213	17.7449	14.2914	9.17007	5.08893
1386	46.9318	47.431	14.6343	21.0717	10.7302	8.44249	53.124	34.601	13.3861	18.1203	10.2214	8.68584
138639	1.07445	0.785949	1.07391	1.52252	1.11197	1.09222	1.41497	0.450379	0.687622	0.620538	1.08293	0.695339
138649	1.77682	1.89051	0.645792	1.14445	1.26818	1.25565	10.94	2.51489	3.18076	0.932895	2.5654	1.53318
1387	125.393	100.831	84.9408	87.0811	73.6664	112.382	124.868	157.351	105.051	115.587	102.526	159.384
138716	7.51835	13.199	3.00583	6.65852	8.04916	19.1067	8.48668	4.95232	2.59084	6.51322	6.42955	15.5698
138724	0.117756	0.344549	2.35394	3.12867	3.86614	2.95738	0	0.846171	2.3188	3.40044	3.3088	3.4547
1388	43.1114	23.5584	14.6688	12.4562	21.1681	30.8373	21.0915	29.1725	13.4464	14.1268	20.171	29.1091
1389	5.87735	4.54256	7.9803	17.0887	7.59824	6.69732	7.51055	4.78114	8.84382	8.32588	6.43515	6.21967
1390	23.0856	57.332	11.6794	39.8813	21.2574	14.9547	9.65147	18.4321	7.15561	14.8143	8.00837	6.7015
139231	1.56415	0.817257	3.79674	6.03581	3.66813	3.27357	1.26115	1.60567	4.67508	3.87154	3.30996	4.43463
139285	3.58193	3.59333	5.52362	6.07266	6.09919	7.77189	8.85667	12.5631	15.8701	9.45693	12.9717	12.9812
139341	11.8642	24.9507	16.305	19.7012	8.20323	5.76414	66.961	28.8618	19.3469	27.8363	7.47361	9.59746
139596	21.9552	25.612	32.7011	64.3061	35.8468	40.4149	3.77953	3.60902	6.21654	6.63006	6.04818	4.45756
139716	1.88653	3.51266	2.74266	4.86044	4.46787	2.56381	20.9724	4.51874	14.3529	11.3907	11.4714	6.36338
1398	2.64914	2.46631	2.88851	4.47905	7.735	8.71247	5.43697	3.89376	7.23204	4.86812	12.5043	9.1435
139818	41.7386	25.57	6.51837	9.47233	6.70281	3.74372	34.3542	49.1283	14.2548	12.4295	9.60074	6.24639
139886	1.576	1.22968	3.36044	7.63017	6.89906	4.77478	0.39533	0.754988	2.27582	4.24761	7.18808	4.07968
1399	22.0753	21.3721	57.4318	67.4211	50.0482	61.0025	20.1547	9.91429	23.8124	24.8425	36.1902	25.5611
14	64.8898	84.8192	45.4668	24.0934	42.8126	52.4023	75.5126	59.5541	20.4181	27.0448	36.9132	52.7208
140459	1.15675	0.902557	0	0.819565	1.04577	2.21341	0	0.738857	0.759271	0.890756	1.50739	2.12934
140460	2.71417	2.42658	9.94693	9.88213	7.31829	8.5206	3.97151	3.79234	10.615	8.27311	7.0462	10.6691
140461	8.43246	18.2763	8.74037	8.29788	7.69035	6.62969	39.3667	18.3278	10.1474	15.3317	12.7819	10.1058
140465	14.4114	16.2644	4.11546	5.46995	10.2859	14.6497	10.0704	6.90381	3.24322	0	5.65913	7.63878
140467	6.64166	5.82996	0.885109	0.784279	1.73814	5.9572	3.33203	4.24228	1.74379	3.83582	1.75804	9.55155
140469	0.388476	0.811901	0.665623	0.688096	2.09932	0.165924	1.87933	0.930502	0.218562	1.28206	0.271197	0.191546
140564	10.8784	9.79378	12.2669	16.0572	12.4428	10.4245	12.0696	14.3646	10.9853	15.3041	9.79713	9.02571
1406	0.871216	1.13295	2.32207	2.74339	2.07272	2.66266	4.37077	2.08679	1.71556	5.59068	2.66088	2.67289
140609	8.29059	13.7761	6.95649	27.1942	15.7794	7.34439	11.1684	9.19359	13.9069	14.7782	10.5036	6.71216
140680	7.9653	9.23449	4.80681	8.25226	5.25604	9.2563	20.9229	5.93969	3.40332	11.2837	6.33439	9.20731
140685	0.35225	0.206134	0.281658	0.499145	1.30735	2.35909	7.15713	1.94059	0.901725	0	1.63529	1.45895
140688	12.3393	10.7545	10.0764	8.92854	5.54654	7.56686	34.5745	26.0344	20.7826	13.3431	11.5467	15.1781
140691	14.8682	6.15204	10.2074	11.7047	8.8969	5.47808	1.69527	2.87784	3.10522	3.46949	3.48608	3.11017
1407	11.1844	5.06457	2.12928	6.36767	7.60253	11.7037	5.51085	3.18923	2.49078	3.07591	5.77457	7.81249
140700	18.7151	19.5182	6.66736	10.1746	14.4156	20.055	31.3745	24.633	8.02736	9.63151	13.5826	22.7043
140701	4.62347	7.12003	0	2.58613	7.29458	17.7521	11.9029	11.6573	2.15629	5.62155	8.76993	23.7269
140707	7.82851	9.95907	1.36079	16.278	6.80214	12.6188	11.5262	8.96804	4.35656	17.6919	11.851	14.9785
140710	3.19124	1.41476	3.67291	2.91192	1.51846	5.86929	5.0941	1.50561	1.4758	1.67551	2.42192	2.71192
140735	25.876	43.2639	12.5051	31.7308	29.6309	21.594	78.1037	15.3247	15.1181	26.2758	39.7759	34.8411
140739	59.056	122.429	32.8217	72.2378	19.0905	23.1199	99.6444	22.5186	15.1229	12.2357	7.44126	8.68342
140775	17.4165	8.51867	24.111	10.9584	13.544	13.1502	6.65103	28.1435	25.8498	18.9164	20.1025	20.6807
1408	3.39508	1.3797	2.63929	3.0068	3.43284	4.17305	6.0324	2.9366	2.9713	1.63399	3.74447	6.67282
140809	2.44101	0.375909	6.67728	5.00637	2.84258	4.83983	2.90042	1.23092	3.54179	0.741987	4.78712	4.656
140823	50.6637	155.777	0	9.12601	5.51599	8.72907	90.4684	41.1366	0.845462	0	4.19628	8.89149
140831	2.03672	0.425667	3.48976	3.60758	4.25719	4.95852	0.54739	0.348462	2.14854	0.840203	2.48823	2.38509
140838	1.82009	2.3299	2.72876	3.22387	2.84169	2.17669	2.14011	1.49861	1.45601	4.59888	2.50152	2.65023
140876	0.306714	0	0.613118	0.679091	2.07966	2.24669	0.577028	0.73466	0.981445	1.77139	2.20141	2.97738
140883	0.226378	0.220791	1.81011	0.534636	0.861727	0.451219	1.41964	1.62671	2.00598	2.61484	2.9961	1.17202
140890	12.4331	25.9273	20.8716	10.2203	15.8848	4.02532	59.4459	39.488	48.83	20.6293	24.5882	11.4395
140901	14.0898	9.46819	12.1286	14.6875	11.7404	22.6552	7.35614	7.83165	8.82794	6.22959	12.0246	18.382
1416	20.1761	32.1146	13.5515	13.4372	7.14258	8.58996	42.5127	11.9851	7.31028	10.2542	3.64803	4.03899
142	98.3343	74.9607	38.355	37.2684	24.5879	25.8147	148.491	112.676	39.8219	42.1847	32.4307	38.9446
142678	4.24751	8.40203	1.9134	0.847716	2.30572	6.83256	6.75291	2.14942	0.412309	1.72754	1.09629	3.76831
142891	0.532589	0.389582	3.06084	3.65552	1.47299	1.4132	0	0.358788	0.917655	0.576733	0.60999	0.631892
142940	5.70286	3.26471	5.94781	13.8344	8.49459	4.81862	4.19828	4.15735	7.07965	6.44405	7.04283	5.34876
143	37.6425	21.3802	18.0003	18.0415	16.2254	8.42978	49.4336	63.9986	39.1694	33.6757	25.3832	24.3925
143098	2.96757	3.03904	1.48304	2.10255	1.00608	0.487986	13.6783	6.3973	8.83844	5.14166	1.31422	2.11253
1431	25.6858	34.9048	13.7495	35.4073	22.7051	22.6853	27.9022	22.2671	17.8826	34.1381	23.3708	31.9008
143187	5.10316	5.9032	8.30329	11.8769	12.3245	6.3159	26.7927	12.5788	17.9361	11.9947	13.3389	9.26762
143188	0.943666	1.18334	3.77276	7.64109	6.83148	6.77133	3.55069	3.06759	9.55657	7.78577	3.78798	7.09575
1432	4.23522	6.10355	1.76905	6.82993	6.49681	6.42576	8.80029	4.69371	6.53492	8.03166	11.468	7.96348
143282	1.34873	1.97315	3.37012	3.88206	3.97086	3.22595	5.07478	1.81719	1.6599	0	2.26561	2.76398
143384	5.89482	5.22666	5.71331	6.74995	8.83965	10.6815	6.72126	3.7795	5.62802	8.25331	8.65649	9.60783
1434	34.6177	27.474	5.42749	7.41419	6.45957	3.51767	31.0738	22.491	4.4554	11.1073	6.91045	3.80706
1435	47.2955	15.6277	43.0164	43.7375	61.6566	103.82	2.91254	19.5607	21.4158	20.5645	25.533	53.7011
143570	8.42505	3.06721	4.191	4.12619	4.18433	4.13244	3.50605	4.88231	2.86697	2.69076	2.72735	2.7806
143666	3.53529	6.08476	4.98849	5.15691	5.64022	7.21238	7.04227	4.23398	4.09502	4.80416	3.55684	4.12717
143684	11.4519	27.1854	8.63856	9.75945	12.1062	5.23274	68.2925	23.9367	18.2957	12.479	9.96498	5.87299
143686	15.4698	9.41132	30.0055	40.6949	4.15417	13.3718	23.6288	33.0187	75.5528	121.19	12.8178	46.6538
1437	53.9217	131.748	6.66736	17.7235	38.8825	34.57	52.2909	9.98634	4.37856	6.42101	6.11215	4.31701
143884	22.642	18.4629	24.7328	8.98528	13.1579	2.58944	33.0533	36.1557	25.3382	9.2894	14.2086	6.29888
143888	5.17922	4.44174	8.9252	6.32677	6.37343	2.83	9.74381	10.5875	14.5947	14.4403	18.3276	9.09216
1439	1.81157	0.757223	1.37955	0.458397	3.20166	1.18642	2.2721	2.68616	1.61376	0.498215	3.47783	3.12632
143903	21.8464	29.794	20.7251	25.5787	5.81416	11.1813	16.0221	3.99111	3.82795	2.1385	0.452364	1.27802
144097	14.5818	4.52513	0	2.73936	7.25371	11.6258	13.3009	8.46719	2.61034	2.55198	9.58195	13.9167
144100	29.9222	11.5671	22.6177	22.9386	18.6809	35.9478	0	1.38772	0.402652	0	0.791065	0.882203
144108	18.1309	7.93664	52.5103	31.3561	48.6038	27.9577	7.78893	25.4757	43.6442	49.4707	41.0739	38.3111
144132	5.76167	3.29526	7.83062	4.56789	6.25582	6.95885	2.02666	2.67804	5.65673	2.45092	3.91828	4.50684
144245	0.986434	0.627448	1.71467	4.48206	1.59177	1.28228	1.29099	0.667739	0.97122	2.47698	1.51949	1.73935
144348	3.77989	7.77175	8.16862	14.838	9.9893	5.07026	14.9912	5.87276	9.95778	15.9303	9.67251	7.05206
144455	4.22277	0.661909	3.31622	5.34263	4.30563	3.15633	4.82339	7.40538	11.285	27.0012	15.8913	12.4277
1445	43.0308	66.1165	28.5286	28.5343	29.6322	79.0026	51.2579	41.4352	26.6125	43.7095	44.3808	114.749
144577	3.82533	2.91984	3.3247	5.00812	4.03605	3.58029	0.625799	1.59351	2.62005	1.92111	2.23508	3.01376
144699	38.7078	38.9509	23.7452	11.9711	21.7801	48.9858	11.559	29.1882	11.0904	7.0969	12.0098	35.3439
144811	2.37742	3.33898	0.380195	0.673768	0.271495	0.39805	3.57816	5.0112	0.84267	1.09844	0.348535	0.656454
144983	2.55041	6.92934	10.1965	6.77619	9.10156	5.99126	15.0799	9.81787	13.0934	18.938	11.573	7.07363
1452	64.8847	81.165	35.6983	64.9503	69.9329	83.5772	60.0267	77.4228	41.378	38.5048	49.3793	63.8976
1453	28.4642	29.6248	15.2751	18.385	18.0888	22.5798	19.8867	14.795	11.975	7.35533	15.7146	16.6488
1454	62.8167	47.4687	14.5288	18.6209	43.167	34.0697	38.0906	30.7764	9.58385	8.99481	21.8811	17.2464
145407	2.71725	1.65636	0.452647	1.00271	0.808081	1.21861	0.426003	4.20343	1.2262	3.9233	1.24486	1.07463
145483	2.16747	0	2.88851	0.853152	1.71889	1.44008	2.2654	1.29792	1.06702	1.39089	1.61821	1.76636
1455	54.864	50.2668	13.7368	7.65653	29.1116	38.0425	72.1477	54.9549	19.3155	8.32161	46.3093	51.7402
145508	5.71915	3.59702	18.1638	5.20709	7.01943	2.3012	9.45234	12.4826	13.2617	7.09998	11.7212	3.27457
1456	4.69999	4.67567	5.26134	17.9819	10.1978	8.99335	4.95164	6.86721	8.23696	18.4581	6.48837	10.1388
1457	49.1316	53.293	51.4015	69.4034	69.1506	29.5619	33.9783	28.2293	29.386	37.1267	30.1987	13.8674
145748	2.22814	2.41461	0.659858	0.438516	1.7081	1.13496	5.89965	1.97666	1.95002	0	2.26841	3.6316
145781	16.3796	14.6825	27.2541	25.491	28.382	13.4744	29.5685	27.1006	28.6184	25.7002	21.7458	17.1564
145864	8.32182	7.46187	0	2.37745	2.87398	8.82864	24.2416	16.2357	2.90736	5.42633	5.73924	27.7963
1459	61.1419	43.7648	18.8841	11.6201	11.4248	12.0823	39.4945	14.4565	5.94238	4.54659	8.81608	9.51
1460	35.4719	70.5766	13.7089	13.1944	18.3974	10.3933	64.5097	35.5435	11.758	15.0234	21.09	14.2837
146050	2.20235	2.35755	8.59021	5.32814	6.28757	3.14777	6.46765	3.0236	9.20241	3.41253	7.87487	3.10546
146057	3.34829	1.06488	8.73027	7.86466	9.03964	4.43956	1.64328	3.22545	11.8249	7.98731	6.26923	4.33374
146059	9.90781	3.74868	5.12215	2.87447	6.58385	13.3812	3.53514	2.96648	3.1956	2.95973	5.68691	7.59111
146198	8.21984	5.21859	14.2612	16.3452	9.74107	4.21962	23.3422	18.1099	39.8545	20.1536	16.4841	9.83611
146206	46.4041	17.3794	4.45255	4.43849	8.74373	14.2624	5.58728	16.3391	4.02058	4.82403	9.35406	14.9753
146223	0.396957	0	1.26962	1.12499	0.736637	0.90199	0.149361	0.142623	0.234501	0.229259	0.606197	0.376778
146330	0.276464	2.42677	0.736867	1.63231	1.97322	5.51051	6.24143	1.54515	1.6332	0	1.51989	4.61205
146439	1.37528	1.07307	2.19934	1.1368	1.57053	4.44078	0.68996	0.109805	0.270814	0	0.168016	0.158226
1465	4.88787	3.3651	1.43688	5.72939	7.90074	10.4876	3.78645	5.6817	3.2555	6.6422	13.4357	12.4668
146540	2.1169	0.238229	3.90616	3.31696	8.07753	7.69235	4.59529	1.17012	2.48507	3.2916	4.42636	4.49631
146542	7.78251	13.1834	1.6376	1.81381	5.55464	5.75584	37.7595	14.4714	3.83124	3.54845	2.75225	9.36614
146691	7.34366	4.65556	3.91464	2.16793	6.2897	9.44116	10.3619	6.59625	4.45874	2.8275	5.45775	9.98025
146705	3.54907	2.65134	1.20759	0.401257	1.77855	2.70921	3.69364	2.80351	0.520432	1.30834	1.66054	4.36556
146779	1.73665	4.35545	12.8943	13.1832	9.91605	4.15381	0	0	0.244266	1.43283	0.757729	0.428147
1468	20.185	10.2135	0.606763	1.61293	3.89957	6.44333	1.14209	10.7239	1.49426	0.876515	7.04565	10.2146
146850	12.0796	11.5612	4.06211	3.99929	2.659	6.68309	8.07078	6.76023	1.00037	2.60801	1.93088	3.70169
146857	6.35129	7.0911	10.5245	12.8781	11.9889	5.12208	8.80441	7.55646	11.0256	7.96368	16.6161	5.91304
146880	4.6158	6.18054	3.12778	2.91004	8.7666	9.91757	29.1423	12.2741	12.1703	5.42198	22.604	25.1123
146909	6.46436	1.84531	6.93386	6.28361	7.70848	14.5661	0.296623	1.79386	2.639	4.09766	13.0982	7.41458
146923	12.9929	14.2149	9.93739	12.0073	20.0791	30.1313	25.9318	11.2308	17.5758	10.4402	15.8733	19.4004
146956	21.8391	5.1278	90.5463	27.9377	24.9205	17.815	2.02896	4.68211	7.56562	7.78577	11.9404	7.56105
147007	6.88453	14.0131	3.59012	3.18114	3.84552	3.93771	23.6516	8.9621	4.71537	19.0161	7.86221	9.29817
147011	7.70469	6.83138	21.4689	9.09806	10.4983	8.79541	5.27092	13.7013	7.1261	13.4841	14.5469	13.0949
147015	6.41293	7.17444	3.77041	5.34543	7.13493	12.9703	4.96786	3.84016	1.67136	2.17866	4.60858	7.81208
147040	6.93011	4.55202	10.1779	28.8089	23.8228	63.6815	6.91801	3.04888	5.98772	3.26727	8.6392	12.3258
147081	5.90026	5.75463	5.44365	10.183	6.4788	4.97558	9.6772	3.62377	5.21344	6.11626	3.41931	4.04685
147138	54.0072	31.1171	46.8723	39.944	74.0299	138.218	19.7666	33.4529	40.3064	30.3403	68.4844	125.763
147166	2.46641	2.25518	3.69775	1.36521	3.63074	3.31834	3.48009	1.47692	1.36596	0	1.12994	0.665063
147172	3.19129	4.13008	5.15257	5.87006	3.06618	1.65139	9.0058	3.675	4.89438	2.48109	2.58668	1.27093
147179	20.6424	23.4443	32.5769	38.4877	28.4487	25.3365	27.5934	21.3065	24.0011	22.3534	26.0481	19.5696
147339	10.996	9.95305	27.5157	45.5395	29.1344	25.3074	10.1203	14.4008	25.002	43.4035	26.0459	26.485
147525	8.60549	14.5265	5.29302	5.2763	5.66957	6.72908	21.1712	8.32425	3.25875	5.73462	3.43701	9.99583
1476	262.455	492.016	55.3646	185.718	68.2458	208.988	344.89	296.16	82.4565	384.658	108.356	409.118
147645	2.64564	3.02909	1.37964	6.51985	2.79138	7.08458	0.865619	0.275522	0.453015	1.32866	0.35132	0.397019
147657	2.55364	2.93536	7.65705	1.77696	1.0415	0.381745	26.4232	15.8377	30.2608	6.8474	11.3648	2.28217
147660	1.15068	0.708808	1.21063	0.643632	0.475478	0.253498	2.96237	0.58025	0.655909	2.09862	0.92485	0.627092
147670	0.510555	1.49386	3.40198	2.41155	2.30787	1.72999	3.84208	0.815276	3.18364	2.94865	2.91078	2.93697
147686	0.963889	1.8802	3.85361	2.27641	1.75812	1.15274	1.6119	0.897855	1.89804	0.618538	1.63551	1.01654
147687	1.463	0.251804	6.19312	5.64004	5.8352	3.96242	3.88571	4.12267	10.6762	6.46131	9.93544	6.01491
147694	4.18058	2.50203	3.79861	5.5537	5.62857	2.89753	13.9425	4.09647	3.18062	4.93864	4.46893	4.01724
147699	4.49926	11.086	2.84021	4.19443	2.02818	5.52239	11.5831	5.38846	2.79781	6.83816	6.07529	4.90397
1477	25.2829	37.2269	15.6512	20.5134	13.6213	17.9468	36.8248	13.87	7.54818	14.1308	11.0598	11.1191
147727	9.45517	15.0902	9.45041	7.61258	10.7362	10.2797	33.9594	13.6401	6.982	11.1697	13.1264	12.7942
147798	0.811389	0	0	1.43719	1.73735	2.10245	2.54414	2.42936	1.73089	0.781015	2.64337	2.33376
1478	25.7173	21.3301	5.6671	7.53228	5.20309	4.96455	34.2869	13.096	3.98751	4.67803	3.33976	4.89247
147804	18.6434	12.4923	50.07	43.1058	37.6847	20.3388	49.8002	36.986	61.9335	37.8088	49.4648	32.5423
147807	15.217	22.833	4.6798	3.45557	6.12667	32.6639	5.87245	13.0842	3.84162	2.25344	13.1086	27.6075
147808	2.6574	1.79433	0	2.17245	5.10644	7.33397	0.769143	3.18259	1.81136	1.18058	6.99248	8.99564
147837	2.88653	4.60682	5.24559	3.48602	4.02678	1.72604	7.40522	1.57136	2.06691	0.757765	2.24409	1.01893
1479	14.8739	11.3085	32.3082	23.4415	14.712	9.03412	1.76269	19.4967	26.8675	45.9952	16.0966	19.4031
147906	3.53783	1.84027	0.62863	4.31689	3.14231	13.3041	2.36651	0.564935	0.0774058	0.454052	0.240117	1.56027
147912	1.55744	0.759498	0.518884	0.689661	2.03793	4.96688	2.93005	0.466309	0	0	0.396396	1.34388
147923	3.0561	0.42581	2.32729	3.60879	4.15475	0.957229	1.64272	5.05441	10.8896	1.68097	4.53366	1.8836
147929	1.68357	2.73669	2.99151	3.3134	2.9373	1.90157	7.7424	2.0163	2.39432	1.08036	3.42799	2.09836
147949	1.41875	1.38373	1.89071	1.67532	0.337536	0.282786	29.6569	4.71982	8.84681	0.910424	2.02214	1.36022
147965	18.0681	10.9723	9.54059	1.81152	15.5723	20.385	1.28271	18.3727	3.02084	3.93775	10.8285	12.6489
147991	2.12773	2.43612	2.21912	3.11335	2.83919	0.719129	3.30679	2.54824	2.82358	1.3357	2.14735	1.67632
148022	52.6119	39.7717	47.3109	39.9386	54.7855	91.2244	21.0596	72.7772	51.1707	70.1913	70.7223	134.537
148046	3.50903	0.933387	3.8261	1.69512	5.69208	10.1098	7.20177	4.96662	4.39715	3.68473	6.04068	12.1114
148137	6.91931	4.46089	5.15757	5.60867	6.44523	9.32689	3.08889	6.03953	5.08058	5.41854	7.95177	10.8279
148156	5.25973	3.69354	10.9347	5.40352	9.23497	3.33383	0.791622	2.14174	8.90721	4.86033	5.5904	2.81387
148189	1.89813	1.23419	2.52956	5.22993	2.40846	3.65725	4.76133	1.01034	2.9071	9.74438	3.34955	6.36941
148203	0.557823	0.918093	3.34525	0.864549	1.19441	0.291863	1.31181	1.0021	3.26099	2.01353	1.7463	0.661832
148206	0.951012	0.496896	0.814743	1.9853	1.40602	0.771767	2.17256	0.366095	2.00645	1.56928	2.13695	0.498225
148213	1.04654	1.19082	3.02181	1.13282	1.28641	0.173831	1.31259	1.53189	2.74772	0.335787	2.23745	0.401348
148229	2.30279	1.99073	2.09239	2.50294	3.43657	5.91476	0.787689	0.752152	0.87599	0.302261	3.13297	2.48377
148266	1.78189	3.91029	2.13719	2.36715	2.48	0.905677	17.432	4.5882	6.05269	3.08733	3.26536	1.53755
148268	4.43426	2.88321	10.5055	4.36348	5.74367	2.74973	14.8307	4.52385	14.0678	7.58802	6.72143	3.54279
148362	14.9457	5.62247	4.26804	12.48	11.8863	4.59614	4.82017	7.67117	16.1867	17.2634	17.0851	10.317
148423	17.2063	27.0234	8.09302	8.06746	12.371	9.07831	34.7509	25.7586	8.84417	9.49892	8.57831	9.716
148479	16.9661	16.8921	13.6603	27.5473	23.5459	32.6194	11.5262	9.17185	9.97627	9.52642	19.5758	19.3162
148523	2.51122	5.7732	10.0398	5.4012	2.56049	4.82662	3.37458	0.429645	0.353212	0	0.657411	0.309553
1486	2.04023	3.8627	0.959626	4.46411	1.97013	1.79409	3.61256	2.15598	1.65428	5.54501	2.19929	1.86403
148641	7.86312	23.0071	5.42011	10.3257	11.5146	11.3493	10.7122	8.28058	5.60616	3.91488	7.2047	7.25282
148696	0.819406	0.899079	0	1.81424	1.38899	2.14364	1.15618	1.59469	1.51269	1.1831	2.87804	2.65142
1487	7.92291	4.07597	1.39234	1.85059	7.14624	15.0979	0.327595	3.02388	2.48594	4.02268	10.9025	16.9034
148713	2.74513	1.50602	1.02891	0.911695	1.28579	3.79594	0.32278	0.205479	0.168925	0	0.524014	0.962288
148867	0.465912	0.0852023	0.465677	1.4442	0.976828	0.800969	0	0.31387	0.516067	1.51359	0.711498	1.10557
148932	9.13139	7.20963	12.1691	11.8097	12.0003	10.5738	22.3601	12.8455	21.1207	15.0678	13.4577	18.8852
149041	21.3298	11.5905	32.4355	26.4467	14.4355	9.01922	16.338	17.7905	24.8635	26.1775	12.401	8.41372
149076	32.0774	26.9329	3.90311	6.17585	13.6373	11.5921	90.7845	70.1527	23.2064	22.5534	32.7991	30.8077
1491	24.9076	19.6656	14.2257	25.9106	20.5992	24.3502	0.743798	0.946989	0.389261	1.14168	1.20751	1.19401
1493	70.5364	88.2737	78.995	91.0701	66.7213	48.6574	27.9793	20.1014	33.26	28.2218	16.3522	20.5325
149371	3.55986	2.72799	13.8934	12.7611	15.5472	11.3529	5.10267	6.19208	21.447	14.1959	27.8027	17.9183
149420	1.598	2.20031	2.63067	4.49548	3.42164	2.24834	3.1832	1.68866	3.42435	2.71443	4.76579	2.59553
149478	7.69407	3.10517	2.12143	10.8086	13.066	35.0611	0	1.90648	3.65709	1.53229	7.7791	8.24156
149483	0.946868	2.77049	1.89278	1.95669	1.68953	2.54786	4.15652	0.755999	2.0199	0.911422	1.83156	3.26812
1495	113.331	114.481	27.7405	54.9644	43.1954	31.4059	59.83	24.6989	9.29858	5.56573	9.06549	5.82086
149603	79.7875	96.1284	28.1461	50.8576	80.3959	182.421	35.3191	30.2539	8.83426	19.1337	41.486	55.5062
149628	28.7725	12.0267	34.2357	20.3249	19.1913	7.37351	25.7764	96.8129	90.2134	63.3037	34.2094	32.5116
1497	7.02131	3.13383	1.90312	1.79172	2.3358	6.65353	1.11944	1.63903	0.995943	1.03095	2.2535	2.87523
1499	10.1091	2.38835	7.78198	11.1217	9.99376	8.82327	1.41753	5.94071	7.10943	6.16478	7.86269	7.09753
149951	4.42337	0.761329	2.60067	2.30441	2.59998	4.35649	2.44759	2.64879	0.640463	3.0055	1.98676	2.69423
149986	10.4977	12.1377	6.7693	7.04783	11.0576	15.8956	10.8304	12.0654	6.16813	6.35619	12.8766	15.0483
150094	6.35597	9.70292	6.62897	6.03697	4.27349	10.796	10.7445	4.52314	4.35335	1.59601	1.46297	7.94842
150223	21.1648	30.9636	12.2471	6.41253	8.34808	23.9794	12.5741	12.6738	8.49987	6.43343	8.33541	22.1074
150274	11.5767	14.0163	4.78793	3.53542	4.84363	5.49019	43.559	13.3865	3.53735	0	3.65769	3.44456
150275	9.56537	9.95122	11.4727	36.8978	19.1918	14.4264	17.9956	8.40091	20.9285	25.1666	21.0346	13.1143
1503	28.0635	29.3908	12.8344	15.0408	11.8997	11.2699	30.3921	14.2624	8.56449	10.1672	12.2084	6.88037
150365	1.75715	1.76734	0.439066	0.486311	1.13656	0.919372	12.8099	1.90713	0.54064	0.951397	0.972717	1.04239
150383	8.85321	10.2046	0	0.475195	3.25516	4.17095	23.2171	7.38989	1.84899	3.09883	5.73568	8.3337
150465	6.11537	6.37295	6.36348	7.86431	11.7788	5.76066	7.88014	4.51477	6.84585	6.28962	10.439	5.56595
150468	9.65696	10.5317	32.2906	10.1076	15.6021	2.3098	15.195	13.2477	18.7567	12.1686	23.5955	4.39364
150678	8.44662	34.8249	0	0	1.09612	1.1479	39.0048	29.4282	0.378016	0	2.57978	3.3129
150684	13.3837	42.7202	0	7.54289	3.03941	3.63772	57.2253	21.1289	6.58865	7.02693	6.31732	3.67452
150709	0.410905	1.00191	1.91659	1.45565	1.27087	0.532363	0.515364	1.39432	2.8994	2.37314	1.92432	0.945493
150726	13.8716	9.56062	5.17611	6.66128	7.83248	16.8843	9.04693	6.05452	5.22024	5.69697	7.6825	14.0441
150763	1.32089	4.16214	1.21866	0.539918	1.01528	1.70119	6.11696	1.46025	1.20047	0	1.55164	1.57813
150771	1.70327	0.586317	2.40341	2.83949	2.86043	3.95415	0.753978	0.959949	2.07159	1.1573	3.06009	4.14977
150776	8.15826	8.31451	12.4603	4.70859	9.29036	16.0601	8.96757	4.2815	1.62454	4.23525	3.91954	5.85312
1508	6.53884	6.88764	12.13	9.54361	7.95255	13.075	17.1239	6.82874	8.75566	6.34441	9.2346	9.88514
150864	4.40454	3.11794	14.201	10.0666	6.08453	7.30654	5.07875	4.50929	13.0798	3.69261	3.90554	5.51696
1509	44.1328	28.0979	2.45059	4.34284	12.833	21.1363	23.8322	47.2268	4.82801	7.08012	16.5993	47.954
150962	1.29527	2.5266	2.41662	3.82379	4.31423	1.23924	3.2491	1.65467	7.48172	3.9897	3.48131	2.01178
150967	1.43846	1.91312	1.04562	1.85302	1.30668	0.938339	12.3009	3.28887	3.34755	4.53145	5.43179	2.93377
151188	4.35037	6.54633	0	6.60487	7.71816	11.3717	3.74147	5.95445	2.69234	6.46074	10.7814	16.0878
151194	7.28054	20.6504	19.9	20.1333	19.5659	29.9858	37.4573	20.8198	15.2142	33.8958	21.238	35.1291
151195	1.02256	1.49598	2.45291	2.89797	2.18951	1.46749	4.61704	2.08191	3.62444	2.95284	3.68528	2.20586
1512	7.45012	14.0134	3.54589	2.51356	1.64586	3.18207	33.3717	13.5962	1.74648	4.09784	3.90073	6.27547
151246	9.80173	9.79879	32.3294	18.5189	15.0993	3.4678	7.06876	11.2497	23.6438	14.1522	24.1488	4.3698
1513	7.22992	7.5064	3.72969	4.95722	5.3267	3.62593	26.3261	10.3347	5.51103	12.1226	2.99172	3.62237
151313	11.6831	20.1083	13.7378	6.08643	6.62183	6.36962	15.515	10.2882	3.72151	5.95361	2.93856	4.15101
1514	0.178189	1.56412	0	0.315621	2.67077	0.319651	49.6142	8.96299	12.6317	5.14555	5.22458	3.22885
151507	25.4204	41.3216	15.6354	16.1633	12.2507	10.3935	36.7877	51.7813	17.7551	15.0577	14.4661	12.9358
151556	2.87915	1.68485	1.61151	2.75386	0.986373	1.41173	6.93326	8.06869	7.31363	11.9723	3.9395	4.32276
151613	12.3847	7.07483	26.4073	20.3697	16.0792	6.1713	13.5359	17.0218	50.7487	42.9157	15.9947	11.348
151636	9.14533	6.3607	9.29057	9.02887	10.9146	4.52726	23.9747	42.4643	48.7855	53.2508	55.9094	40.7501
151648	32.9358	44.0542	53.3548	27.8811	32.1777	13.4536	34.1199	36.4738	30.4906	28.162	36.6315	12.6227
151888	5.65141	5.51192	4.84163	7.86515	3.55342	4.10348	8.10068	4.67336	8.08141	20.2052	8.05496	8.59187
1519	0.590673	1.29621	0.590375	0.523121	0.421583	0.529801	8.33436	3.89075	4.6525	4.26421	1.17263	2.42097
151903	56.3208	101.871	12.282	15.5987	28.0656	33.0654	137.938	92.2248	19.9628	37.8502	36.5299	63.2656
151963	8.47172	4.13131	7.18451	11.5953	30.3244	9.51752	10.1424	11.6833	8.59382	11.1199	23.9927	19.1612
151987	46.3737	40.8802	77.2506	74.2423	81.4732	28.6185	24.6073	51.6225	76.0974	106.444	73.5414	38.9887
1520	14.7524	15.1077	4.21285	8.0258	6.61842	3.02448	33.7014	30.6665	12.2424	15.2145	8.75394	8.81972
152002	1.36844	1.82	1.49209	1.32212	1.42066	2.45483	7.4894	2.23485	2.32721	2.87392	5.01541	4.93787
152006	10.869	5.82296	7.03836	14.9135	8.52244	5.67543	9.21609	15.4005	13.8666	20.777	11.2213	10.1051
152007	1.00258	1.86677	1.09317	2.09872	2.60209	1.41701	1.37177	1.52819	1.16659	3.15834	6.45823	1.88749
1521	25.5262	28.4995	10.7424	12.4933	9.58889	12.6528	1.26376	66.7734	22.8176	27.157	19.0803	35.0676
152100	62.5985	61.0534	2.78075	13.5519	10.9215	8.31813	23.5536	80.8009	6.84811	4.01701	12.3211	13.8038
152137	3.76978	5.09086	2.70514	2.14016	5.55371	1.96519	5.45552	2.19952	3.37854	1.11651	3.39507	1.16769
152185	11.6323	10.7835	11.3578	5.77997	6.85012	2.54811	16.7561	13.3794	13.9853	7.09501	7.7152	3.84263
152189	8.52005	21.6776	1.481	4.59301	0.79318	6.20221	68.2974	11.5348	5.47085	8.55767	4.52558	11.5071
1522	8.09235	2.95973	3.0331	6.27102	9.56615	11.0388	3.80609	4.54297	3.23681	2.92103	9.57737	10.0376
152217	14.2941	32.7317	4.96934	7.70568	10.8675	23.2264	28.061	21.957	7.34275	8.97324	10.8194	22.2548
1523	8.94878	9.07595	7.24321	4.37596	4.05558	6.84473	13.737	11.1447	6.72969	3.32925	4.87943	7.72168
152302	2.69179	4.84681	0.827827	1.83381	2.51237	2.72393	12.4656	3.96773	1.01934	0	1.51778	3.57336
152485	66.8024	27.6321	49.6792	64.2689	37.0365	95.2269	16.4577	34.4068	28.971	26.4096	17.4275	56.0125
152518	7.86059	7.37171	8.46099	7.31863	6.977	3.0733	28.0599	7.96577	9.02925	4.65621	3.32418	3.3044
152559	0.879335	0.771868	0.351557	1.24603	1.50627	1.31452	0.992589	1.05312	1.29866	4.0628	1.12799	2.8074
152579	26.0659	16.7709	15.277	19.3381	21.8184	31.7441	17.4587	29.7464	21.7672	19.7043	31.5109	39.2131
152789	14.7262	21.3744	0.927166	4.72389	12.4141	9.01372	30.977	14.998	4.6808	6.02713	24.7196	10.4056
1528	18.6698	38.3866	4.03469	2.6813	3.96158	6.33625	34.1748	27.7984	0.993616	5.82842	2.77403	5.22479
152815	1.37934	0.576554	2.10079	3.72294	2.5784	1.25683	4.44854	2.75323	5.69093	7.58687	3.53072	1.58693
152926	4.02866	5.47284	8.9161	10.5763	7.23982	4.17271	4.33098	9.64969	12.8204	19.1122	7.51446	9.18718
152992	4.28408	2.40398	2.11163	3.63821	4.69126	5.89547	3.09141	2.45995	2.48458	2.37255	2.86784	3.64599
153222	1.77799	2.83762	8.88545	4.29449	7.32565	1.86055	15.2044	8.27552	20.5691	9.56844	4.34428	4.49794
153241	54.5352	51.1967	17.0448	11.17	17.6234	4.35509	70.1814	56.5905	27.7215	9.23342	10.7425	3.98529
153339	2.54464	4.41215	3.01435	8.01289	2.35433	2.536	4.25538	3.95052	3.99007	14.6963	3.79959	4.3101
153364	0.201931	0.29542	0	1.43069	1.08094	1.93195	0.759794	0.241839	1.1929	1.74934	1.23348	2.26513
153396	8.47993	7.20345	3.82772	10.9018	7.02861	2.28999	7.71944	6.55215	9.29179	9.47902	6.18247	2.00631
1534	0.0978101	0.286188	0	0	0.767915	0.116974	6.99248	1.52283	1.25192	1.12978	2.62885	1.85676
153443	12.8296	10.7254	20.1506	12.9855	20.494	3.83581	19.5392	30.1815	43.1583	19.4061	25.7497	9.88423
1535	21.9122	19.5602	3.71205	4.93378	7.28958	26.5384	16.0703	30.6906	3.83947	11.7972	13.6118	42.7822
153527	96.6535	172.032	47.0124	133.099	125.892	77.5176	301.083	224.984	133.567	266.683	185.705	168.532
153684	1.14009	0.476548	0	1.44243	2.20866	2.53214	6.74102	8.77759	15.8754	9.40634	15.4206	25.8586
1537	23.0441	31.1197	0.787436	4.88413	6.88822	10.8352	5.1876	15.3324	4.46017	0	5.77491	10.7069
153830	12.5281	10.433	26.1994	41.138	20.5659	17.4605	9.42775	13.9653	27.5162	40.0733	31.9058	24.115
153918	4.07737	4.77208	38.0363	22.6293	12.4167	4.22607	7.15947	13.3474	32.6511	31.3979	17.2684	10.5548
1540	10.396	12.8989	10.6539	22.1437	12.9381	7.06236	20.1773	22.222	26.3343	39.3308	15.8357	17.1745
154007	3.14774	4.02944	6.29232	5.57551	4.4231	1.58813	11.8439	5.00682	6.05311	3.40865	4.17603	1.99465
154075	0.356574	1.73886	1.42558	1.89477	2.88432	0.852871	30.411	34.3059	27.0327	39.8141	36.3744	20.2042
154141	3.83996	5.03663	4.23506	4.92531	5.67044	3.72135	22.42	6.02609	3.91111	3.82367	5.82359	8.2264
154467	132.524	268.764	11.2133	17.3878	23.5216	47.7982	23.7448	148.638	11.0459	16.1985	24.8422	52.033
1545	11.1547	5.15338	1.34124	6.0908	5.14802	13.3402	0.631146	4.62048	2.80759	5.32819	4.20097	12.8094
154743	2.47493	3.14849	3.01144	4.76497	2.15045	2.1877	2.02441	2.06195	2.96649	4.35026	1.84045	1.57846
154761	0.663486	1.58836	10.1281	12.8205	13.3456	9.37749	0.226952	0.722375	4.81032	8.01214	5.85822	6.87007
154796	1.366	1.27899	2.1845	2.80669	0.467981	2.18907	1.43914	1.04702	0.806959	0.631135	0.901165	0.848656
154810	2.98015	2.25027	2.30605	2.72447	3.25917	2.55806	5.78749	3.28129	5.44244	3.60887	3.84634	4.60381
154881	1.4129	0.918686	2.51056	2.50263	2.72651	4.66239	6.10385	3.88565	3.29745	2.11557	3.10063	4.01871
155038	2.5227	0.962777	10.0857	7.38254	2.81823	2.95137	33.0157	23.2506	66.0903	34.8402	34.3034	26.1213
155054	0.67195	0.393219	0	0.714123	1.82246	2.00901	4.55096	1.77045	3.0433	2.32846	1.80601	2.89905
155060	3.77281	4.68324	5.02788	4.0501	9.62874	10.3229	10.7544	7.11996	6.75385	4.622	6.14558	10.8516
155061	1.26646	0	0.532978	0.472262	1.37966	1.91317	0.752407	0.957949	0.918788	1.15489	1.83223	3.62349
155066	5.00415	7.11178	1.14323	2.02599	3.57163	8.54941	11.8353	7.36299	1.83002	4.95444	7.77288	15.4213
155185	0.703039	0	1.05403	0.466977	1.44263	1.94431	0	0.631486	0.951769	3.04524	0.64417	0.909953
155370	6.84901	12.929	7.94968	13.6968	11.5113	10.701	5.81913	19.845	11.529	15.3119	10.2567	20.2079
155400	14.0847	27.474	27.1123	12.9359	14.8929	29.3214	0	26.8642	23.626	15.0638	21.0308	43.2118
155435	43.9373	54.7295	84.0913	61.1916	52.9652	34.4218	77.7051	81.0113	95.6147	82.8949	64.8002	52.2079
156	166.311	80.857	16.648	22.1272	75.7423	148.266	51.2771	73.8989	20.2508	10.9315	60.6611	107.793
1565	2.4795	1.45098	5.94781	2.19594	4.07032	6.67193	4.66475	3.86039	3.41776	4.29603	5.75543	6.63246
157	23.3798	34.0699	21.077	29.5567	20.1879	13.3772	30.3582	19.4355	18.0091	16.4151	10.081	9.21667
157285	17.6622	11.7576	20.5488	8.44186	18.7424	38.6131	5.97758	3.69335	4.32444	1.07943	3.48211	9.43446
157313	20.0827	25.6895	29.4532	21.4504	24.7058	17.5001	26.9601	13.4158	18.3819	17.4852	40.6241	14.2811
157378	3.11391	1.76345	2.40955	18.8597	10.4673	13.3343	2.26772	3.48872	6.23066	13.343	9.44919	10.8343
157506	11.6002	14.462	21.7771	41.0941	19.7986	35.768	2.6568	1.32887	2.48288	2.33028	1.91011	2.61117
157567	1.15258	0.281033	1.536	4.76357	1.57672	1.14867	1.08419	0.805214	1.7022	0.554717	0.938728	0.248633
157570	1.95902	2.1742	2.70073	1.31619	3.47144	0.605907	4.06681	2.26528	3.8576	2.73099	9.40816	1.98183
157627	4.48412	8.51047	7.7524	16.3145	3.97896	16.6678	25.0802	6.24118	7.87532	11.8989	2.44297	17.2547
157638	1.89201	2.76796	2.83658	5.16652	3.20718	6.59954	3.8561	2.17151	3.25994	0.91059	2.98561	5.57794
157680	13.6432	7.85024	9.24302	8.79675	8.37271	2.93556	22.6602	42.5238	28.2706	19.7811	17.3651	7.73332
157697	7.61565	4.40159	34.9579	8.49331	11.6764	6.74648	22.9948	26.2362	22.8648	21.7202	15.6788	12.2503
1577	0.402419	0.784972	3.75402	7.60312	3.44664	2.40631	0.50472	0.642599	3.56591	6.19767	1.22907	1.38895
157769	10.501	11.7479	6.79132	12.8559	8.04599	3.78598	10.1684	8.32255	8.51447	9.81058	7.02759	5.33002
157922	69.7098	40.8266	103.213	65.8399	75.3168	90.3939	30.8206	21.3791	36.7646	14.6816	37.3367	31.7328
158	21.3568	12.1152	10.4552	10.8082	4.97732	7.55808	25.4194	14.3547	6.00782	3.77583	3.06173	7.52173
158056	4.07023	4.25333	0.387446	0.858273	3.94259	5.73693	1.09392	1.85701	1.90831	1.11939	2.0719	5.26816
158160	7.1137	22.9492	10.9386	5.81552	4.55654	5.12629	14.4127	7.86425	4.66932	4.21379	2.56265	1.7313
158219	9.0151	4.91351	2.12013	5.32273	4.28959	2.48395	6.65111	6.03349	4.17697	6.63583	3.18531	2.66924
158234	4.60692	9.47217	4.97794	4.85195	5.24321	2.45695	34.1999	11.7804	8.82654	9.34831	4.56341	3.86776
158293	10.338	7.77815	8.65982	13.6027	12.6489	7.65355	16.3002	16.5081	15.1223	13.647	13.4717	11.0443
158358	13.3853	15.982	44.875	19.0309	42.1126	8.25513	43.5886	51.111	93.0199	38.8259	43.9613	19.4223
158399	1.31034	0.605367	0.827166	0.488625	0.34456	0.164955	3.63289	1.98228	1.49383	1.1949	0.674031	0.238034
158405	12.667	5.49083	26.2591	25.2067	13.5055	20.7595	1.76524	5.43138	12.1637	7.22538	10.6988	10.5252
158431	1.77176	2.59204	5.56558	1.56913	3.16141	0.227024	5.71415	7.4267	27.0387	2.1927	6.5709	0.764404
158586	2.06738	1.56827	4.28574	6.3744	6.01154	7.23416	2.30484	2.20085	4.07099	3.53776	3.08695	5.21954
158747	5.65622	6.39425	6.16731	4.78165	5.4133	0.691816	13.0596	6.62011	12.0239	4.45457	2.04163	1.22015
158801	1.42964	1.04576	0.714459	0.949604	2.6785	2.99205	13.4481	8.34688	4.57466	3.09627	3.71146	13.4154
158830	41.6814	48.2471	16.481	52.7351	25.8264	30.1278	156.833	77.347	34.7249	89.9418	24.0619	48.6132
158880	2.15916	0.574327	3.92376	2.2599	1.68116	2.1127	2.21568	2.46834	1.06293	1.13363	0.839304	1.86308
159	25.9912	26.1674	10.6147	17.0784	23.3381	18.4663	33.1244	29.4544	7.97979	6.45632	14.4255	12.2988
159013	4.31714	7.89484	6.90394	6.11745	10.0142	4.25945	15.0256	5.23497	6.80088	7.47995	6.85644	5.54116
159090	1.04527	0.509736	3.25032	4.52579	2.32103	2.15289	1.311	1.25185	4.00225	10.0614	3.12154	5.71229
159091	1.52162	1.99581	0.419545	1.39407	1.61032	1.03537	3.35622	1.7595	1.54981	2.72729	1.24998	1.99209
159195	2.30142	1.01643	1.73605	1.99977	1.70459	1.32424	2.94095	1.45614	3.37751	1.50471	2.44027	2.47294
1595	6.97715	6.37963	7.84534	12.5515	7.39194	6.9752	4.10197	2.74183	2.57608	5.03697	3.7958	2.25766
16	123.509	73.309	61.1357	72.5061	53.3954	60.7712	20.3593	30.1472	25.3632	17.663	16.1667	19.7922
160	19.127	4.05007	1.76081	1.44877	5.61331	7.5621	3.78779	7.00775	1.73452	1.81687	4.5735	6.29765
1603	75.93	127.473	2.48825	17.6384	11.9937	29.0283	35.1268	40.2504	0	17.9723	6.46297	14.4999
160335	1.83487	2.36225	1.46716	1.95004	1.30961	2.19437	1.65696	1.9338	1.51752	2.96719	2.06231	2.53323
1604	45.7157	65.6575	20.6174	31.3531	23.8748	9.251	67.6511	38.8929	22.3681	26.5636	12.5152	8.05776
160418	1.18143	1.03704	4.01483	4.39451	5.27015	0.847739	7.11247	3.11281	6.33946	5.45856	3.28358	1.37622
160428	6.88414	4.14702	5.66644	5.02093	3.35993	1.05938	1.14276	0.24249	0.049838	0.292343	0.340121	0.0436777
1605	15.9204	14.7742	16.8624	10.2065	10.8541	15.9492	21.0107	29.3827	20.2954	13.0372	19.9214	22.195
1606	62.7005	69.2261	73.4829	52.8745	33.7264	45.5601	58.1217	54.3286	50.1183	57.9693	31.2134	45.5543
160622	5.87246	4.14751	0	2.15208	2.74607	13.925	3.04773	3.15274	0.398751	1.16951	1.23695	6.46505
160760	3.80911	2.02641	20.305	26.17	13.5111	18.3597	1.30294	2.21183	8.75083	14.6661	8.17893	12.9479
160851	5.31419	1.96824	3.22725	6.91072	5.61736	4.78665	1.01243	1.85294	1.85446	2.331	3.12287	2.14763
160897	0.815957	1.26395	1.34325	1.70033	1.50733	0.516613	0.541793	0.632317	1.18143	1.10882	1.0848	0.786902
1609	6.08615	5.47932	0.748687	1.3268	3.00731	5.93485	12.3308	5.04621	3.41099	3.78537	6.06268	9.77604
161	9.62022	9.68159	4.89955	3.14752	3.80488	6.66854	13.3723	7.70545	5.67104	6.01611	6.69989	9.1999
1611	57.0856	56.2172	33.237	81.1531	66.3243	76.5554	65.3416	55.0923	44.7459	42.6786	56.9888	66.1553
161145	0	0.219639	0	0	0	0.0448867	6.77873	4.04556	2.21724	2.16768	2.93462	6.93067
161176	74.4744	39.4125	32.9347	27.4082	37.7408	56.1155	14.6603	59.7286	20.9346	35.3611	36.8562	51.7748
1612	0.636376	0.496535	0.339229	0.676316	6.1166	0.659584	0.478892	0.101619	0.0417707	0	0.181405	0.0366076
1613	12.7538	17.8293	7.93171	6.02413	15.4748	22.4553	11.1972	10.6921	5.72046	0.818426	11.6859	16.5075
161424	4.91723	1.15101	7.8636	2.43873	6.59804	7.292	0.740073	3.0623	3.09849	6.81574	7.68936	12.05
1615	64.9955	117.283	25.4609	44.4573	28.0743	10.5282	78.2295	39.0325	11.2495	16.2266	10.0685	7.27301
1616	43.319	46.3782	56.8895	29.0329	29.5684	30.4807	45.0691	61.5876	47.9712	32.2483	38.784	46.3157
161725	0.54202	0.352428	1.68543	0.960064	1.93429	8.31876	1.35962	0.360633	0.415069	0.34782	1.58187	2.28651
161779	3.54193	1.0909	9.68883	12.8776	15.4341	4.68177	0.701424	3.79541	17.253	17.2262	17.5363	5.46908
161823	4.85551	3.70617	2.53203	1.68269	2.63683	1.13612	11.915	6.06795	3.5335	4.87695	2.77252	1.27513
161882	12.9672	13.6902	7.48247	4.02541	15.2662	35.9718	7.04203	11.8476	4.34349	1.54414	10.0441	16.4953
162	23.6751	6.29748	3.62307	3.11002	3.92125	5.65597	3.62292	9.83575	4.29394	4.25247	5.88159	7.37974
162073	0.0580589	0.0849389	0	0.0514191	0.207193	1.80529	0.327683	0.0695332	0	0	0.177324	0.275537
1622	15.8439	14.9774	3.89808	6.04452	8.35078	7.14199	17.426	16.6398	4.07988	7.03883	13.6983	10.3061
162239	0.61581	1.80183	5.9088	2.61784	1.67019	0.736464	3.24391	1.77003	4.8505	2.13393	3.98733	1.91292
162394	4.60844	5.00216	13.9669	16.3256	17.2418	9.1115	22.0944	37.1212	116.8	91.0079	80.5916	57.2746
162427	8.16555	7.96401	5.62858	5.81861	5.69405	9.70927	2.82521	7.5312	5.72938	11.3833	7.33847	11.1762
162461	0.74368	0.435195	2.37858	3.42487	8.81111	2.57922	0.559642	0	0.146442	0	0.181709	0
162632	1.77307	2.82977	7.94792	3.61642	0.115045	3.11643	4.24545	2.96	7.14157	3.41338	0.0656403	2.82806
162655	1.75363	1.14023	5.453	3.45129	2.99	0.7282	1.283	1.98353	4.17258	3.6573	3.6004	1.4291
162681	1.04205	1.08892	8.33219	5.66909	3.71873	0.75663	1.68037	0.534854	1.3924	2.57925	2.50065	0.256903
1627	43.4128	33.4442	19.3337	17.7152	18.3558	37.6573	8.68427	5.9232	1.62316	3.80849	2.88681	4.0779
1628	0.748179	0.168395	0.230093	0.101941	0.944771	1.9616	0	0.137853	0.509981	0	1.47653	3.12861
1629	1.41849	0.655331	2.08935	2.44641	1.43871	0.848203	2.24727	1.65412	2.82997	4.09616	1.82415	1.2884
162962	6.19342	4.71164	1.48567	2.63286	2.9175	1.85172	5.12681	9.64268	8.78098	2.14617	3.25356	2.88585
162966	7.64026	9.4388	16.291	6.01465	7.87672	3.85792	28.1088	17.0804	22.5673	14.7085	12.3416	5.71359
162967	1.44862	1.23625	4.34366	3.95575	0.990847	0.86622	5.22353	2.16864	5.82395	4.53176	1.80663	0.885401
162972	2.79747	1.63705	2.23685	4.2944	4.05986	1.95158	3.15777	3.90873	3.30519	2.1542	3.87332	2.33341
162979	12.8242	4.79017	6.54522	8.6994	10.3215	24.1473	13.3466	5.22848	3.22376	4.72753	9.33361	17.1871
162989	20.5259	31.0645	9.90408	12.2235	20.5859	31.6367	33.2896	19.9203	9.93046	8.17554	14.5918	25.9563
163	93.5986	52.8619	69.1739	78.7711	53.4139	41.0934	25.884	45.0218	55.895	65.8153	50.4252	44.669
163033	5.9824	11.6695	1.5945	3.53215	7.40106	13.3551	7.50323	2.38824	0	3.45507	2.92345	10.4962
163049	14.7809	13.455	14.4451	18.6175	16.8794	5.10663	25.3358	34.4206	37.029	19.9186	27.9892	12.4706
163050	0.880291	0.858564	2.34626	3.37834	1.78017	1.57914	4.4163	3.51422	17.0454	12.7101	6.63188	5.06388
163081	1.09349	0.799877	2.18588	0.968436	1.36581	0.653868	8.22886	2.18267	3.94763	0.526279	2.11518	0.629032
163126	4.96828	7.26847	1.24144	4.95009	8.86507	10.2123	35.051	16.363	1.83437	1.79336	18.7781	16.3442
163131	1.10813	1.12777	2.50407	4.09627	3.36996	1.06595	4.53207	2.30805	12.8553	6.12162	5.23856	2.82696
163154	11.8166	10.9184	3.72969	2.75401	5.3267	12.6443	1.17005	5.21389	3.06168	3.59188	6.26836	11.5379
1632	41.4869	30.6308	3.10026	4.12063	4.70449	6.72357	11.6711	10.6802	1.14524	0	5.68419	5.68755
163227	2.86639	5.50392	16.8316	4.28385	5.62606	1.2855	9.77412	4.93477	15.081	7.75994	7.76969	1.15938
1633	9.34054	20.2905	15.2768	25.0676	8.58586	7.8702	35.6777	19.6612	26.6141	40.0503	17.9813	13.6771
163486	3.5536	2.84464	1.07224	1.18762	3.08666	0.621438	5.80248	5.98235	5.38021	4.25957	4.93525	2.45884
1635	64.5344	83.7946	32.1529	33.0069	18.6202	20.057	92.9951	40.6411	19.699	19.2587	14.3783	16.4178
163590	3.39316	2.58635	7.1819	10.9093	7.12298	4.58653	10.6215	4.2345	10.0786	9.38672	7.00186	4.9208
163702	0.761422	0.148526	1.21766	0.809211	1.30429	2.27651	0.190998	0.0607936	0.0999571	0	0.34108	0.306606
163732	1.00449	0.979694	1.33864	0	3.10673	11.0118	7.55907	4.01002	0.329665	0	2.86339	15.6015
163786	24.3795	23.4521	28.039	13.6055	12.5538	3.06206	30.5772	18.7985	15.8927	12.2156	9.04404	2.49748
163859	9.82148	6.31587	9.92441	18.7347	9.62902	5.80835	23.1475	16.4158	18.3836	27.4265	9.55946	11.7342
163882	16.0611	20.5133	21.6588	24.8361	27.9761	15.2825	37.6503	24.8838	44.5536	27.6069	29.0432	21.2831
1639	54.469	35.0436	19.357	17.039	10.9581	20.7613	33.0793	57.833	15.3046	19.8682	10.1178	24.407
164	14.3093	16.4372	22.4596	26.0028	17.627	11.2184	25.3252	12.9482	22.594	21.1196	18.5174	12.8959
164091	1.28678	3.76506	4.0013	3.79873	2.8573	4.4457	3.76577	1.02739	0.985393	2.47722	1.2227	2.96089
1642	40.7269	25.8009	8.06659	11.2509	10.8806	13.7629	18.2765	12.7086	5.59175	9.92646	10.5445	10.8973
1643	95.3872	93.1639	45.6554	54.9704	57.1498	99.6157	43.979	51.6488	18.9155	40.3475	29.6257	60.5133
164656	19.2887	28.2189	6.42633	7.11782	17.8643	23.0679	0	1.37505	0.904343	0	2.5248	3.07117
164668	11.141	5.0151	1.14209	4.04796	6.93228	7.85766	1.07487	15.3956	1.12505	14.8486	9.0739	12.3248
1647	21.9732	42.2493	30.1194	28.9123	29.3496	20.4595	43.7009	28.5714	8.03558	32.6323	9.58725	8.93834
1649	12.0832	8.97064	7.21022	13.4166	26.6449	11.7546	1.35716	9.71948	4.43912	5.20785	3.85572	4.6685
165	13.967	13.5371	6.28198	3.86552	6.8535	12.8408	4.26993	6.27275	1.97679	1.00831	3.94589	6.02589
1650	54.8786	35.3708	13.0415	12.9153	16.5714	15.9487	31.7676	15.6268	3.77848	8.86561	14.2997	11.0933
165055	4.40399	1.98244	2.70878	3.30028	4.23133	1.92442	3.18667	3.0429	2.50157	2.93478	3.20748	1.16926
165082	1.01941	0.701822	0.23974	0.637288	0.727587	1.21914	0.902513	1.50814	0.767524	2.42426	1.46517	2.89758
165186	3.45074	4.51129	2.05472	1.56056	1.93889	3.55609	3.31504	0.703441	0.216863	0.424029	1.39029	1.58381
1653	9.50889	6.1304	2.57738	2.85472	1.95553	0.867351	11.5219	10.6161	2.85627	4.65403	2.6581	1.25161
165324	4.57627	5.14998	1.40737	4.36467	3.01499	0.947229	22.517	9.06421	3.63921	3.04959	4.94568	3.34125
1654	20.2245	33.2449	38.1574	49.0052	27.0857	15.8303	27.7885	27.9636	46.8169	55.4493	27.97	24.2651
1655	89.826	148.925	114.212	124.007	48.9634	40.2394	122.628	169.62	166.284	256.776	86.8206	101.638
1656	21.5965	12.6381	40.7936	64.6424	34.3132	16.9191	14.3677	21.9662	45.6084	54.5911	36.7466	20.4176
165631	9.93258	11.7056	12.1337	12.2176	13.0954	3.4646	38.93	23.9564	25.9425	28.6823	17.8647	12.6178
1657	8.84823	5.50265	6.65594	10.2664	9.04384	4.53507	4.52411	6.09231	8.80283	3.91723	6.02635	3.1657
1659	30.9693	21.4539	11.9572	9.56971	9.70915	10.4419	26.8628	23.8022	11.2087	13.3727	13.967	11.6547
165904	0.245037	0.307271	0.979652	0.682041	0.874455	1.4443	0	0.0419234	0.0689306	0	0	0.0302052
165918	18.0443	20.8346	51.4366	45.0038	50.5334	28.6438	24.0522	30.2352	55.3692	45.7975	67.2207	39.1693
166	6.1373	1.39669	0.272631	2.41574	7.83605	5.8718	5.64484	4.41014	7.04975	4.72604	15.5789	11.4152
1660	79.2861	62.2294	21.2574	19.3897	18.6398	10.1927	56.1935	61.8991	17.4757	13.9992	14.9497	11.1325
1662	24.3937	22.4513	32.9665	13.7941	14.1002	8.42322	31.026	29.0776	19.5072	20.1734	15.9501	9.78323
1663	20.0315	27.5704	30.0321	18.5576	24.973	26.7537	8.18178	30.6982	12.651	24.3558	32.2405	24.2782
166378	5.40227	2.80682	15.5426	11.3575	5.62152	3.65302	5.69912	4.7164	14.2667	11.0805	9.89982	4.87932
1665	20.2037	25.5314	7.78222	16.5259	12.887	12.8838	14.9008	14.1482	6.9391	12.0173	12.7103	10.3094
1666	48.9627	49.0994	3.6761	3.66449	0.820337	2.06182	79.5734	34.1375	3.62122	2.6552	3.79122	1.58681
166647	4.13474	5.31135	4.43505	4.10845	3.45496	4.70363	2.27672	1.02661	0.943274	0.291217	0.462015	0.69615
166785	1.60082	0.638716	1.74547	2.06217	1.09062	0.522125	2.1903	2.17862	1.14627	2.52146	1.24453	0.56508
166793	1.97653	0.34019	2.32416	1.85345	2.15756	1.04284	1.74988	3.20262	2.9763	0	2.69878	1.80582
166815	0.20726	0.606433	2.48586	2.20268	1.33136	0.743602	1.55969	0.992884	7.14221	3.59102	6.83657	2.86143
166968	2.53462	2.61748	8.0471	15.9773	9.5773	2.80834	3.92696	4.37476	19.0101	21.0966	17.7139	4.11683
167153	16.9679	21.1516	16.859	16.1834	11.8956	9.54583	21.5333	16.233	10.6762	16.2361	9.81278	10.4828
167227	1.11322	0	0.476854	0.563376	0.82292	0.689438	0.747975	0.618999	0.665459	0.459235	0.825718	0.823347
167359	2.0577	1.09468	2.99151	3.97608	4.67297	5.81656	0.703854	0.448066	0.552535	0	0.799865	0.968475
1676	13.7077	9.9597	2.20683	4.07382	5.05597	6.16126	10.7308	11.679	5.07241	2.12529	7.3617	6.19185
1677	2.05123	2.2864	1.95256	2.07616	1.25488	2.3363	4.04279	2.10567	1.53873	5.07713	2.20763	2.78135
1678	6.70772	9.81324	1.91553	2.12164	4.61655	2.86498	9.91525	4.87741	3.77387	6.91781	4.6827	3.5141
167838	0.184822	0.540781	0.738916	0.982111	0.263828	0.110517	9.04048	2.54551	2.45662	1.60113	1.46767	1.27583
168374	5.41648	7.31463	19.434	5.16603	13.0847	1.16267	18.8126	17.1322	39.6552	12.8338	20.4456	3.47535
168451	11.5748	17.9704	39.6651	13.5984	16.2698	2.7544	26.2201	25.0371	37.5612	31.3781	21.2833	6.52253
168455	8.00774	19.7157	2.34255	9.51357	11.7793	25.5183	17.2698	7.13426	2.49988	4.51198	9.00746	13.8194
168537	14.7849	39.1399	23.9253	22.4469	18.0899	13.2612	242.389	255.484	371.199	370.017	256.745	216.878
1687	5.92148	11.8807	2.7056	3.89574	3.50184	3.03499	2.54634	1.21573	0.333151	0	0.103346	0.729929
168850	2.43304	2.81012	3.32775	4.30958	7.44887	8.46122	7.22739	4.37084	13.8688	9.2446	11.2248	11.823
169200	1.13304	0.473601	0.970684	4.15718	1.21303	2.56487	0.913547	1.93851	0.717146	2.80445	1.38421	2.65367
169714	11.2885	9.23712	5.35457	6.10018	11.1979	14.1295	6.11925	3.89545	5.55721	6.07756	7.1877	8.75003
169981	3.33697	4.27167	9.17205	7.14208	3.77104	2.90994	11.7711	4.41276	14.3056	5.6211	1.82604	3.89918
170082	0.920958	0	0	2.61003	0.920247	0.550699	2.07915	2.42653	7.43538	4.25512	2.36276	4.76804
170384	2.59178	2.9167	13.1516	14.8316	7.89739	9.89479	1.12522	1.552	1.57034	1.15142	2.80099	4.73081
170394	0.544129	1.27368	1.30525	0.19276	0.543709	1.75699	1.22842	2.737	0.750031	1.88553	1.06361	6.29151
170463	6.10415	0.714418	0.976171	0	2.78831	7.0081	3.67484	4.09389	0.4808	1.41015	4.62356	13.0625
170487	3.83558	5.61137	0.851923	3.01949	3.65012	12.6145	5.61243	2.29681	2.30782	0	4.81604	12.3192
170506	21.9625	35.8178	11.9953	10.4163	8.05184	2.3682	50.5758	49.4439	22.8054	24.9525	9.09039	4.86718
170575	3.47013	5.07672	2.44827	4.33874	7.28456	7.56769	27.6499	13.9346	17.7865	14.1469	15.2744	18.5822
170622	9.50788	23.8454	0.905056	2.00488	0.969443	0.270731	29.8124	12.4714	0.222887	3.92227	1.24453	0.390672
170954	53.6892	79.5278	74.322	127.788	79.2741	129.741	47.4732	50.0735	57.1561	168.991	68.215	107.768
170958	1.60961	1.13681	9.54182	3.14598	3.64457	0.862917	0.417682	2.4595	16.8315	3.84666	3.93287	1.341
170959	4.472	2.55314	11.774	7.34152	9.4976	1.95665	8.61848	7.9684	27.7068	8.81916	11.9928	3.3882
170960	13.1191	9.68784	66.4364	10.7335	22.3833	3.13788	7.28684	27.7575	63.3534	12.9888	21.7514	5.60616
170961	1.58062	0.924961	0.421285	0.373293	2.03065	1.51224	4.75784	1.262	0.829993	1.21716	0.514938	0.818325
171017	64.9875	64.5982	44.3594	33.6909	34.505	38.1831	75.8285	70.2379	35.7827	35.9635	33.7495	44.3529
171023	162.542	113.973	190.466	125.252	160.732	192.943	88.7614	100.606	101.063	50.177	103.329	111.855
171220	24.2569	28.6188	12.5134	30.4917	23.1771	19.1837	61.8282	39.8278	35.0538	40.6722	39.1938	29.3705
171389	13.1314	5.48884	3.74994	5.53792	8.92603	57.8625	5.88201	8.42496	5.69486	2.70854	3.43767	44.1091
171392	30.7542	26.3651	53.2542	14.5726	22.0901	3.27972	17.6892	51.1428	49.1806	16.9698	31.8285	5.40882
171423	0.411754	0.602386	2.46928	9.84592	4.84906	1.8466	1.54928	2.21908	8.10806	16.6463	9.55764	4.26351
171425	3.27371	3.12775	1.33554	0.946715	0.667588	0.599252	13.8261	3.12056	1.51294	1.92928	1.02027	1.15298
171546	3.58235	8.48527	1.36402	6.64748	3.40913	1.32607	8.34423	2.86023	0.839786	4.92607	3.12608	2.79673
171568	1.44481	0	0.275063	0.243729	0.834789	2.50955	0	1.40076	1.558	0.39735	2.5636	4.7493
171586	3.92851	2.11743	0.826638	1.46494	3.09906	2.41092	3.11192	4.45728	2.34111	2.98535	5.11516	4.7279
1716	34.5696	34.4573	4.55633	8.74743	6.77843	3.63452	20.0113	10.9191	2.99221	6.58196	3.7128	7.53926
1717	53.8744	25.0574	13.0727	9.65294	18.1147	33.9839	5.27282	6.89972	1.99296	1.79853	9.32099	7.25519
1718	51.5391	42.7878	20.6765	32.3778	57.4689	51.1864	5.36812	21.6784	10.1839	14.9344	78.6512	27.1601
1719	10.4918	11.9562	17.6614	21.3224	22.465	6.40577	17.4529	18.1205	19.6813	34.4429	66.9891	15.7238
172	0.932222	0.649438	1.95224	1.25807	1.01388	0.557434	1.00218	1.38228	2.05422	2.05103	2.1693	1.22574
1723	6.9666	9.93065	2.14249	4.11325	3.05988	3.95214	16.8031	7.91556	4.92452	6.18998	3.92816	4.62409
1725	49.7042	59.6272	33.7818	21.1295	30.509	66.8728	12.1563	29.7637	10.5216	5.74122	21.1012	37.0986
1727	6.82799	5.85574	8.94252	5.63007	8.90651	12.9526	4.8725	4.93465	4.86815	10.8784	10.499	13.3071
1728	5.68108	16.1337	3.34013	6.80715	2.26591	1.29888	27.663	13.6077	4.93541	6.7551	6.12397	3.31611
1729	125.009	70.332	53.3893	73.3263	61.1588	80.4734	62.5292	103.512	74.5789	94.2638	92.9924	117.982
1730	23.5368	16.0444	7.42005	3.88509	7.22538	5.29671	22.8544	35.4628	7.39235	10.2316	10.2548	10.9918
1731	38.1969	15.3876	17.1523	15.1983	27.6575	35.1708	2.60365	38.7845	21.2566	19.9821	40.747	59.5893
1736	97.7953	113.981	58.6476	120.967	67.3569	38.2056	84.0198	94.4791	70.9314	106.372	59.8372	47.1151
1737	2.77293	0.270448	1.10861	2.12836	2.90273	3.97946	0.347785	1.88187	1.91111	2.66912	2.82304	1.91415
1738	17.8058	32.1112	14.7747	17.4554	11.3498	3.01335	26.9673	15.4236	12.0182	9.70143	7.79826	2.80227
1739	10.2048	9.733	4.95897	7.98918	5.79464	2.62964	23.9717	12.9644	10.0474	12.6991	6.47463	3.84329
1741	20.0021	18.8851	15.0738	22.6384	22.7141	11.8076	16.1101	6.27578	6.7323	4.42887	6.20665	3.91505
1742	2.1782	3.06863	3.22534	2.57212	2.64868	4.63106	1.51774	1.54589	1.35031	0.93185	1.23198	2.64525
1743	14.0859	12.859	19.8229	14.1716	17.453	18.5302	22.8961	7.69258	8.43212	9.76218	14.3863	12.5433
175	19.6244	41.0948	3.84599	7.1565	6.17939	3.33633	81.8029	33.4109	7.57715	7.77814	6.69886	5.64448
1759	1.06597	0.831725	0.284114	1.00699	1.82596	4.03692	0.267391	0	0.0699683	0	0.0434092	0.306599
1760	5.26007	7.3169	5.51598	2.44381	7.20086	7.16722	15.5739	3.09818	3.14133	1.49405	6.79487	6.17573
1762	19.4839	7.43597	8.04366	4.12636	17.3074	25.9608	9.96077	6.59456	7.19379	1.22312	18.3052	19.9188
1763	3.66802	2.62349	4.23646	5.4864	4.13061	1.60845	3.37369	2.53814	3.6917	4.23685	6.02468	3.02438
177	3.35154	4.4129	0.66997	1.63253	2.03329	2.30471	2.8374	6.02086	1.64992	3.38738	2.30317	3.61495
1773	6.01261	4.90957	8.38547	6.68719	6.68661	7.6087	6.3135	3.68418	13.6295	8.88319	9.82251	7.11861
1774	1.37048	1.00249	1.36979	0.606873	2.36388	4.7121	2.1486	2.59877	1.68668	0	3.90669	7.78515
1777	11.2189	13.888	1.72512	4.96795	7.69937	5.80545	20.2947	6.97647	2.76148	0	4.34903	4.46795
1778	89.2732	36.8514	62.5897	46.6801	35.0871	54.9045	28.7393	51.4795	55.7885	31.9114	38.1359	39.5909
178	3.61237	3.67001	2.20645	3.19925	3.29446	2.34007	5.85215	3.48507	3.30967	3.76691	2.26789	2.12131
1781	18.397	8.19133	7.99466	13.6366	6.56528	4.24484	13.1671	19.9972	13.0927	30.6046	7.38999	7.33325
1783	16.1477	13.7255	13.3445	13.582	15.1952	4.58513	18.6688	18.6908	16.5204	12.5041	10.9658	5.83806
1785	46.8972	25.8734	6.156	6.77944	16.4535	31.1733	14.2358	25.9226	6.71384	5.33569	19.08	24.371
1786	95.3974	82.9202	45.9664	24.6582	24.3078	35.9359	66.411	63.787	20.3149	34.0983	31.9267	38.9862
1787	0.474387	0.971624	0.758637	1.09235	0.711031	0.595698	0.713981	1.87487	3.40961	3.01375	2.28923	0.900542
1788	33.4058	25.1638	24.4379	31.8514	35.3584	28.0081	33.4293	22.3874	23.7232	21.7561	20.1452	19.1962
1789	1.48373	1.92947	3.29551	1.75206	0.882489	3.15454	3.10153	0.88848	1.46084	0.952123	1.30914	1.70703
1794	129.774	72.4143	15.611	21.5626	17.5822	15.6574	47.9652	61.6185	15.3214	25.5359	16.2752	16.6977
1795	8.93442	5.9545	2.57975	3.60465	2.69243	3.59131	5.60285	1.12946	0.586441	1.14666	1.30374	0.813759
1797	5.30849	4.9249	2.5882	2.29336	1.84822	1.78069	10.2306	2.17089	1.7847	2.24331	1.89814	1.67582
1798	2.71101	0.857544	1.46467	3.24455	3.03315	4.64418	0	2.19378	1.44281	0	1.79027	2.08637
18	2.48403	1.06885	1.16837	1.94113	3.44159	3.05809	6.04777	3.84994	4.67564	4.21949	3.03471	3.90858
1801	6.59202	1.78043	2.43275	1.79635	4.9221	7.88357	3.81592	2.79355	1.19822	0.585715	2.04432	5.60059
1802	10.2055	15.6196	4.39401	4.72777	7.3961	10.5151	11.2246	9.21386	3.71008	5.4407	5.56263	11.1092
1803	31.5709	31.4652	22.4829	25.8633	33.659	6.90235	62.3649	69.7128	43.9061	44.444	34.6525	14.983
1806	7.95102	3.32347	2.1192	4.69447	3.24281	2.30929	12.8215	23.3979	13.271	18.8054	7.58589	6.59938
1808	4.89189	4.45828	5.4505	13.4944	4.29283	6.8094	4.52618	6.53099	4.02686	13.4315	7.88682	10.7257
1810	38.9478	54.0223	37.1771	88.0838	52.0377	72.4467	48.6799	50.1959	52.014	66.1584	43.9598	77.5638
1819	23.691	40.3977	3.76356	2.50112	7.83865	10.4137	43.0947	28.3731	3.39843	2.71837	9.20042	13.538
1820	41.6355	36.9982	37.6072	25.1288	33.5688	45.9202	23.2088	9.9728	8.65414	10.6872	18.9333	17.9631
1822	37.2626	37.0346	37.7346	39.6206	37.4986	58.1998	23.4019	29.3374	17.6188	67.4291	31.6596	75.0864
1827	7.77813	12.8016	12.6331	22.1727	12.8379	11.4096	11.8895	6.98651	5.02567	8.42283	5.71631	4.9288
1831	18.6079	13.529	11.7227	19.3763	22.3767	35.6059	5.94068	11.3453	10.4374	2.60529	6.19992	14.2074
1836	1.55178	0.4697	1.92537	3.22252	2.52065	1.08789	2.01338	1.53804	5.63722	4.32654	4.70678	2.40095
1838	8.90036	12.2551	0.41863	1.66923	2.09259	4.00722	22.8513	7.64966	2.165	1.20948	2.62242	3.79478
1839	41.4136	46.5346	22.0341	42.1162	39.1113	29.5659	38.5118	25.6478	42.1702	56.3846	37.8015	50.9526
1841	23.5105	41.4507	9.64046	4.80501	8.39011	13.3374	31.7555	16.2444	2.67091	0	11.9677	14.0446
1843	11.1018	14.719	4.85459	12.9047	25.6283	40.2457	6.52691	4.98595	2.22027	3.0055	6.56954	13.7705
1844	168.815	205.246	91.4274	81.0121	146.897	424.061	44.473	27.3879	10.8783	4.45192	20.4041	54.5417
1845	7.13854	8.35482	4.9469	6.57503	4.00808	5.80527	3.58131	1.93785	1.21826	1.64912	1.51165	1.39619
1846	27.3231	23.9494	29.4282	37.6535	69.474	109.262	2.21568	2.82095	3.53665	2.72072	9.56806	14.0748
1847	35.0814	57.5823	27.3668	80.9319	79.8799	121.874	30.9071	14.9613	11.7943	13.8367	15.3663	32.6335
1848	26.986	43.069	35.5545	52.1449	39.616	65.5551	15.0001	10.0998	11.6243	21.2529	30.1586	30.5623
1849	1.73582	2.53946	5.78315	6.91786	5.72997	9.42809	1.08855	2.85845	9.11491	13.3667	13.3423	14.4163
1850	7.7372	3.67879	1.16	0.856543	4.41785	3.75908	6.55029	4.74899	1.04746	1.11713	1.41787	2.83741
1854	43.1574	104.451	1.4201	7.86456	21.6761	16.5672	81.5273	62.5345	3.3224	11.283	20.2871	19.1561
1855	2.09525	1.26218	3.44926	0.764082	3.47472	7.11194	0.463747	0.811845	0.728094	0.355908	1.73159	2.71191
1856	15.2245	10.9029	8.51293	7.73173	10.1064	14.8333	14.0207	6.50282	3.77363	4.30415	8.19423	8.91103
1857	22.3349	15.5395	11.9253	27.8346	24.3012	23.8832	22.173	13.5923	16.8331	23.9498	21.8645	22.0972
1859	35.0737	23.3783	53.3181	55.7773	43.1898	27.2962	33.1583	46.4381	74.5606	70.2359	54.8712	41.6704
1861	22.0138	31.1439	9.67151	11.9976	13.4674	14.7546	48.6968	21.8738	14.5289	18.8612	22.6825	18.682
1869	7.53832	5.63151	1.28247	3.12503	8.35672	11.1252	7.84538	3.45758	1.73707	5.55788	16.6554	21.4514
1870	10.7441	7.79826	8.32456	9.29407	14.2074	15.7377	36.0389	21.5455	14.2685	15.8736	89.6429	45.2043
1871	11.7229	3.6233	16.1727	17.986	19.1498	11.0084	8.69755	20.7629	35.439	24.3163	38.4768	22.0116
1874	69.8527	64.702	16.5249	15.0084	17.2579	31.6359	74.6503	61.8771	17.906	15.5164	24.9955	42.9766
1876	2.77885	3.53512	2.89821	5.3501	5.17398	3.90126	12.2742	4.19622	5.70989	4.18668	4.57571	3.44032
1877	28.4722	46.5286	3.02743	3.48732	8.4313	13.584	42.1686	21.5841	4.02602	1.74934	8.511	9.67038
1880	22.7714	43.9461	30.9922	57.9269	43.3982	19.9901	58.3358	38.5866	49.8491	43.3715	40.3974	17.7676
1889	76.1525	46.0803	30.5519	18.1261	31.6346	49.7085	25.5031	27.7746	15.2442	10.7458	18.5501	26.5478
1890	4.80074	8.02671	3.83866	0.728864	5.97182	12.5489	14.4508	15.7701	3.24116	6.33741	8.96507	40.8327
1891	72.3305	92.7992	27.3668	27.8866	29.3137	30.1529	80.7019	51.374	9.43541	15.8134	19.3734	23.6261
1892	32.3702	26.7877	2.61445	7.52902	5.6009	10.9489	28.2964	17.6216	3.21928	5.66517	5.19294	7.61767
1894	15.2364	17.8324	20.1889	16.9637	10.2533	3.95668	18.6729	7.09048	8.22933	11.5652	11.3812	3.00505
1901	57.9854	66.0919	83.6992	76.604	96.7316	81.7825	88.1007	78.8475	183.071	107.387	179.035	146.418
191	19.5454	15.1798	9.64719	13.6771	8.35291	20.9941	8.1714	6.35779	2.73217	7.66485	6.70658	11.0353
1911	3.9948	3.48608	2.24157	2.48277	2.45106	3.72979	11.3392	8.72926	5.58927	3.23811	4.8804	10.7644
1912	24.1134	18.2919	4.21974	5.60855	8.28655	16.6521	10.0811	16.1411	6.15519	7.50244	10.4644	17.7243
1915	17.326	58.9582	188.583	369.351	430.528	297.3	4.8822	45.2482	147.292	310.332	304.03	308.554
1917	10.8277	12.397	0	0.833857	6.55206	5.48928	0.885667	0	0	0	0.718913	0.406214
192111	6.7819	4.87956	6.22287	6.89247	7.6178	12.8973	16.3147	4.26084	4.81641	3.85261	10.7981	12.4714
192286	60.2857	128.663	5.67109	23.869	22.2733	34.7763	138.769	82.3931	10.4746	16.3846	27.7271	53.2431
192669	12.5636	5.36648	1.83317	6.17249	4.64715	4.33205	6.55601	11.532	6.32032	5.82594	4.14527	4.58953
192670	2.33078	1.25627	0.735663	1.73829	1.40089	0.806889	2.76944	3.1587	3.01951	2.83392	1.5736	1.58777
1933	47.3923	54.4138	21.5856	36.128	47.9551	57.0363	33.8583	56.7585	20.9681	55.4347	37.9272	62.3757
1936	38.7204	43.0098	15.767	13.9709	13.1143	12.1662	23.9446	38.4293	11.1193	10.8707	14.892	17.3242
1937	204.802	203.771	23.2833	65.3313	23.381	58.9106	103.173	120.314	28.6697	63.0648	18.0835	54.8583
1938	339.167	499.812	447.233	619.743	660.704	1068.28	204.249	298.887	299.162	364.303	341.743	597.888
1939	108.243	100.198	26.1914	16.0872	11.4769	17.7171	40.8961	45.4704	7.03648	6.87918	6.27543	6.93757
1944	3.93458	2.55831	3.49564	6.19485	3.90034	10.718	0.822469	0.523575	0.215216	1.26243	1.46875	2.45198
1947	4.72243	5.05522	5.06542	2.65222	6.41228	9.5735	6.5008	2.62095	1.70107	1.99565	3.09574	5.46629
1951	8.4928	5.31541	3.44988	2.69488	3.84118	7.82125	2.2215	2.66519	1.02846	0.918034	2.15001	3.01751
1952	1.11004	0.360881	0.493103	0.43693	0.58687	1.5242	2.62977	2.31418	1.53818	2.13697	1.70771	2.94443
1953	0.664848	1.13477	1.10752	0.196271	0.197719	0.430684	8.5471	1.72519	3.10932	0	3.452	1.67324
1954	1.94126	1.136	2.17311	0.825238	2.07831	4.08601	1.46085	0.79047	0.802752	0.448461	1.73127	2.14408
1955	3.38554	2.71614	6.11273	7.06064	6.46965	5.68146	10.4785	14.7144	30.43	15.1377	20.4802	16.6797
1958	208.522	302.846	484.884	530.467	344.285	465.378	142.607	110.424	167.312	131.335	189.336	123.084
195828	5.52513	3.40343	5.42546	8.24127	7.74858	7.18726	2.55305	6.96534	8.39846	12.3161	19.7762	14.7207
[truncated: 8,717 more rows]

## Sheet: U2AF2RIPSeq_DiffBoundGenes
RefseqID	Symbol	EntrezGeneID	logFC	logCPM	LR	PValue	FDR
NM_002155	HSPA6	3310	-9.09098	6.51353	371.861	7.3618e-83	8.85918e-79
NM_000295	SERPINA1	5265	-7.16875	5.86189	290.571	3.73352e-65	1.12323e-61
NR_024151	HSPA7	3311	-6.54342	3.44385	94.6648	2.25517e-22	1.80924e-20
NM_001242589	TREM1	54210	-6.43602	1.80345	49.8052	1.69792e-12	4.88822e-11
NM_023915	GPR87	53836	-6.28465	4.22316	143.832	3.86713e-33	9.9015e-31
NM_001124	ADM	133	-6.15545	5.33916	213.772	2.06538e-48	3.10685e-45
NM_001885	CRYAB	1410	-6.15223	2.59147	70.9471	3.66933e-17	1.81715e-15
NM_002023	FMOD	2331	-5.88754	4.18009	129.878	4.35651e-30	8.06558e-28
NM_003256	TIMP4	7079	-5.82719	2.3018	49.8408	1.66736e-12	4.81176e-11
NM_001014336	IL31	386653	-5.82682	2.48471	58.3224	2.22494e-14	7.92158e-13
NM_002674	PMCH	5367	-5.80448	5.09173	148.238	4.20913e-34	1.23543e-31
NM_006045	ATP9A	10079	-5.79053	4.89712	144.424	2.87053e-33	7.50954e-31
NM_001185099	CD22	933	-5.71992	3.74873	125.442	4.07376e-29	6.53648e-27
NM_001271946	SLIT3	6586	-5.67462	3.92063	125.828	3.35347e-29	5.52818e-27
NM_001145657	RAP1GAP	5909	-5.60311	3.499	87.6358	7.86886e-21	5.38033e-19
NM_000444	PHEX	5251	-5.4998	3.77281	113.297	1.85756e-26	2.18725e-24
NM_001256317	TMPRSS3	64699	-5.49019	6.45836	168.131	1.89381e-38	8.7654e-36
NM_001098786	HILPDA	29923	-5.24289	7.01071	336.03	4.67149e-75	2.81083e-71
NM_001142270	DHRS9	10170	-5.19444	2.34689	46.2053	1.0649e-11	2.75591e-10
NM_001007792	NTRK1	4914	-5.18014	4.76846	138.087	6.97481e-32	1.58368e-29
NM_002286	LAG3	3902	-5.14574	6.82161	209.466	1.79588e-47	2.16116e-44
NM_001130158	MYO1B	4430	-5.13487	5.47028	198.12	5.37162e-45	4.30947e-42
NM_004369	COL6A3	1293	-5.11532	7.5477	227.365	2.23887e-51	3.84893e-48
NM_002237	KCNG1	3755	-5.10585	3.31784	83.949	5.07706e-20	3.26724e-18
NM_175058	PLEKHA7	144100	-5.08203	6.31478	149.182	2.61675e-34	8.07435e-32
NM_033329	SIGLEC12	89858	-5.06072	3.69808	93.4539	4.15767e-22	3.24893e-20
NM_001193520	RASAL1	8437	-5.02222	2.89038	69.7273	6.80984e-17	3.30442e-15
NM_004717	DGKI	9162	-5.02076	3.75945	93.8331	3.43285e-22	2.71783e-20
NM_021570	BARX1	56033	-5.0165	3.57012	68.6087	1.20074e-16	5.64442e-15
NM_002220	ITPKA	3706	-5.00908	4.07129	117.01	2.85582e-27	3.4714e-25
NM_022748	TNS3	64759	-4.98555	4.45853	106.74	5.07654e-25	5.17721e-23
NM_005018	PDCD1	5133	-4.98071	5.36459	156.468	6.691e-36	2.46807e-33
NM_004342	CALD1	800	-4.90837	5.24102	117.631	2.08876e-27	2.64591e-25
NM_000586	IL2	3558	-4.8501	5.02767	160.521	8.70413e-37	3.49152e-34
NM_005261	GEM	2669	-4.81855	2.91256	53.2262	2.9727e-13	9.51424e-12
NM_001184740	CTTN	2017	-4.81565	4.72643	124.467	6.65701e-29	1.02706e-26
NM_001101372	IGLON5	402665	-4.7716	2.89445	67.7676	1.83947e-16	8.44894e-15
NM_001198621	XIRP1	165904	-4.76302	2.65201	56.4386	5.79808e-14	1.96547e-12
NM_001512	GSTA4	2941	-4.74509	5.37339	78.0556	1.0018e-18	5.90964e-17
NM_003004	SECTM1	6398	-4.7181	5.84938	208.891	2.39738e-47	2.62273e-44
NM_001168215	TMEM92	162461	-4.7121	2.68237	48.0831	4.08526e-12	1.12757e-10
NM_002196	INSM1	3642	-4.63319	4.20746	47.605	5.21361e-12	1.41627e-10
NM_004567	PFKFB4	5210	-4.61286	6.29857	119.721	7.28125e-28	9.62885e-26
NM_002840	PTPRF	5792	-4.56666	4.62392	58.8032	1.74257e-14	6.27075e-13
NM_000312	PROC	5624	-4.55798	3.42987	73.685	9.16312e-18	4.83636e-16
NM_002163	IRF8	3394	-4.51704	6.10511	202.32	6.51028e-46	6.02652e-43
NM_005346	HSPA1B	3304	-4.45263	9.49177	200	2.08895e-45	1.7956e-42
NM_001207006	IL21	59067	-4.42351	3.49663	77.2381	1.51542e-18	8.72565e-17
NM_001190463	CTH	1491	-4.41185	4.72639	147.379	6.48449e-34	1.7879e-31
NM_001145770	GPR56	9289	-4.35852	6.94308	174.627	7.22325e-40	4.13927e-37
NM_001018056	VLDLR	7436	-4.33635	4.83676	116.688	3.35928e-27	4.04255e-25
NM_001010927	TIAM2	26230	-4.32685	6.8949	141.09	1.538e-32	3.70165e-30
NM_020812	DOCK6	57572	-4.3204	3.33414	61.7518	3.89601e-15	1.55763e-13
NM_001258210	TSKU	25987	-4.3111	3.60651	66.6946	3.17007e-16	1.40353e-14
NM_021800	DNAJC12	56521	-4.28246	4.57285	103.867	2.16409e-24	2.09289e-22
NM_000588	IL3	3562	-4.27227	4.33202	104.596	1.49728e-24	1.4649e-22
NM_006981	NR4A3	8013	-4.26002	8.79178	161.029	6.74313e-37	2.8981e-34
NM_152777	LINC00521	256369	-4.24888	1.77241	28.5856	8.96462e-08	1.20807e-06
NM_203349	SHC4	399694	-4.24811	4.00922	81.7098	1.57606e-19	9.77646e-18
NM_003259	ICAM5	7087	-4.18291	3.23662	50.8315	1.00647e-12	2.9906e-11
NM_001159920	FLT1	2321	-4.16993	6.12815	136.566	1.50031e-31	3.34346e-29
NM_002558	P2RX1	5023	-4.11609	3.65906	61.7204	3.95862e-15	1.57742e-13
NM_003327	TNFRSF4	7293	-4.10391	5.21926	118.796	1.16093e-27	1.50222e-25
NM_001004431	METRNL	284207	-4.09644	3.78982	84.0984	4.70756e-20	3.06221e-18
NM_000540	RYR1	6261	-4.0962	7.01753	171.858	2.90642e-39	1.45733e-36
NM_032888	COL27A1	85301	-4.07415	5.91131	152.148	5.88154e-35	1.96607e-32
NM_001144933	EFCAB3	146779	-4.05483	2.90013	59.6242	1.14813e-14	4.25126e-13
NM_002112	HDC	3067	-4.01417	3.21688	67.816	1.79486e-16	8.30744e-15
NM_015053	PPFIA4	8497	-3.98	5.62965	89.8873	2.52118e-21	1.80595e-19
NM_031950	FGFBP2	83888	-3.97613	4.90337	69.0625	9.53902e-17	4.53725e-15
NM_001185072	CLDN12	9069	-3.97096	3.16672	60.9662	5.80637e-15	2.2112e-13
NM_001079527	FAM153C	653316	-3.9518	2.88923	44.297	2.82145e-11	6.85906e-10
NM_198576	AGRN	375790	-3.94475	4.50776	98.1379	3.90236e-23	3.28398e-21
NM_001958	EEF1A2	1917	-3.92759	2.85131	44.7552	2.23275e-11	5.56292e-10
NM_000458	HNF1B	6928	-3.92058	3.72983	47.9559	4.35925e-12	1.19497e-10
NM_001098634	RBM47	54502	-3.91062	6.55975	123.42	1.12836e-28	1.71882e-26
NM_005665	EVI5	7813	-3.90522	5.59959	126.037	3.01796e-29	5.11523e-27
NM_001034173	ALDH1L2	160428	-3.89834	4.31526	80.6923	2.63745e-19	1.61112e-17
NM_005529	HSPG2	3339	-3.88631	3.93417	66.7256	3.12055e-16	1.39084e-14
NM_001270780	GZMH	2999	-3.87804	2.61873	41.9455	9.38541e-11	2.09544e-09
NM_001146029	SEMA7A	8482	-3.86783	5.18768	123.331	1.18001e-28	1.77503e-26
NM_001005336	DNM1	1759	-3.84784	2.84311	44.1308	3.07144e-11	7.42203e-10
NM_032047	B3GNT5	84002	-3.84487	4.71759	100.286	1.31915e-23	1.1759e-21
NM_024508	ZBED2	79413	-3.84478	10.6195	131.763	1.68611e-30	3.49838e-28
NM_001204144	HDAC9	9734	-3.81981	1.88143	28.3037	1.03695e-07	1.37886e-06
NM_007173	PRSS23	11098	-3.81891	3.37846	50.3094	1.31321e-12	3.85444e-11
NM_001160300	PANX2	56666	-3.80174	5.37273	107.491	3.47419e-25	3.60417e-23
NM_001258017	IL4I1	259307	-3.79267	3.694	61.4667	4.50294e-15	1.77086e-13
NM_020370	GPR84	53831	-3.79239	2.10315	30.3466	3.61337e-08	5.33538e-07
NM_001256414	GNAI1	2770	-3.76881	2.57229	24.9041	6.02536e-07	6.88597e-06
NM_001272038	RAB13	5872	-3.74099	1.80357	25.7561	3.87407e-07	4.62048e-06
NM_001017973	P4HA2	8974	-3.71738	2.88377	44.3405	2.75942e-11	6.74373e-10
NM_001193300	SEMA4A	64218	-3.71097	5.39815	128.91	7.09744e-30	1.2941e-27
NM_152309	PIK3AP1	118788	-3.69817	5.16028	110.121	9.21923e-26	1.01784e-23
NM_001202233	NR4A1	3164	-3.69501	6.84167	106.611	5.41639e-25	5.43174e-23
NM_024603	BEND5	79656	-3.68861	4.77875	120.369	5.25185e-28	7.0223e-26
NM_001031687	PIP5K1B	8395	-3.63449	4.66984	76.8865	1.8107e-18	1.0327e-16
NM_013451	MYOF	26509	-3.61895	4.9579	74.976	4.76465e-18	2.5712e-16
NM_000228	LAMB3	3914	-3.60441	3.56936	45.8092	1.30352e-11	3.33757e-10
NM_080721	OCSTAMP	128506	-3.60438	2.07762	28.6492	8.67519e-08	1.17776e-06
NM_000064	C3	718	-3.589	2.29205	21.3796	3.76759e-06	3.5955e-05
NM_004833	AIM2	9447	-3.55239	5.94797	124.721	5.85742e-29	9.27476e-27
NM_001823	CKB	1152	-3.54604	3.67962	44.916	2.05671e-11	5.13494e-10
NM_153609	TMPRSS6	164656	-3.53202	5.20859	88.3578	5.46235e-21	3.77781e-19
NM_001130417	SLC8A3	6547	-3.5298	2.68921	26.8189	2.23437e-07	2.80966e-06
NM_000071	CBS	875	-3.50987	4.81498	78.9253	6.45036e-19	3.84276e-17
NM_004195	TNFRSF18	8784	-3.5087	4.2465	60.2744	8.25156e-15	3.09344e-13
NM_002984	CCL4	6351	-3.48429	4.19751	32.8349	1.00328e-08	1.62059e-07
NM_001244008	KIF1A	547	-3.48014	3.08649	44.3706	2.71735e-11	6.6736e-10
NM_001024736	CD276	80381	-3.47856	3.7464	57.6751	3.09185e-14	1.07226e-12
NM_001083885	DFNB31	25861	-3.45733	4.71371	41.3442	1.27649e-10	2.77279e-09
NM_130899	FAM71B	153745	-3.45493	2.00076	33.8696	5.89331e-09	9.97469e-08
NM_000612	IGF2	3481	-3.45385	3.45271	34.1488	5.10549e-09	8.75206e-08
NM_001001336	CYB5R2	51700	-3.44902	2.94769	44.0973	3.12446e-11	7.53501e-10
NM_002257	KLK1	3816	-3.42878	2.11893	30.3719	3.56658e-08	5.27924e-07
NM_000639	FASLG	356	-3.42814	5.57516	119.575	7.83726e-28	1.02515e-25
NM_000399	EGR2	1959	-3.41199	8.35959	160.564	8.51799e-37	3.49152e-34
NM_173642	RIMKLA	284716	-3.4075	3.93544	68.5983	1.20711e-16	5.65228e-15
NM_001270691	SMOX	54498	-3.39791	4.94318	67.5476	2.05657e-16	9.30407e-15
NM_020340	KIAA1244	57221	-3.38339	3.84681	69.56	7.41255e-17	3.58243e-15
NM_012449	STEAP1	26872	-3.383	2.0515	29.1765	6.60741e-08	9.26732e-07
NM_002957	RXRA	6256	-3.38113	4.92732	103.858	2.17394e-24	2.09289e-22
NM_172037	RDH10	157506	-3.3554	5.86004	141.146	1.49517e-32	3.70165e-30
NM_001242920	PLTP	5360	-3.35535	1.93989	25.9605	3.4847e-07	4.2188e-06
NM_014215	INSRR	3645	-3.32156	2.64618	30.7181	2.98375e-08	4.47154e-07
NM_005755	EBI3	10148	-3.32035	1.93779	25.8203	3.74722e-07	4.50064e-06
NM_022134	GAL3ST2	64090	-3.2985	3.27504	24.5152	7.37264e-07	8.26862e-06
NM_022120	OXCT2	64064	-3.29145	2.9182	17.8149	2.43465e-05	0.000190127
NM_001009991	SYTL3	94120	-3.2884	6.79701	102.819	3.67284e-24	3.42628e-22
NM_004938	DAPK1	1612	-3.2859	3.46472	26.5427	2.57781e-07	3.19808e-06
NM_001025366	VEGFA	7422	-3.28069	6.69529	113.282	1.87208e-26	2.18725e-24
NM_001136528	SERPINE2	5270	-3.27849	5.65953	124.625	6.14944e-29	9.6107e-27
NM_022834	VWA1	64856	-3.2496	3.24017	20.5898	5.68993e-06	5.1826e-05
NM_001103175	CCDC64B	146439	-3.24128	2.74594	36.8321	1.2875e-09	2.45155e-08
NM_006235	POU2AF1	5450	-3.23632	5.99525	122.81	1.53442e-28	2.25185e-26
NM_001161576	SAMD4A	23034	-3.22536	4.03244	73.0209	1.28282e-17	6.62551e-16
NM_000602	SERPINE1	5054	-3.21591	3.23537	44.4566	2.60065e-11	6.42632e-10
NM_003714	STC2	8614	-3.20063	6.14575	91.0781	1.38114e-21	1.03234e-19
NM_001039667	ANGPTL4	51129	-3.19675	3.00844	48.5951	3.14658e-12	8.76528e-11
NM_173663	FAM153A	285596	-3.19154	3.72587	47.2336	6.30111e-12	1.68881e-10
NM_003897	IER3	8870	-3.18629	9.09223	89.5311	3.01851e-21	2.12425e-19
NM_212559	XKRX	402415	-3.18203	2.0341	23.7992	1.06926e-06	1.15507e-05
NM_002928	RGS16	6004	-3.17288	6.50424	130.433	3.29505e-30	6.50043e-28
NM_005967	NAB2	4665	-3.17063	5.70434	94.2057	2.84379e-22	2.26637e-20
NM_001005914	SEMA3B	7869	-3.16578	2.17732	33.9128	5.76369e-09	9.76905e-08
NM_006426	DPYSL4	10570	-3.15555	3.0891	43.0139	5.43521e-11	1.26513e-09
NM_005100	AKAP12	9590	-3.15317	5.21459	59.5184	1.21157e-14	4.47241e-13
NM_001394	DUSP4	1846	-3.13766	7.70009	204.904	1.77687e-46	1.7819e-43
NM_014383	ZBTB32	27033	-3.13647	8.59415	170.241	6.55443e-39	3.15504e-36
NM_005401	PTPN14	5784	-3.13524	7.74315	148.664	3.3959e-34	1.02166e-31
NM_001271803	REEP2	51308	-3.13105	2.59055	35.0704	3.18003e-09	5.62772e-08
NM_007000	UPK1A	11045	-3.12862	2.09154	27.3719	1.67855e-07	2.17041e-06
NM_001127493	ANK2	287	-3.12533	3.76071	70.4182	4.79742e-17	2.34683e-15
NM_015714	G0S2	50486	-3.11953	4.31652	29.6668	5.13055e-08	7.4119e-07
NM_000577	IL1RN	3557	-3.10753	2.53534	14.5658	0.000135346	0.000868669
NM_003656	CAMK1	8536	-3.103	5.19501	72.5756	1.60751e-17	8.2318e-16
NM_001166103	SPINT2	10653	-3.09774	3.71882	45.1418	1.83267e-11	4.62357e-10
NM_001142466	GPT2	84706	-3.08563	4.22509	75.898	2.98702e-18	1.64889e-16
NM_001145536	C17orf107	100130311	-3.08051	1.93724	27.268	1.7712e-07	2.27964e-06
NM_020715	PLEKHH1	57475	-3.07819	1.79476	20.3293	6.51935e-06	5.84169e-05
NM_002983	CCL3	6348	-3.05728	5.5716	45.8474	1.2783e-11	3.27997e-10
NM_000376	VDR	7421	-3.05686	8.82778	173.206	1.4754e-39	7.71957e-37
NM_001242925	TMCC2	9911	-3.04369	4.40184	75.2544	4.13806e-18	2.26352e-16
NM_020808	SIPA1L2	57568	-3.04201	4.2268	57.8106	2.88604e-14	1.01256e-12
NM_005954	MT3	4504	-3.0128	2.0475	17.7266	2.55037e-05	0.000197244
NM_001005502	CPM	1368	-3.00735	5.57953	90.9089	1.50441e-21	1.11068e-19
NM_001207014	SERPINH1	871	-3.00098	6.29786	147.363	6.53709e-34	1.7879e-31
NM_153271	SNX33	257364	-2.99149	3.83143	55.4429	9.62148e-14	3.19848e-12
NM_020988	GNAO1	2775	-2.98522	5.51928	90.9165	1.49861e-21	1.11068e-19
NM_005746	NAMPT	10135	-2.97996	8.5104	130.236	3.63784e-30	6.84028e-28
NM_012232	PTRF	284119	-2.97921	4.83622	33.5396	6.98266e-09	1.16199e-07
NM_005063	SCD	6319	-2.97895	9.36454	138.323	6.19236e-32	1.43306e-29
NM_000584	IL8	3576	-2.97854	3.83689	41.7189	1.05384e-10	2.31844e-09
NM_001162530	SH3D21	79729	-2.96806	6.38263	97.0828	6.6487e-23	5.48017e-21
NM_033390	ZC3H12C	85463	-2.96774	5.66301	65.31	6.39966e-16	2.73097e-14
NM_014262	LEPREL2	10536	-2.946	1.9545	20.9587	4.6929e-06	4.39489e-05
NM_000037	ANK1	286	-2.94212	6.56912	105.205	1.1015e-24	1.08651e-22
NM_032048	EMILIN2	84034	-2.93867	6.42623	57.0582	4.23101e-14	1.45474e-12
NM_003244	TGIF1	7050	-2.91649	5.26634	91.9223	9.01473e-22	6.82285e-20
NM_198516	GALNT18	374378	-2.90782	3.5286	50.5641	1.15337e-12	3.40187e-11
NM_001258038	SPRY1	10252	-2.90682	7.48091	133.586	6.72874e-31	1.44596e-28
NM_014601	EHD2	30846	-2.89886	3.2412	32.2159	1.37954e-08	2.18727e-07
NM_001033723	ZNF704	619279	-2.89689	4.84841	62.8596	2.21976e-15	9.05512e-14
NM_000682	ADRA2B	151	-2.89588	2.45869	27.3791	1.67232e-07	2.16627e-06
NM_138356	SHF	90525	-2.89232	3.54098	42.3861	7.49209e-11	1.71081e-09
NM_001257374	LMNA	4000	-2.88872	6.21524	125.908	3.22081e-29	5.38322e-27
NM_001782	CD72	971	-2.8873	3.91211	65.6216	5.4637e-16	2.34822e-14
NM_001561	TNFRSF9	3604	-2.88434	5.27189	61.1023	5.41836e-15	2.08321e-13
NM_001136025	PLS3	5358	-2.88227	3.43559	29.5692	5.39566e-08	7.75763e-07
NM_001127496	SPRY4	81848	-2.88037	3.24341	44.4378	2.6257e-11	6.47493e-10
NM_001079529	FAM153B	202134	-2.87314	5.2042	51.2408	8.17048e-13	2.45196e-11
NM_001032367	SPINT1	6692	-2.85553	3.4874	52.4652	4.37931e-13	1.37241e-11
NM_001163922	VSIG10L	147645	-2.85298	3.30883	39.4969	3.28586e-10	6.77091e-09
NM_001267048	KIAA1324	57535	-2.84972	4.37767	52.325	4.70354e-13	1.47019e-11
NM_004418	DUSP2	1844	-2.84938	7.51538	145.743	1.47777e-33	3.95187e-31
NM_144697	C1orf51	148523	-2.83913	2.82836	20.3662	6.3949e-06	5.73444e-05
NM_001127453	DFNA5	1687	-2.82412	2.97786	33.7502	6.26632e-09	1.05173e-07
NM_001171156	SIGLEC10	89790	-2.82389	4.42049	39.0607	4.10831e-10	8.33717e-09
NM_014632	MICAL2	9645	-2.81248	7.34804	122.719	1.60633e-28	2.30126e-26
NM_001004417	FMNL2	114793	-2.79969	5.57784	93.5643	3.93219e-22	3.09281e-20
NM_002167	ID3	3399	-2.79514	3.99438	55.8861	7.67927e-14	2.57416e-12
NM_000240	MAOA	4128	-2.78796	2.45515	29.6418	5.19713e-08	7.4901e-07
NM_014331	SLC7A11	23657	-2.78646	4.01752	41.9122	9.5464e-11	2.1235e-09
NM_001004439	ITGA11	22801	-2.78534	3.34083	36.1776	1.80125e-09	3.33572e-08
NM_145040	PRKCDBP	112464	-2.78476	4.47707	49.1366	2.38744e-12	6.76012e-11
NR_026762	LINC00263	90271	-2.7846	4.49333	51.5995	6.80598e-13	2.05787e-11
NM_016224	SNX9	51429	-2.78387	7.16519	140.777	1.80054e-32	4.24856e-30
NM_145052	UPRT	139596	-2.78169	6.01213	121.407	3.11231e-28	4.25608e-26
NM_001136536	DTHD1	401124	-2.78138	2.06619	22.407	2.20567e-06	2.23238e-05
NR_036490	LOC284648	284648	-2.7777	2.25578	20.6588	5.48838e-06	5.02642e-05
NM_006907	PYCR1	5831	-2.77337	4.89195	69.3047	8.43698e-17	4.06122e-15
NM_004395	DBN1	1627	-2.76768	6.04849	111.726	4.10355e-26	4.61515e-24
NM_003486	SLC7A5	8140	-2.7643	9.49244	118.504	1.34489e-27	1.72175e-25
NM_004040	RHOB	388	-2.75409	5.37443	58.8719	1.68279e-14	6.08129e-13
NM_001270411	APOBEC3B	9582	-2.75363	5.18075	41.1433	1.41469e-10	3.04551e-09
NM_001128850	RRAD	6236	-2.73872	2.39825	23.3188	1.3725e-06	1.45266e-05
NM_001113434	C17orf51	339263	-2.73495	6.18716	115.8	5.25725e-27	6.26393e-25
NM_080738	EDARADD	128178	-2.73388	4.51686	64.1555	1.14976e-15	4.77111e-14
NM_152545	RASGEF1B	153020	-2.73339	2.331	28.4693	9.51958e-08	1.27713e-06
NM_001007237	IGSF3	3321	-2.72848	3.71093	49.0978	2.43511e-12	6.87891e-11
NM_014726	TBKBP1	9755	-2.72845	4.69324	64.3049	1.06582e-15	4.4381e-14
NM_001004196	CD200	4345	-2.71614	5.05393	42.2018	8.23248e-11	1.86221e-09
NM_001128922	LRRC32	2615	-2.70268	4.1129	47.4637	5.60308e-12	1.51864e-10
NM_001080470	ZNF697	90874	-2.69205	2.00062	23.3704	1.33621e-06	1.41924e-05
NM_001142776	CHAC1	79094	-2.68756	4.36462	32.8727	9.83931e-09	1.59362e-07
NM_018660	ZNF395	55893	-2.68576	7.47965	127.348	1.55903e-29	2.75903e-27
NM_002250	KCNN4	3783	-2.68518	6.2322	107.593	3.30062e-25	3.45389e-23
NM_017570	OPLAH	26873	-2.68423	2.22219	20.0557	7.52181e-06	6.6508e-05
NM_001174060	OSBPL10	114884	-2.67991	2.20228	27.7053	1.41273e-07	1.84191e-06
NM_004095	EIF4EBP1	1978	-2.67641	6.00955	83.7668	5.56729e-20	3.56366e-18
NM_001033057	MAGI1	9223	-2.67141	3.89059	39.2219	3.78272e-10	7.72856e-09
NM_001256041	MYO1A	4640	-2.67141	2.51697	18.5382	1.66536e-05	0.000134683
NM_005797	MPZL2	10205	-2.66568	3.39802	44.078	3.15551e-11	7.59468e-10
NM_001159629	SLC27A2	11001	-2.65524	5.84893	97.5064	5.3682e-23	4.45523e-21
NM_019058	DDIT4	54541	-2.64605	8.51594	111.098	5.63069e-26	6.27405e-24
NM_003807	TNFSF14	8740	-2.64387	7.8957	126.362	2.56209e-29	4.46843e-27
NM_032854	CORO6	84940	-2.63392	2.74564	33.3397	7.73867e-09	1.27746e-07
NM_001024845	SLC6A9	6536	-2.63212	3.47609	41.9685	9.2757e-11	2.07479e-09
NM_005384	NFIL3	4783	-2.63195	8.79806	117.228	2.55928e-27	3.17509e-25
NM_000245	MET	4233	-2.62936	2.18911	19.8089	8.55819e-06	7.47382e-05
NM_019105	TNXB	7148	-2.59536	4.00709	43.7044	3.81907e-11	9.02922e-10
NM_002039	GAB1	2549	-2.59234	2.42582	17.6973	2.58992e-05	0.000199661
NM_001195286	IRF4	3662	-2.59221	9.66575	157.27	4.46835e-36	1.73459e-33
NM_015194	MYO1D	4642	-2.58959	3.59332	34.0032	5.50206e-09	9.37843e-08
NM_000785	CYP27B1	1594	-2.57988	2.35805	27.0563	1.97612e-07	2.52181e-06
NM_002969	MAPK12	6300	-2.57859	2.75044	33.4364	7.36316e-09	1.21882e-07
NM_015626	WSB1	26118	-2.56183	7.00074	123.108	1.32083e-28	1.96233e-26
NM_001185057	NOL3	8996	-2.55972	3.78763	47.9685	4.33114e-12	1.18998e-10
NM_001252226	PLK2	10769	-2.5594	5.02711	61.5102	4.40446e-15	1.73781e-13
NM_001258390	LAYN	143903	-2.55503	4.72242	38.9912	4.25729e-10	8.61045e-09
NM_024660	IGFLR1	79713	-2.55349	4.84713	51.3146	7.86872e-13	2.36731e-11
NM_001178075	ASNS	440	-2.55172	6.67482	120.955	3.90874e-28	5.28514e-26
NM_031459	SESN2	83667	-2.53822	5.06997	49.9348	1.5894e-12	4.60889e-11
NM_001166108	PALLD	23022	-2.53053	6.74975	109.345	1.36332e-25	1.46484e-23
NM_006623	PHGDH	26227	-2.52638	6.24349	65.2243	6.68415e-16	2.8423e-14
NM_001243245	PRG2	5553	-2.52508	2.05593	24.258	8.42572e-07	9.32798e-06
NM_001122670	PHKA1	5255	-2.5224	4.71452	42.0259	9.00709e-11	2.02223e-09
NM_002995	XCL1	6375	-2.51663	2.4546	16.3599	5.23825e-05	0.000374552
NM_170743	IFNLR1	163702	-2.51609	2.85085	28.6034	8.88239e-08	1.19967e-06
NM_024017	HOXB9	3219	-2.51287	2.2382	15.3711	8.8331e-05	0.000595171
NM_022162	NOD2	64127	-2.50483	4.89377	60.1984	8.57606e-15	3.2051e-13
NM_000167	GK	2710	-2.50321	5.40807	86.4227	1.4531e-20	9.76903e-19
NM_003116	SPAG4	6676	-2.4935	2.50533	17.3038	3.18543e-05	0.000239611
NM_001007467	SFI1	9814	-2.4882	7.20354	92.2384	7.684e-22	5.88976e-20
NM_032867	MICALCL	84953	-2.48807	6.38277	77.974	1.04403e-18	6.12872e-17
NM_014587	SOX8	30812	-2.47659	2.40392	18.5281	1.67415e-05	0.000135303
NM_001199207	GTF2IRD1	9569	-2.4728	2.06312	16.7187	4.33525e-05	0.000316568
NR_002936	TOB2P1	222699	-2.46613	2.69787	19.6551	9.27546e-06	8.01874e-05
NM_001716	CXCR5	643	-2.45914	2.61693	14.6054	0.000132533	0.000851976
NM_145056	DACT3	147906	-2.45778	4.14219	28.8783	7.70702e-08	1.06483e-06
NM_006648	WNK2	65268	-2.45255	2.3334	17.8959	2.33327e-05	0.0001834
NM_003213	TEAD4	7004	-2.4506	2.3457	19.8257	8.48324e-06	7.41914e-05
NM_001218	CA12	771	-2.43763	2.74465	16.6309	4.5406e-05	0.00033016
NM_021158	TRIB3	57761	-2.43618	5.32611	54.2505	1.76495e-13	5.75592e-12
NM_000961	PTGIS	5740	-2.42413	5.64542	67.5555	2.04837e-16	9.30193e-15
NM_001166356	SHMT2	6472	-2.42382	6.96481	38.7266	4.87518e-10	9.82712e-09
NM_003872	NRP2	8828	-2.41603	7.0731	71.6162	2.61404e-17	1.3162e-15
NM_001142503	STARD8	9754	-2.41544	4.54581	49.8952	1.62184e-12	4.69165e-11
NM_198485	TPRG1	285386	-2.4146	4.81031	41.6865	1.07149e-10	2.34869e-09
NM_006500	MCAM	4162	-2.40973	3.47395	24.2905	8.28453e-07	9.19706e-06
NM_001195483	SLC12A8	84561	-2.40771	3.06498	19.0584	1.26779e-05	0.000105001
NM_002068	GNA15	2769	-2.40643	7.04145	79.1832	5.66085e-19	3.38919e-17
NM_153361	NIM1	167359	-2.39726	2.65134	28.263	1.05903e-07	1.40511e-06
NM_014975	MAST1	22983	-2.39254	2.821	24.2026	8.67157e-07	9.56496e-06
NM_001134647	AFAP1	60312	-2.39071	6.92031	92.0902	8.28148e-22	6.30755e-20
NR_003697	SNHG15	285958	-2.38889	4.49962	49.9572	1.57136e-12	4.56756e-11
NM_003246	THBS1	7057	-2.38788	3.03858	25.5703	4.26547e-07	5.02749e-06
NM_005253	FOSL2	2355	-2.38295	6.60917	84.8548	3.211e-20	2.13487e-18
NM_001195381	GPR35	2859	-2.38183	3.79879	35.6008	2.42182e-09	4.36357e-08
NM_001012426	FOXP4	116113	-2.37324	5.13071	70.572	4.43762e-17	2.17968e-15
NM_207360	ZC3H12D	340152	-2.37	6.58861	96.6355	8.33395e-23	6.8225e-21
NM_005601	NKG7	4818	-2.36899	5.47304	46.5289	9.02791e-12	2.36692e-10
NM_181726	ANKRD37	353322	-2.36827	2.99414	18.9134	1.36788e-05	0.000112515
NM_001142469	C16orf45	89927	-2.35246	6.57341	47.3588	5.91124e-12	1.59497e-10
NM_024734	CLMN	79789	-2.34938	3.76028	39.9029	2.66903e-10	5.53778e-09
NM_145290	GPR125	166647	-2.34937	4.54137	47.6621	5.06391e-12	1.37871e-10
NM_003311	PHLDA2	7262	-2.34611	4.16752	25.3554	4.76825e-07	5.57098e-06
NM_033027	CSRNP1	64651	-2.34148	6.11676	58.3225	2.22483e-14	7.92158e-13
NM_005067	SIAH2	6478	-2.3299	7.18389	133.198	8.18248e-31	1.72751e-28
NM_153259	MCOLN2	255231	-2.3286	5.63605	68.3554	1.36534e-16	6.36843e-15
NM_003885	CDK5R1	8851	-2.32151	7.40935	71.4999	2.77277e-17	1.38454e-15
NM_022082	SLC17A9	63910	-2.31841	2.40636	17.6504	2.6546e-05	0.000204124
NM_015310	PSD3	23362	-2.31281	4.24019	48.4236	3.43419e-12	9.54434e-11
NM_032246	MEX3B	84206	-2.31242	2.24063	18.1697	2.02069e-05	0.000160933
NM_012337	CCDC19	25790	-2.30439	3.3477	28.8707	7.73739e-08	1.06539e-06
NM_001042544	LTBP4	8425	-2.30269	5.96347	59.389	1.29392e-14	4.73284e-13
NM_013943	CLIC4	25932	-2.30097	4.14745	43.6249	3.97754e-11	9.38543e-10
NM_004240	TRIP10	9322	-2.29982	5.37701	73.6441	9.35527e-18	4.91622e-16
NM_001136024	NHS	4810	-2.29007	5.8365	54.5197	1.53894e-13	5.06002e-12
NM_001024934	WASF1	8936	-2.2789	2.96591	29.9238	4.49369e-08	6.52317e-07
NM_001012665	DYNC2LI1	51626	-2.27851	3.05236	15.0025	0.000107372	0.000708393
NR_001458	MIR155HG	114614	-2.27464	4.61931	36.5167	1.5136e-09	2.8505e-08
NM_005860	FSTL3	10272	-2.26355	2.73521	20.8478	4.97264e-06	4.61734e-05
NM_001039574	KCNC4	3749	-2.25835	5.71978	43.888	3.47721e-11	8.31905e-10
NM_001134999	FERMT2	10979	-2.25744	2.53078	17.5551	2.79106e-05	0.000213255
NM_001031690	FAM131B	9715	-2.2539	1.92123	17.2516	3.27413e-05	0.000245173
NM_003740	KCNK5	8645	-2.24832	6.49642	76.5935	2.10026e-18	1.18105e-16
NR_033912	LOC100129316	100129316	-2.24737	3.42093	15.8774	6.75812e-05	0.000466861
NM_003650	CST7	8530	-2.24708	5.36195	28.4877	9.42964e-08	1.26648e-06
NM_001130082	PLXNB1	5364	-2.24556	3.22892	28.2416	1.07079e-07	1.41915e-06
NM_001100619	CABLES1	91768	-2.24448	4.01868	26.3496	2.84875e-07	3.51248e-06
NM_001199880	EGR3	1960	-2.24444	7.82097	74.9095	4.92785e-18	2.6474e-16
NM_001103149	PNMAL1	55228	-2.24068	1.82656	14.614	0.000131933	0.000849028
NM_004052	BNIP3	664	-2.2406	8.58573	48.6825	3.00947e-12	8.42749e-11
NM_001134336	STRIP2	57464	-2.24048	7.09181	88.8244	4.31457e-21	3.01869e-19
NM_001164665	KIAA1549	57670	-2.23818	4.80394	52.2722	4.83165e-13	1.50632e-11
NM_000887	ITGAX	3687	-2.22738	6.45249	82.6145	9.9725e-20	6.2832e-18
NM_002999	SDC4	6385	-2.21738	5.0926	55.4578	9.54873e-14	3.18309e-12
NM_001159587	CD109	135228	-2.20814	6.1695	81.7735	1.52608e-19	9.51548e-18
NM_001130110	SETBP1	26040	-2.20078	8.13653	80.616	2.74133e-19	1.66612e-17
NM_006186	NR4A2	4929	-2.20011	6.25056	37.7124	8.19801e-10	1.60154e-08
NM_001171653	ZEB2	9839	-2.19545	5.55242	52.2173	4.96859e-13	1.54103e-11
NM_002657	PLAGL2	5326	-2.1952	7.97753	117.076	2.76276e-27	3.39256e-25
NM_001202521	DDR1	780	-2.1763	2.8555	23.1311	1.5132e-06	1.58209e-05
NM_032148	SLC41A2	84102	-2.17462	4.46259	28.6563	8.64309e-08	1.17526e-06
NM_001276479	LONP1	9361	-2.16754	7.90926	106.684	5.22196e-25	5.28076e-23
NM_001145144	SLC1A5	6510	-2.16584	7.1914	46.3671	9.80474e-12	2.5539e-10
NM_001099414	HAVCR1	26762	-2.16093	4.84925	38.5315	5.3878e-10	1.07524e-08
NM_001163817	DHCR7	1717	-2.15014	5.53003	42.9543	5.60331e-11	1.29923e-09
NM_001143948	ADTRP	84830	-2.14826	4.57131	37.3812	9.71565e-10	1.87971e-08
NM_138360	LRRC16B	90668	-2.14598	2.21177	17.7696	2.49341e-05	0.00019396
NM_018704	CTTNBP2NL	55917	-2.14173	3.73103	37.8006	7.8357e-10	1.53325e-08
NM_001242385	MAK	4117	-2.13884	3.72166	42.2939	7.8537e-11	1.78999e-09
NM_001142397	CTIF	9811	-2.13716	3.92137	33.3461	7.71313e-09	1.275e-07
NM_024787	RNF122	79845	-2.13699	3.87905	26.4763	2.66794e-07	3.30309e-06
NM_003811	TNFSF9	8744	-2.13634	3.73717	33.5669	6.88536e-09	1.15081e-07
NM_198275	MPZL3	196264	-2.12907	4.05521	33.5618	6.90368e-09	1.15185e-07
NM_000169	GLA	2717	-2.12741	3.06656	26.8484	2.20062e-07	2.77592e-06
NM_031479	INHBE	83729	-2.1261	2.36666	14.7987	0.000119619	0.00078106
NM_001276260	RGS3	5998	-2.12226	6.40028	46.61	8.66189e-12	2.27592e-10
NM_001004323	C7orf61	402573	-2.11981	2.96082	27.7883	1.35342e-07	1.77033e-06
NM_001165903	STX1A	6804	-2.11585	5.58832	32.7829	1.03045e-08	1.66226e-07
NM_000919	PAM	5066	-2.11351	5.51503	43.8085	3.62136e-11	8.61253e-10
NM_001130141	PCBP3	54039	-2.10963	3.84563	35.99	1.98333e-09	3.63278e-08
NM_001253845	ADM2	79924	-2.10605	6.03518	64.9943	7.51167e-16	3.18294e-14
NR_002930	PTPRVP	148713	-2.1045	2.91802	22.7809	1.81558e-06	1.87222e-05
NR_001442	FER1L4	80307	-2.10218	2.94552	17.7725	2.48962e-05	0.000193791
NM_003150	STAT3	6774	-2.09176	8.38121	106.913	4.65042e-25	4.78318e-23
NM_001975	ENO2	2026	-2.09147	7.18191	78.5987	7.60997e-19	4.51125e-17
NM_006845	KIF2C	11004	-2.09146	6.90891	67.872	1.74464e-16	8.10617e-15
NM_021154	PSAT1	29968	-2.09065	5.8804	63.8207	1.36273e-15	5.61614e-14
NM_000189	HK2	3099	-2.0872	6.67005	71.9694	2.18558e-17	1.10509e-15
NM_004952	EFNA3	1944	-2.08637	2.9808	23.5245	1.2333e-06	1.31925e-05
NM_001030287	ATF3	467	-2.08387	4.88563	38.0595	6.86207e-10	1.35153e-08
NM_001172	ARG2	384	-2.07415	2.82243	16.0212	6.26365e-05	0.00043722
NM_001001852	PIM3	415116	-2.07362	7.19004	84.3156	4.21784e-20	2.75856e-18
NM_001080826	SGK223	157285	-2.0702	5.86406	67.6217	1.98078e-16	9.02903e-15
NM_001540	HSPB1	3315	-2.05851	5.87908	25.7333	3.92015e-07	4.66156e-06
NM_001903	CTNNA1	1495	-2.05842	7.54026	61.8118	3.77894e-15	1.51586e-13
NM_001123168	FAM72A	729533	-2.05779	2.14524	15.5751	7.92917e-05	0.000540009
NM_000758	CSF2	1437	-2.0472	4.53701	17.7749	2.48641e-05	0.000193667
NM_001270507	TNFAIP3	7128	-2.04216	9.37714	49.0591	2.48371e-12	6.99977e-11
NM_020440	PTGFRN	5738	-2.03053	4.19662	41.8882	9.66466e-11	2.14584e-09
NM_001079675	ETV4	2118	-2.02975	2.66961	16.4125	5.09486e-05	0.00036582
NM_001017524	SIRT3	23410	-2.02836	2.94748	21.3183	3.89002e-06	3.69767e-05
NM_001146202	RASGRP4	115727	-2.02567	4.68851	43.5969	4.03478e-11	9.50187e-10
NM_001042481	FRMD6	122786	-2.02258	4.17106	32.4792	1.20477e-08	1.93826e-07
NM_006244	PPP2R5B	5526	-2.01891	4.04157	31.9426	1.58796e-08	2.49471e-07
NM_006162	NFATC1	4772	-2.01634	8.40746	84.6987	3.47481e-20	2.29758e-18
NM_020722	KIAA1211	57482	-2.01611	3.2535	16.174	5.77816e-05	0.000407826
NM_001031735	IZUMO4	113177	-2.01603	3.16562	21.7687	3.07583e-06	3.00442e-05
NM_001144924	LOC81691	81691	-2.0153	4.00971	27.2047	1.83016e-07	2.34549e-06
NM_005451	PDLIM7	9260	-2.01508	5.64167	54.1617	1.84649e-13	6.00557e-12
NM_001098627	IRF5	3663	-2.01114	4.07716	25.3269	4.83917e-07	5.63197e-06
NM_001271593	PPME1	51400	-2.00465	6.77739	66.2543	3.96338e-16	1.73438e-14
NM_006931	SLC2A3	6515	-2.00159	8.84879	76.7174	1.97256e-18	1.11971e-16
NM_004148	NINJ1	4814	-2.00113	5.92363	50.6076	1.12805e-12	3.33537e-11
NM_001047605	KIR3DX1	90011	-1.98574	3.23172	21.8969	2.87706e-06	2.82402e-05
NM_001005353	AK4	205	-1.98382	6.35857	50.7678	1.03966e-12	3.08159e-11
NM_001130963	TMEM194A	23306	-1.98054	6.30518	51.9014	5.83588e-13	1.787e-11
NM_014096	SLC43A3	29015	-1.97816	7.11798	62.432	2.75811e-15	1.11755e-13
NM_001098416	HDAC7	51564	-1.9746	6.87957	21.9746	2.76282e-06	2.72746e-05
NM_003447	ZNF165	7718	-1.97406	1.99378	14.4963	0.000140433	0.000895113
NM_014811	PPP1R26	9858	-1.97262	2.70546	15.9604	6.4681e-05	0.000450186
NM_001146056	MBOAT7	79143	-1.95666	7.48556	89.902	2.50258e-21	1.80336e-19
NM_001112800	SLC8A1	6546	-1.95398	5.21069	47.0805	6.81313e-12	1.80992e-10
NM_000917	P4HA1	5033	-1.95227	4.96817	46.971	7.2044e-12	1.90964e-10
NM_002756	MAP2K3	5606	-1.95112	5.96081	53.4625	2.63582e-13	8.50387e-12
NM_178229	IQGAP3	128239	-1.9469	6.83366	61.1932	5.17393e-15	1.99561e-13
NM_015111	N4BP3	23138	-1.94661	4.75672	34.3672	4.56357e-09	7.94762e-08
NM_000581	GPX1	2876	-1.94317	3.08796	23.2554	1.41854e-06	1.49512e-05
NM_052906	ELFN2	114794	-1.94268	4.14602	21.7972	3.03046e-06	2.96492e-05
NM_001098272	HMGCS1	3157	-1.94254	6.73737	77.3124	1.45943e-18	8.44367e-17
NM_031297	RNF208	727800	-1.94166	2.90967	20.5977	5.66639e-06	5.16585e-05
NM_001184974	PACSIN3	29763	-1.94083	3.34926	16.7915	4.17195e-05	0.000305756
NM_001166050	APBB2	323	-1.93159	2.96686	15.9294	6.57507e-05	0.000456312
NM_001199	BMP1	649	-1.9294	4.43667	29.3565	6.02139e-08	8.51486e-07
NM_139239	NFKBID	84807	-1.92803	4.88536	18.9908	1.31349e-05	0.000108597
NM_000618	IGF1	3479	-1.92757	3.70768	23.488	1.25694e-06	1.34096e-05
NM_004131	GZMB	3002	-1.92118	8.43931	33.9748	5.58301e-09	9.47615e-08
NM_014470	RND1	27289	-1.9182	2.55723	16.3563	5.24823e-05	0.00037482
NM_032551	KISS1R	84634	-1.90661	2.47905	14.3173	0.000154443	0.000966494
NM_015160	PMPCA	23203	-1.90391	3.74152	19.9602	7.90707e-06	6.96586e-05
NM_001167928	IL1RAP	3556	-1.90283	4.6575	42.8966	5.77106e-11	1.33556e-09
NM_005417	SRC	6714	-1.90016	2.60047	15.8439	6.87881e-05	0.000473839
NM_007350	PHLDA1	22822	-1.89392	7.20014	77.0581	1.65998e-18	9.51246e-17
NM_015448	DPCD	25911	-1.88168	3.50505	15.6184	7.74979e-05	0.00052899
NM_021798	IL21R	50615	-1.87993	5.6738	44.2909	2.83031e-11	6.85906e-10
NM_152353	CLDND2	125875	-1.87554	3.55531	20.8633	4.93248e-06	4.59067e-05
NM_001039775	AIM1L	55057	-1.87365	3.69063	20.8075	5.07843e-06	4.70107e-05
NM_001207017	SMTN	6525	-1.87086	5.78512	40.2344	2.25244e-10	4.70589e-09
NM_003088	FSCN1	6624	-1.86932	5.67136	22.6416	1.95212e-06	1.9993e-05
NM_014918	CHSY1	22856	-1.85901	7.03574	80.4597	2.96694e-19	1.79418e-17
NM_001128843	TNIP3	79931	-1.85885	5.089	24.246	8.47838e-07	9.37764e-06
NM_005165	ALDOC	230	-1.85805	6.39252	58.5674	1.96445e-14	7.03576e-13
NM_000709	BCKDHA	593	-1.85476	5.45372	35.9702	2.00357e-09	3.66428e-08
NM_024671	ZNF768	79724	-1.85392	4.67429	38.2075	6.36065e-10	1.26102e-08
NM_015473	HEATR5A	25938	-1.85224	5.24241	45.1044	1.86805e-11	4.69314e-10
NM_002629	PGAM1	5223	-1.84986	7.33742	60.8383	6.19612e-15	2.34579e-13
NM_030648	SETD7	80854	-1.84359	5.19355	39.4116	3.43258e-10	7.03708e-09
NM_001161407	NDFIP2	54602	-1.84174	8.64792	41.1915	1.38025e-10	2.9874e-09
NM_012182	FOXB1	27023	-1.83998	4.41663	25.3657	4.74278e-07	5.54661e-06
NM_004184	WARS	7453	-1.83818	8.57407	102.166	5.10467e-24	4.72535e-22
NM_001098526	AMICA1	120425	-1.83741	8.66933	72.4736	1.6928e-17	8.63183e-16
NM_001164623	AGO2	27161	-1.83526	7.94051	84.0528	4.81727e-20	3.11672e-18
NM_016133	INSIG2	51141	-1.83151	4.50989	31.7169	1.78362e-08	2.77672e-07
NM_002923	RGS2	5997	-1.83015	3.96203	20.2551	6.77709e-06	6.05011e-05
NM_020795	NLGN2	57555	-1.82837	4.0956	25.1025	5.43632e-07	6.28441e-06
NM_001113546	LIMA1	51474	-1.82804	8.24735	60.0319	9.33314e-15	3.47725e-13
NM_001166131	EME1	146956	-1.81747	5.89292	20.9419	4.73427e-06	4.42674e-05
NM_001243878	FHL3	2275	-1.81703	4.12125	18.863	1.40449e-05	0.000115252
NM_024592	SRD5A3	79644	-1.80839	5.01067	17.197	3.36974e-05	0.000251248
NM_017688	BSPRY	54836	-1.80766	4.20939	28.4512	9.60886e-08	1.28624e-06
NM_001826	CKS1B	1163	-1.80002	4.27064	25.4474	4.54605e-07	5.33208e-06
NM_000960	PTGIR	5739	-1.79829	5.90639	34.2647	4.81032e-09	8.33886e-08
NM_173540	FUT11	170384	-1.798	4.60182	23.3344	1.36142e-06	1.44346e-05
NM_032782	HAVCR2	84868	-1.79725	6.70996	61.9816	3.46685e-15	1.39532e-13
NM_001008222	ZDHHC9	51114	-1.79581	5.55326	50.1962	1.39119e-12	4.07337e-11
NM_003777	DNAH11	8701	-1.7954	3.61223	20.4929	5.9854e-06	5.41159e-05
NM_021727	FADS3	3995	-1.7938	4.30945	26.1572	3.1472e-07	3.84501e-06
NM_006869	ADAP1	11033	-1.79176	5.31446	37.8471	7.65103e-10	1.49955e-08
NM_003152	STAT5A	6776	-1.79176	7.20691	42.9806	5.52851e-11	1.28436e-09
NM_001127714	HIVEP3	59269	-1.79129	11.4008	64.5678	9.32665e-16	3.89712e-14
NM_001004314	ZNF788	388507	-1.78941	3.10141	23.9247	1.00179e-06	1.091e-05
NM_001178091	BCAT1	586	-1.78941	3.89933	22.1872	2.47321e-06	2.46788e-05
NM_001135239	LDHA	3939	-1.78701	6.61148	22.6181	1.97611e-06	2.02043e-05
NM_032525	TUBB6	84617	-1.78695	4.68531	23.8221	1.0566e-06	1.14242e-05
NM_002824	PTMS	5763	-1.78454	8.1521	89.8498	2.5694e-21	1.82959e-19
NM_001195291	SERPINB6	5269	-1.78103	4.64413	26.6848	2.39503e-07	2.98671e-06
NM_000158	GBE1	2632	-1.78069	4.50957	28.9939	7.26064e-08	1.00778e-06
NM_006143	GPR19	2842	-1.77996	4.44089	30.8465	2.79272e-08	4.2062e-07
NM_021979	HSPA2	3306	-1.77835	6.0337	41.5892	1.12615e-10	2.46402e-09
NM_000365	TPI1	7167	-1.77825	6.54366	32.0971	1.4666e-08	2.31614e-07
NM_006673	ARID5A	10865	-1.77479	8.12929	69.2316	8.75545e-17	4.19773e-15
NM_014059	RGCC	28984	-1.77418	5.85659	26.9777	2.05821e-07	2.61271e-06
NM_006145	DNAJB1	3337	-1.77226	9.73949	67.8055	1.80449e-16	8.32e-15
NM_001039550	DNAJB2	3300	-1.77129	4.60377	32.4673	1.21213e-08	1.9475e-07
NM_001122957	BCKDK	10295	-1.76646	4.45908	14.9318	0.000111469	0.000733018
NM_001095	ASIC1	41	-1.7662	4.23344	24.6881	6.73979e-07	7.62281e-06
NM_005438	FOSL1	8061	-1.76421	4.13933	26.6971	2.37979e-07	2.97078e-06
NM_001111307	PDE4A	5141	-1.76206	7.08717	59.4648	1.24504e-14	4.56791e-13
NM_005349	RBPJ	3516	-1.76079	6.2222	58.3074	2.24196e-14	7.95863e-13
NM_001145368	PTPN3	5774	-1.7606	3.86578	21.4032	3.72152e-06	3.55717e-05
NM_207306	TP73-AS1	57212	-1.75767	4.27346	30.0311	4.25183e-08	6.17953e-07
NM_000930	PLAT	5327	-1.75525	4.1392	26.1287	3.19401e-07	3.8825e-06
NM_001168370	CUL7	9820	-1.75483	5.9045	22.4402	2.16792e-06	2.19602e-05
NM_014674	EDEM1	9695	-1.7538	7.93735	61.4563	4.52679e-15	1.77444e-13
NM_013351	TBX21	30009	-1.75284	5.50752	43.4716	4.30148e-11	1.00904e-09
NM_001136494	C1orf198	84886	-1.7453	3.44902	20.5585	5.78369e-06	5.25687e-05
NM_031924	RSPH3	83861	-1.74499	4.66899	32.916	9.62297e-09	1.56069e-07
NM_015435	RNF19A	25897	-1.74011	7.61452	46.3596	9.84237e-12	2.55817e-10
NM_001004307	C1orf228	339541	-1.73952	4.95897	24.4257	7.72323e-07	8.62164e-06
NM_000130	F5	2153	-1.73826	9.59849	46.025	1.16754e-11	3.00861e-10
NM_004090	DUSP3	1845	-1.7375	4.21975	33.0413	9.02238e-09	1.47521e-07
NM_016946	F11R	50848	-1.73552	4.83566	27.5972	1.49394e-07	1.94357e-06
NM_203434	IER5L	389792	-1.73292	6.14663	23.1688	1.48385e-06	1.5541e-05
NM_001605	AARS	16	-1.73284	7.46774	61.2136	5.12076e-15	1.98145e-13
NM_000175	GPI	2821	-1.7267	8.10078	59.2613	1.38064e-14	5.01952e-13
NM_001004023	DYRK3	8444	-1.72411	3.34966	18.9902	1.31392e-05	0.000108597
NM_139164	STARD4	134429	-1.71538	5.45059	36.2743	1.71409e-09	3.19308e-08
NM_001257291	SLC9A7	84679	-1.71279	4.40664	16.1953	5.71367e-05	0.000403511
NM_020771	HACE1	57531	-1.71158	4.20911	29.9084	4.52951e-08	6.56724e-07
NM_005735	ACTR1B	10120	-1.70831	6.61307	55.2323	1.07095e-13	3.55036e-12
NM_002332	LRP1	4035	-1.7068	3.16288	17.0242	3.69065e-05	0.00027214
NM_001130845	BCL6	604	-1.70612	6.70104	44.716	2.27784e-11	5.66354e-10
NM_001098500	KIAA1217	56243	-1.70439	3.55245	14.4297	0.000145491	0.000919078
NM_004419	DUSP5	1847	-1.70223	6.81748	34.8489	3.56317e-09	6.27807e-08
NM_001003801	SMARCD3	6604	-1.70157	2.71513	18.6612	1.5613e-05	0.000126694
NM_001135999	RUSC2	9853	-1.7004	3.71389	17.7295	2.54649e-05	0.000197197
NM_002188	IL13	3596	-1.69976	3.19935	17.691	2.59847e-05	0.000200064
NM_003204	NFE2L1	4779	-1.69956	8.88969	83.1176	7.73143e-20	4.89684e-18
NM_003129	SQLE	6713	-1.69636	6.14629	55.9181	7.55556e-14	2.53977e-12
NM_001161441	SH2D2A	9047	-1.69396	7.76874	76.5054	2.19611e-18	1.22352e-16
NM_002727	SRGN	5552	-1.69362	7.02056	40.5725	1.89457e-10	4.00691e-09
NM_000289	PFKM	5213	-1.69286	4.04212	28.8707	7.73763e-08	1.06539e-06
NM_016584	IL23A	51561	-1.68545	6.67296	29.5266	5.51555e-08	7.88972e-07
NM_000137	FAH	2184	-1.68307	3.99354	28.4232	9.74924e-08	1.30214e-06
NM_002461	MVD	4597	-1.68204	4.74754	26.6232	2.47258e-07	3.08023e-06
NM_022117	TSPYL2	64061	-1.68012	6.41333	29.0056	7.2171e-08	1.00352e-06
NM_001252	CD70	970	-1.67098	4.06837	26.8253	2.22698e-07	2.80622e-06
NM_001134476	LRRC8B	23507	-1.67042	7.47781	56.9695	4.42616e-14	1.5175e-12
NM_001661	ARL4D	379	-1.66941	2.9236	16.0688	6.10807e-05	0.000427352
NR_037182	LOC653513	653513	-1.66904	4.58896	22.0278	2.68729e-06	2.67043e-05
NM_207418	FAM72D	728833	-1.66529	4.15661	15.9909	6.36483e-05	0.000443533
NM_016049	EMC9	51016	-1.66401	3.29066	14.7378	0.000123544	0.000803639
NM_007019	UBE2C	11065	-1.66301	5.57087	23.4761	1.26476e-06	1.34691e-05
NM_016459	MZB1	51237	-1.65599	4.42931	23.1861	1.47055e-06	1.54286e-05
NM_001003828	PARVB	29780	-1.6555	4.32677	25.7851	3.81617e-07	4.55593e-06
NM_012256	ZNF212	7988	-1.65455	5.97576	44.0178	3.25409e-11	7.81632e-10
NM_024837	ATP8B4	79895	-1.65123	5.0123	31.6405	1.85516e-08	2.87694e-07
NM_000291	PGK1	5230	-1.65112	7.34699	61.5274	4.36624e-15	1.7284e-13
NM_001010989	HERPUD1	9709	-1.65095	6.73401	46.0588	1.14757e-11	2.96349e-10
NM_001198810	SLC43A1	8501	-1.65003	4.19495	14.7208	0.000124666	0.000807444
NM_032865	TNS4	84951	-1.64577	5.29437	39.8258	2.77659e-10	5.75104e-09
NM_152350	C17orf76-AS1	125144	-1.64513	4.77697	28.7984	8.0317e-08	1.10084e-06
NM_006461	SPAG5	10615	-1.63961	8.12988	36.144	1.8326e-09	3.37727e-08
NM_001430	EPAS1	2034	-1.63803	4.40937	18.8564	1.40941e-05	0.000115458
NM_016441	CRIM1	51232	-1.63079	4.40996	29.3659	5.99225e-08	8.48362e-07
NM_004851	NAPSA	9476	-1.62538	3.73464	18.576	1.63266e-05	0.000132217
NM_004947	DOCK3	1795	-1.61755	4.79358	25.6813	4.02707e-07	4.76517e-06
NM_007034	DNAJB4	11080	-1.61615	3.7939	19.4411	1.03751e-05	8.84233e-05
NR_024403	LOC730101	730101	-1.61501	3.07265	16.5122	4.83381e-05	0.00034895
NM_001037631	CTLA4	1493	-1.61482	6.6413	52.6227	4.04194e-13	1.27332e-11
NM_001144961	NFKBIL1	4795	-1.61341	5.25899	35.8317	2.15117e-09	3.90455e-08
NM_001042422	SLC16A3	9123	-1.60333	5.97616	24.4605	7.58501e-07	8.47521e-06
NM_001423	EMP1	2012	-1.60323	3.83966	19.401	1.05949e-05	8.99461e-05
NM_001790	CDC25C	995	-1.60264	5.41962	26.7376	2.33047e-07	2.91526e-06
NM_014367	FAM162A	26355	-1.59253	4.96151	28.0497	1.18239e-07	1.55848e-06
NM_002047	GARS	2617	-1.59172	6.86739	47.1348	6.62692e-12	1.76434e-10
NM_001206796	PKM	5315	-1.59108	10.4355	49.2507	2.25249e-12	6.42334e-11
NM_001018073	PCK2	5106	-1.58626	5.71216	30.2834	3.7331e-08	5.49194e-07
NM_012291	ESPL1	9700	-1.58306	7.13689	41.2702	1.32574e-10	2.87459e-09
NM_001258357	HPCAL1	3241	-1.58268	7.11164	44.3388	2.76183e-11	6.74373e-10
NM_017758	ALKBH5	54890	-1.57935	8.17877	66.2132	4.04688e-16	1.75813e-14
NM_005733	KIF20A	10112	-1.57796	6.0754	16.3998	5.12895e-05	0.000367829
NM_002908	REL	5966	-1.57642	7.5586	45.0491	1.92151e-11	4.81738e-10
NM_001987	ETV6	2120	-1.57609	8.3279	67.7521	1.85402e-16	8.48336e-15
NM_001243	TNFRSF8	943	-1.57355	5.19433	26.1395	3.17618e-07	3.86473e-06
NM_001039847	GPX4	2879	-1.57285	4.69117	23.0462	1.58156e-06	1.64357e-05
NM_014598	SOCS7	30837	-1.57162	5.58919	37.1912	1.07098e-09	2.05226e-08
NM_052871	LINC00152	112597	-1.56328	5.29041	25.5725	4.26062e-07	5.02669e-06
NM_001135811	FAM60A	58516	-1.56041	6.65996	52.0975	5.28109e-13	1.62124e-11
NM_001083116	PRF1	5551	-1.55732	8.01474	63.6536	1.48339e-15	6.09255e-14
NM_032701	SUV420H2	84787	-1.55681	4.5539	25.5601	4.28806e-07	5.04424e-06
NM_025195	TRIB1	10221	-1.55482	5.94595	42.7321	6.27743e-11	1.44995e-09
NM_000302	PLOD1	5351	-1.55362	4.19889	20.8344	5.00752e-06	4.64614e-05
NM_012081	ELL2	22936	-1.55157	8.00395	51.8273	6.06037e-13	1.85103e-11
NM_030624	KLHL15	80311	-1.5513	5.70277	42.0477	8.90742e-11	2.00359e-09
NM_006137	CD7	924	-1.54974	7.23184	52.7288	3.82943e-13	1.20954e-11
NM_001005290	PSRC1	84722	-1.54802	5.82883	29.0307	7.12405e-08	9.93405e-07
NM_001193268	EML2	24139	-1.53878	4.12991	25.7998	3.78733e-07	4.52599e-06
NM_019613	WDR45B	56270	-1.53493	7.26842	57.7769	2.936e-14	1.02709e-12
NM_004753	DHRS3	9249	-1.53433	6.47188	34.2033	4.96435e-09	8.54664e-08
NM_004417	DUSP1	1843	-1.53411	5.08652	29.0043	7.2216e-08	1.00352e-06
NM_025194	ITPKC	80271	-1.53121	4.19978	18.3181	1.86924e-05	0.000149984
NM_001171166	CAMTA2	23125	-1.52563	8.52881	51.7142	6.41959e-13	1.94593e-11
NM_006809	TOMM34	10953	-1.52503	5.61014	29.4098	5.85795e-08	8.32285e-07
NM_007136	ZNF80	7634	-1.52399	4.2807	14.7349	0.000123736	0.000804019
NM_002970	SAT1	6303	-1.52382	6.51725	47.4244	5.71678e-12	1.54597e-10
NM_001517	GTF2H4	2968	-1.52149	3.74908	19.7758	8.70761e-06	7.59329e-05
NM_001008544	NUP35	129401	-1.52142	2.67161	15.1641	9.8558e-05	0.000656726
NM_015123	FRMD4B	23150	-1.52123	7.96922	60.3383	7.98782e-15	3.00392e-13
NM_001012661	SLC3A2	6520	-1.52072	7.36478	56.459	5.73833e-14	1.95071e-12
NM_001114735	BCL2A1	597	-1.52029	6.13906	29.2367	6.40547e-08	9.0156e-07
NM_001024844	CD82	3732	-1.51843	5.46823	24.3636	7.97628e-07	8.87943e-06
NM_001171251	C17orf53	78995	-1.51787	4.30704	21.5619	3.42584e-06	3.30872e-05
NM_025258	VWA7	80737	-1.5139	3.0505	14.9934	0.000107889	0.000711024
NM_080745	TRIM69	140691	-1.51254	4.25422	21.8377	2.9671e-06	2.90766e-05
NM_018266	TMEM39A	55254	-1.50787	4.91101	34.2386	4.87511e-09	8.42918e-08
NM_014330	PPP1R15A	23645	-1.50592	9.97725	35.2605	2.88417e-09	5.13434e-08
NM_015352	POFUT1	23509	-1.50404	6.643	50.4232	1.23924e-12	3.6462e-11
NM_001142555	ADCK4	79934	-1.49957	4.07617	19.8115	8.54656e-06	7.46908e-05
NM_001127240	BBC3	27113	-1.49821	4.89569	24.9243	5.96248e-07	6.83356e-06
NM_001174156	SAMD8	142891	-1.49579	3.93331	18.1559	2.03538e-05	0.000161782
NM_001145638	GPSM1	26086	-1.49097	4.23562	17.118	3.5128e-05	0.000260784
NM_004354	CCNG2	901	-1.48789	4.46012	17.36	3.09271e-05	0.000233457
NM_005030	PLK1	5347	-1.48615	7.33898	26.9685	2.06796e-07	2.62232e-06
NM_003954	MAP3K14	9020	-1.48542	7.96415	32.1879	1.39962e-08	2.21619e-07
NM_004599	SREBF2	6721	-1.48511	8.04518	46.4299	9.49566e-12	2.48415e-10
NM_021058	HIST1H2BJ	8970	-1.48379	7.60225	17.5902	2.74002e-05	0.000209755
NM_006062	SMYD5	10322	-1.48359	4.82255	24.3677	7.95932e-07	8.87697e-06
NM_001037954	DIXDC1	85458	-1.47842	6.38754	28.2701	1.05514e-07	1.4015e-06
NM_030962	SBF2	81846	-1.47754	5.39859	28.2118	1.08741e-07	1.43959e-06
NM_001221	CAMK2D	817	-1.4773	7.80674	54.5125	1.54466e-13	5.06497e-12
NM_020786	PDP2	57546	-1.47576	6.04649	37.3618	9.81238e-10	1.89538e-08
NM_152686	DNAJC18	202052	-1.47522	5.8244	30.3611	3.58642e-08	5.30209e-07
NM_006463	STAMBP	10617	-1.47361	7.5485	51.338	7.7755e-13	2.34512e-11
NM_001134367	SLC6A6	6533	-1.47104	5.85503	21.4216	3.68597e-06	3.53442e-05
NM_001277077	HOMER1	9456	-1.47092	4.35758	17.3453	3.11667e-05	0.000234853
NM_018498	PPP4R1L	55370	-1.47032	4.09034	19.4605	1.02699e-05	8.75892e-05
NM_032608	MYO18B	84700	-1.4689	4.73638	23.2569	1.41741e-06	1.49512e-05
NM_001172735	PPP1R16B	26051	-1.46701	8.15467	52.1775	5.07043e-13	1.56455e-11
NM_001040409	MTHFD2	10797	-1.46569	4.73529	20.903	4.83143e-06	4.50744e-05
NM_003901	SGPL1	8879	-1.46234	5.71848	29.3018	6.19372e-08	8.74826e-07
NM_024524	ATP13A3	79572	-1.45954	6.24762	28.2018	1.09301e-07	1.44542e-06
NM_025252	RAPH1	65059	-1.45692	4.32659	22.2884	2.34623e-06	2.3526e-05
NM_031966	CCNB1	891	-1.45353	6.54016	26.7054	2.36953e-07	2.96105e-06
NM_001166278	DLG3	1741	-1.45323	6.45427	31.0332	2.53655e-08	3.84444e-07
NM_003797	EED	8726	-1.45168	4.53012	21.6483	3.27496e-06	3.18086e-05
NM_020205	OTUD7B	56957	-1.4495	6.57856	39.0609	4.1078e-10	8.33717e-09
NM_000821	GGCX	2677	-1.44917	2.78055	14.4724	0.000142229	0.000904167
NM_001191	BCL2L1	598	-1.44156	7.29953	56.1256	6.79871e-14	2.29175e-12
NM_000595	LTA	4049	-1.44016	8.0239	46.704	8.25593e-12	2.174e-10
NM_002205	ITGA5	3678	-1.43902	6.92885	49.1854	2.32883e-12	6.60971e-11
NM_001008541	MXI1	4601	-1.4389	8.13901	32.3459	1.29032e-08	2.06211e-07
NM_020862	LRFN1	57622	-1.43684	5.6436	31.9843	1.55423e-08	2.44492e-07
NM_001130677	C17orf96	100170841	-1.43429	5.20803	18.4636	1.73183e-05	0.000139777
NM_003864	SAP30	8819	-1.43325	5.42391	22.2227	2.42783e-06	2.4246e-05
NM_000034	ALDOA	226	-1.42812	7.72017	37.521	9.04325e-10	1.75527e-08
NM_001010858	RNF187	149603	-1.42767	7.55609	49.5087	1.97491e-12	5.64514e-11
NM_001014763	ETFB	2109	-1.42658	6.42316	26.9824	2.05319e-07	2.60909e-06
NM_001243137	PDE8A	5151	-1.42652	4.54728	25.1345	5.34685e-07	6.18692e-06
NM_182491	ZFAND2A	90637	-1.42114	4.44247	16.3085	5.38226e-05	0.000383029
NM_001242884	ZBTB17	7709	-1.41938	7.1224	45.3146	1.67795e-11	4.25104e-10
NM_006513	SARS	6301	-1.4138	8.57984	47.9275	4.42278e-12	1.20963e-10
NM_001255	CDC20	991	-1.41334	5.67165	15.6075	7.7946e-05	0.000531145
NM_022772	EPS8L2	64787	-1.41187	4.75653	22.6003	1.99454e-06	2.03755e-05
NM_001242767	MTHFD1L	25902	-1.41134	6.80565	32.2263	1.37223e-08	2.17856e-07
NM_001204106	BCL2L11	10018	-1.41126	6.3048	24.8712	6.12914e-07	6.99143e-06
NM_002161	IARS	3376	-1.4065	6.87778	36.3639	1.63708e-09	3.0591e-08
NM_003575	ZNF282	8427	-1.40249	5.56301	31.0061	2.57217e-08	3.89351e-07
NM_022060	ABHD4	63874	-1.40244	3.91408	17.1984	3.3672e-05	0.000251214
NM_030811	MRPS26	64949	-1.40112	5.602	31.7391	1.76337e-08	2.75232e-07
NM_003670	BHLHE40	8553	-1.39738	10.2218	38.4077	5.74057e-10	1.14185e-08
NM_002641	PIGA	5277	-1.3959	3.62926	19.7712	8.72896e-06	7.60639e-05
NM_144778	MBNL2	10150	-1.39507	5.52592	25.8419	3.70558e-07	4.45929e-06
NM_021178	CCNB1IP1	57820	-1.39359	5.13391	21.6397	3.28967e-06	3.19257e-05
NM_001077397	IRF2BP2	359948	-1.39326	7.82753	31.1568	2.38009e-08	3.63016e-07
NM_001039888	ANKRD34A	284615	-1.39212	4.31394	17.4654	2.92591e-05	0.000222466
NM_001964	EGR1	1958	-1.39106	9.70249	36.208	1.77341e-09	3.29341e-08
NM_017872	THG1L	54974	-1.38985	4.9473	22.0403	2.6699e-06	2.65533e-05
NM_001002914	KCTD11	147040	-1.38597	5.63473	15.7667	7.16523e-05	0.000492723
NM_018664	BATF3	55509	-1.3857	5.31847	16.1637	5.80979e-05	0.000409578
NM_002079	GOT1	2805	-1.38443	4.82329	17.727	2.54985e-05	0.000197244
NM_001136199	GRAMD1A	57655	-1.38284	6.10411	21.6494	3.27311e-06	3.18086e-05
NM_004421	DVL1	1855	-1.38073	4.117	16.4969	4.87307e-05	0.000350943
NM_001128431	SLC39A14	23516	-1.3755	4.73862	19.2877	1.1243e-05	9.46807e-05
NM_000924	PDE1B	5153	-1.3753	5.38114	26.1253	3.19958e-07	3.88534e-06
NM_000201	ICAM1	3383	-1.37183	6.71636	35.0197	3.26386e-09	5.75913e-08
NM_024958	NRSN2	80023	-1.37051	3.36783	14.7284	0.00012416	0.000805735
NM_001201329	PPP1R3B	79660	-1.3679	5.97528	27.0275	2.00582e-07	2.55699e-06
NM_005224	ARID3A	1820	-1.36675	6.20111	30.4047	3.50681e-08	5.19716e-07
NM_001407	CELSR3	1951	-1.36631	6.16703	32.2849	1.33147e-08	2.12224e-07
NM_001128219	VGLL4	9686	-1.36467	4.55944	20.0409	7.58023e-06	6.69347e-05
NM_015447	CAMSAP1	157922	-1.36457	8.62282	44.2898	2.83183e-11	6.85906e-10
NM_022041	GAN	8139	-1.36324	4.36841	18.1621	2.02879e-05	0.000161364
NM_004580	RAB27A	5873	-1.35474	5.25412	22.9121	1.69582e-06	1.75927e-05
NM_004331	BNIP3L	665	-1.35268	7.55251	36.1758	1.80299e-09	3.33572e-08
NM_003045	SLC7A1	6541	-1.35209	7.7327	45.9606	1.20655e-11	3.10249e-10
NM_002014	FKBP4	2288	-1.34599	6.43202	35.5163	2.52924e-09	4.54282e-08
NM_015662	IFT172	26160	-1.34158	3.81751	19.0046	1.30406e-05	0.00010793
NM_025049	PIF1	80119	-1.33672	5.05944	15.9384	6.54386e-05	0.000454407
NM_001099409	EHBP1L1	254102	-1.33491	7.3918	39.0169	4.20156e-10	8.51206e-09
NM_016626	MEX3C	51320	-1.33161	7.24033	36.7474	1.34471e-09	2.54839e-08
NR_024458	TPT1-AS1	100190939	-1.33077	3.74168	15.0782	0.000103147	0.000683517
NM_001271696	ABCB7	22	-1.32967	4.83571	19.6101	9.49658e-06	8.18638e-05
NM_020928	ZSWIM6	57688	-1.32815	4.80705	25.8958	3.60355e-07	4.35393e-06
NM_001272049	TRAP1	10131	-1.32678	6.07019	14.6276	0.000130982	0.000843358
NM_173854	SLC41A1	254428	-1.32294	6.43253	28.9189	7.54746e-08	1.04636e-06
NM_013335	GMPPA	29926	-1.31814	4.14106	16.2781	5.4692e-05	0.000388526
NM_005436	CCDC6	8030	-1.316	8.62301	34.1234	5.17248e-09	8.85428e-08
NM_001161587	GYS1	2997	-1.31585	6.74258	30.7919	2.87234e-08	4.32071e-07
NM_001031848	SERPINB8	5271	-1.31305	3.42923	15.1621	9.86647e-05	0.000657073
NM_000417	IL2RA	3559	-1.31185	10.1344	37.6038	8.66759e-10	1.68507e-08
NM_207311	CCDC64	92558	-1.309	8.0073	32.3056	1.31735e-08	2.10251e-07
NM_001260502	SRP68	6730	-1.3088	7.60392	37.2215	1.05445e-09	2.0238e-08
NM_005194	CEBPB	1051	-1.30809	7.25263	17.871	2.36399e-05	0.000185434
NM_000837	GRINA	2907	-1.30596	4.55041	17.1954	3.3725e-05	0.000251298
NM_001201478	EIF2D	1939	-1.30557	6.56521	34.0747	5.30357e-09	9.06579e-08
NM_030971	SFXN3	81855	-1.30041	5.27179	19.6928	9.09412e-06	7.88506e-05
NM_001105237	CORO1C	23603	-1.29927	6.19464	28.5551	9.10686e-08	1.22586e-06
NM_001143976	WEE1	7465	-1.29638	7.07112	33.1491	8.53562e-09	1.39942e-07
NM_001135860	PHPT1	29085	-1.29626	5.50536	23.4801	1.26215e-06	1.34532e-05
NM_001270949	TNFRSF11A	8792	-1.29615	4.1482	14.4639	0.000142874	0.000906702
NM_001001479	SLC35E4	339665	-1.29508	4.79145	16.3827	5.17566e-05	0.000370517
NM_001109	ADAM8	101	-1.29504	6.3962	27.5989	1.4926e-07	1.94357e-06
NM_004747	DLG5	9231	-1.29301	4.43531	17.5746	2.76249e-05	0.00021134
NM_015946	PELO	53918	-1.29191	6.00687	31.35	2.1546e-08	3.31566e-07
NM_001160167	PRR5L	79899	-1.29145	3.96172	16.111	5.97372e-05	0.00041917
NM_030928	CDT1	81620	-1.28994	6.4903	17.1119	3.52413e-05	0.000261464
NM_001253775	CREB3L2	64764	-1.28874	8.07292	35.0665	3.18633e-09	5.63058e-08
NM_003680	YARS	8565	-1.28678	8.4608	45.4569	1.56038e-11	3.96991e-10
NM_016453	NCKIPSD	51517	-1.2851	6.02578	23.5887	1.19285e-06	1.28053e-05
NM_001145459	HOPX	84525	-1.28368	4.98629	18.3178	1.86951e-05	0.000149984
NM_001005845	ADAM9	8754	-1.28298	4.4619	19.4175	1.05043e-05	8.92716e-05
NM_001267562	CREM	1390	-1.28182	6.87114	38.0775	6.79894e-10	1.34129e-08
NR_015441	LOC652276	652276	-1.27742	7.20179	36.804	1.30625e-09	2.48331e-08
NM_005542	INSIG1	3638	-1.27224	6.28929	27.8115	1.33728e-07	1.75113e-06
NM_001015881	TSC22D3	1831	-1.26342	5.86942	16.3373	5.30098e-05	0.000378139
NM_001136139	TCF3	6929	-1.26297	5.96411	14.8746	0.000114903	0.000753278
NM_018180	DHX32	55760	-1.2626	4.99273	16.0662	6.11667e-05	0.000427705
NM_001129	AEBP1	165	-1.26143	5.14465	22.3027	2.32878e-06	2.34404e-05
NM_001242924	ZNF410	57862	-1.26126	4.76894	21.4052	3.71761e-06	3.55626e-05
NM_000178	GSS	2937	-1.25853	5.6773	26.9233	2.11693e-07	2.67596e-06
NM_016545	IER5	51278	-1.25235	8.22171	32.248	1.35695e-08	2.15714e-07
NM_001199775	CPD	1362	-1.24941	6.19456	34.3733	4.54928e-09	7.93421e-08
NM_000786	CYP51A1	1595	-1.24807	4.52903	20.6251	5.58587e-06	5.09631e-05
NM_005689	ABCB6	10058	-1.2445	5.62338	25.7393	3.90786e-07	4.65156e-06
NR_002594	SLC7A5P2	387254	-1.24405	5.97538	22.7351	1.85944e-06	1.91579e-05
NM_001042535	AGAP3	116988	-1.24278	5.00626	17.7183	2.56156e-05	0.000197982
NM_025092	ATHL1	80162	-1.24126	8.10594	41.1751	1.39184e-10	3.00707e-09
NM_001078174	SLC29A1	2030	-1.24043	4.777	16.0503	6.16822e-05	0.000431059
NM_001201483	ENO1	2023	-1.23999	9.73795	33.8264	6.02541e-09	1.01554e-07
NM_001098796	TOX2	84969	-1.23703	4.22935	18.861	1.406e-05	0.000115258
NM_005723	TSPAN5	10098	-1.23575	4.96124	18.7286	1.50708e-05	0.00012279
NM_001145443	PFKFB3	5209	-1.23501	7.4692	40.1884	2.3061e-10	4.80965e-09
NM_000878	IL2RB	3560	-1.23401	8.27253	42.2124	8.1881e-11	1.86038e-09
NM_015691	WWC3	55841	-1.23302	7.2563	31.8177	1.69342e-08	2.64658e-07
NM_014865	NCAPD2	9918	-1.23156	7.97681	33.2332	8.17439e-09	1.34386e-07
NM_001244974	PPP1CC	5501	-1.22865	6.38409	20.4435	6.14168e-06	5.53625e-05
NM_001252406	ZBTB7B	51043	-1.22838	7.46335	36.5108	1.5182e-09	2.85469e-08
NM_022752	ZNF574	64763	-1.22694	5.19152	16.7568	4.24904e-05	0.000311027
NM_001024463	PPIP5K1	9677	-1.22691	4.91525	16.7982	4.1573e-05	0.000304869
NM_001164440	ANKRD33B	651746	-1.22425	5.77895	24.6755	6.78402e-07	7.66563e-06
NR_002473	LOC440354	440354	-1.22167	4.81661	14.3846	0.000149014	0.000936439
NM_014238	KSR1	8844	-1.2209	6.5214	30.1587	3.98099e-08	5.83523e-07
NM_001242779	FYN	2534	-1.22029	7.80449	42.2061	8.21426e-11	1.86159e-09
NM_194449	PHLPP1	23239	-1.22005	5.36162	20.6257	5.58403e-06	5.09631e-05
NR_002174	CMAHP	8418	-1.2192	7.14059	35.8423	2.13949e-09	3.88921e-08
NM_001098534	BAG6	7917	-1.217	7.17271	25.3795	4.70884e-07	5.51228e-06
NM_001206974	DHPS	1725	-1.21487	5.83905	20.6815	5.42367e-06	4.98233e-05
NM_031407	HUWE1	10075	-1.20989	10.8895	35.7057	2.29494e-09	4.15297e-08
NM_001745	CAMLG	819	-1.20682	7.42566	31.6048	1.88959e-08	2.92655e-07
NM_178819	AGPAT6	137964	-1.20585	6.91914	30.6533	3.08495e-08	4.61171e-07
NM_014046	MRPS18B	28973	-1.20528	4.45909	15.5244	8.14462e-05	0.000553204
NM_001946	DUSP6	1848	-1.20528	6.51147	23.2427	1.4279e-06	1.50073e-05
NM_002569	FURIN	5045	-1.20035	8.43923	28.7684	8.15717e-08	1.11549e-06
NM_018066	GPN2	54707	-1.19684	5.12276	17.8297	2.41587e-05	0.000188906
NM_001171805	PAPD7	11044	-1.19636	4.97407	15.0796	0.000103073	0.000683407
NM_004998	MYO1E	4643	-1.19205	6.18191	21.7092	3.17265e-06	3.08897e-05
NM_015015	KDM4B	23030	-1.19105	6.66624	26.4126	2.75731e-07	3.40672e-06
NM_001064	TKT	7086	-1.19036	8.17716	33.8469	5.96232e-09	1.00773e-07
NM_033054	MYO1G	64005	-1.18745	8.86447	33.7284	6.33688e-09	1.06209e-07
NM_001261834	TBRG4	9238	-1.18502	5.34192	16.1389	5.88635e-05	0.000414247
NM_001010891	MTX3	345778	-1.18345	5.55296	19.1813	1.18874e-05	9.93138e-05
NM_001080424	KDM6B	23135	-1.18319	8.34497	36.0782	1.8956e-09	3.48802e-08
NM_004481	GALNT2	2590	-1.18057	6.41579	23.9014	1.014e-06	1.10176e-05
NM_021127	PMAIP1	5366	-1.18051	5.01674	18.2257	1.96217e-05	0.000156583
NM_018992	KCTD5	54442	-1.17747	5.39844	20.0407	7.58119e-06	6.69347e-05
NM_007235	XPOT	11260	-1.17649	7.19287	37.4671	9.29678e-10	1.80157e-08
NM_001198798	ASCC1	51008	-1.17574	5.28143	17.6239	2.69188e-05	0.000206463
NM_015036	ENDOD1	23052	-1.17487	5.43724	20.2753	6.70603e-06	5.99171e-05
NM_001256799	GAPDH	2597	-1.1745	9.0774	35.2665	2.87539e-09	5.12629e-08
NR_002578	GAS5	60674	-1.17347	5.36266	14.4391	0.000144765	0.000915451
NM_012234	RYBP	23429	-1.17027	8.60643	19.7149	8.98973e-06	7.81665e-05
NM_001031680	RUNX3	864	-1.16841	9.37152	33.5598	6.91074e-09	1.15185e-07
NM_004104	FASN	2194	-1.16816	6.90561	19.2359	1.15522e-05	9.68772e-05
NM_002610	PDK1	5163	-1.16648	5.9527	26.3129	2.90347e-07	3.56899e-06
NM_005082	TRIM25	7706	-1.1659	8.31306	32.9814	9.30452e-09	1.51312e-07
NM_002166	ID2	3398	-1.16293	8.58533	33.7709	6.19978e-09	1.04347e-07
NM_006756	TCEA1	6917	-1.15882	8.91191	25.3481	4.78619e-07	5.58111e-06
NM_006635	ZNF460	10794	-1.15418	7.05484	15.4018	8.69046e-05	0.000586545
NM_001190720	IKBKB	3551	-1.15369	8.39369	34.1552	5.08876e-09	8.73583e-08
NM_003600	AURKA	6790	-1.1512	7.32431	19.7255	8.94005e-06	7.77907e-05
NM_016607	ARMCX3	51566	-1.15087	7.14918	27.3712	1.67912e-07	2.17041e-06
NM_001698	AUH	549	-1.14887	5.57223	17.7509	2.51799e-05	0.000195367
NM_018976	SLC38A2	54407	-1.14873	8.14763	29.8719	4.61551e-08	6.68388e-07
NM_004281	BAG3	9531	-1.14798	6.56985	20.3087	6.58987e-06	5.89609e-05
NM_020716	GRAMD1B	57476	-1.14587	5.64183	15.1356	0.00010006	0.00066538
NM_001242339	PFKP	5214	-1.14104	6.9612	20.2434	6.8189e-06	6.07664e-05
NM_033161	SURF4	6836	-1.13953	7.2175	32.046	1.50564e-08	2.37157e-07
NM_004922	SEC24C	9632	-1.13922	7.7383	26.9274	2.11246e-07	2.67312e-06
NM_001211	BUB1B	701	-1.13754	7.58864	28.5109	9.31718e-08	1.25277e-06
NM_006644	HSPH1	10808	-1.13717	7.7848	31.7114	1.78865e-08	2.78096e-07
NM_014987	IGSF9B	22997	-1.13648	9.21398	17.7342	2.54014e-05	0.000196959
NM_001008744	TDP1	55775	-1.13465	6.19271	26.9454	2.09283e-07	2.65107e-06
NM_001098790	MID1IP1	58526	-1.13256	6.86779	25.0747	5.51519e-07	6.36947e-06
NM_001256012	MYH10	4628	-1.12978	6.98842	22.1005	2.58743e-06	2.57544e-05
NM_003037	SLAMF1	6504	-1.12703	6.66593	31.1102	2.43791e-08	3.70895e-07
NM_003374	VDAC1	7416	-1.12369	7.06298	23.2448	1.42635e-06	1.50041e-05
NM_004596	SNRPA	6626	-1.1206	7.52324	23.8852	1.02253e-06	1.10957e-05
NM_016371	HSD17B7	51478	-1.11961	4.30169	14.5367	0.000137452	0.000878437
NM_018303	EXOC2	55770	-1.11928	6.0033	19.9048	8.13942e-06	7.15484e-05
NM_018113	LMBR1L	55716	-1.11854	4.95885	15.9051	6.66005e-05	0.00046088
NM_001127370	CDCA7L	55536	-1.11678	5.66107	15.5012	8.24542e-05	0.000559332
NM_001145293	NGLY1	55768	-1.11622	5.43207	22.0084	2.71465e-06	2.68873e-05
NM_013241	FHOD1	29109	-1.11527	6.61447	26.1492	3.16023e-07	3.85312e-06
NM_001136157	OTUD5	55593	-1.11512	7.67781	19.5988	9.55298e-06	8.22321e-05
NM_006666	RUVBL2	10856	-1.1149	5.86553	15.1352	0.000100078	0.00066538
NM_001099952	ITPR1	3708	-1.10962	7.76907	21.721	3.15313e-06	3.07381e-05
NM_001256295	ETS2	2114	-1.1094	8.53067	39.5145	3.25637e-10	6.72164e-09
NM_006948	HSPA13	6782	-1.10783	5.40901	16.3568	5.24676e-05	0.00037482
NM_001042410	ANKZF1	55139	-1.10659	7.81022	29.201	6.52459e-08	9.16184e-07
NM_001161546	PROB1	389333	-1.10609	5.9257	15.0912	0.00010244	0.000679583
NM_001258214	IL12RB2	3595	-1.10099	6.76007	25.1429	5.32357e-07	6.16592e-06
NM_001271969	HSP90AB1	3326	-1.09826	11.8201	20.3976	6.29082e-06	5.65375e-05
NM_001080452	GPR108	56927	-1.09564	5.85203	17.5506	2.79762e-05	0.00021362
NM_022490	POLR1E	64425	-1.09383	6.348	24.0645	9.31635e-07	1.02106e-05
NM_001130112	RFC5	5985	-1.09341	6.48308	22.9182	1.69047e-06	1.75523e-05
NM_004638	PRRC2A	7916	-1.09176	9.97311	15.3444	8.95862e-05	0.000602616
NM_002616	PER1	5187	-1.09138	6.2829	22.0022	2.7234e-06	2.69296e-05
NM_152230	IPMK	253430	-1.08938	4.54909	15.6104	7.7826e-05	0.00053075
NM_001134830	AHI1	54806	-1.08831	7.4769	22.5901	2.00513e-06	2.04663e-05
NM_007353	GNA12	2768	-1.08558	6.69703	26.2465	3.00505e-07	3.68632e-06
NM_001258446	TOP1MT	116447	-1.08487	5.38677	16.3984	5.13293e-05	0.000367896
NM_014822	SEC24D	9871	-1.08254	6.44084	20.3851	6.33215e-06	5.68241e-05
NM_014646	LPIN2	9663	-1.08045	8.72538	31.0872	2.46691e-08	3.74833e-07
NM_000480	AMPD3	272	-1.07894	6.52785	23.1689	1.48378e-06	1.5541e-05
NM_021137	TNFAIP1	7126	-1.07577	4.2572	14.5232	0.000138443	0.00088336
NM_004295	TRAF4	9618	-1.07482	5.46095	14.8158	0.000118539	0.000774849
NM_001145426	CSDA	8531	-1.0724	6.96799	24.2162	8.61056e-07	9.50638e-06
NM_006933	SLC5A3	6526	-1.06979	8.26699	19.7815	8.68195e-06	7.5764e-05
NM_001127460	PAN2	9924	-1.06898	5.65606	17.6293	2.68425e-05	0.00020601
NM_015341	NCAPH	23397	-1.06894	7.7781	20.8569	4.94914e-06	4.60262e-05
NM_018320	RNF121	55298	-1.0677	4.74147	15.0147	0.000106675	0.000704183
NM_004265	FADS2	9415	-1.06123	7.65645	19.066	1.26277e-05	0.000104657
NM_001006665	RPS6KA1	6195	-1.06076	6.63359	19.0679	1.26146e-05	0.00010462
NM_001199199	AK2	204	-1.06011	7.92114	29.1529	6.68853e-08	9.35927e-07
NM_020750	XPO5	57510	-1.05975	6.45757	22.0053	2.71896e-06	2.69079e-05
NM_017514	PLXNA3	55558	-1.05904	7.00507	19.2895	1.1232e-05	9.46536e-05
NM_001114123	ELK1	2002	-1.05745	6.99104	21.9043	2.86596e-06	2.81613e-05
NM_002467	MYC	4609	-1.05544	9.17788	30.1265	4.0476e-08	5.91845e-07
NM_001204300	ARHGAP19	84986	-1.05266	6.98677	22.3248	2.30208e-06	2.32021e-05
NM_001105563	CCHCR1	54535	-1.05108	5.04069	17.3966	3.03361e-05	0.000229456
NM_001258423	SMS	6611	-1.05082	6.68173	20.7801	5.15146e-06	4.74676e-05
NM_139265	EHD4	30844	-1.05074	5.95438	15.6553	7.59996e-05	0.000519057
NM_001018837	HAX1	10456	-1.04947	7.19271	25.6496	4.09371e-07	4.83926e-06
NM_001002233	RAB11FIP1	80223	-1.04862	10.0353	26.4143	2.75492e-07	3.40672e-06
NM_015327	SMG5	23381	-1.04533	6.60338	21.4364	3.65754e-06	3.51276e-05
NM_001257135	LIF	3976	-1.04474	8.03	26.5694	2.54238e-07	3.16064e-06
NM_015721	GEMIN4	50628	-1.04183	6.16436	20.4459	6.13407e-06	5.53354e-05
NM_030640	DUSP16	80824	-1.03748	8.00015	28.8062	7.99946e-08	1.09767e-06
NM_001164281	TRAF3IP2	10758	-1.0352	5.18297	15.923	6.59722e-05	0.000457058
NM_004152	OAZ1	4946	-1.03472	7.44684	21.4734	3.58772e-06	3.45397e-05
NM_004556	NFKBIE	4794	-1.03266	5.24138	17.1796	3.40075e-05	0.000253246
NM_001040217	FAM63A	55793	-1.03237	4.91534	14.7043	0.000125757	0.000813632
NM_006570	RRAGA	10670	-1.02913	5.8158	17.0679	3.60669e-05	0.000266767
NM_000687	AHCY	191	-1.02721	5.32904	15.1828	9.75905e-05	0.000651
NM_001170794	BACH2	60468	-1.02589	7.98201	21.3527	3.82076e-06	3.64047e-05
NM_032482	DOT1L	84444	-1.02477	8.52519	22.2988	2.33352e-06	2.34404e-05
NM_001171162	ZMYM3	9203	-1.02316	5.87034	16.5027	4.85801e-05	0.000350278
NM_001122	PLIN2	123	-1.02234	5.54034	18.752	1.48867e-05	0.000121455
NM_016034	MRPS2	51116	-1.02101	6.1449	16.2738	5.48167e-05	0.000388953
NM_001080779	MYO1C	4641	-1.02008	5.16816	14.3078	0.000155224	0.000970016
NM_032295	SLC37A3	84255	-1.01806	6.14199	22.691	1.90261e-06	1.95525e-05
NM_001105192	TLE3	7090	-1.01635	7.78533	21.2377	4.05695e-06	3.83816e-05
NM_022153	C10orf54	64115	-1.01632	6.82124	23.8522	1.04023e-06	1.12675e-05
NM_182540	DDX26B	203522	-1.01393	6.78769	16.8341	4.07932e-05	0.000299332
NM_001271213	SQRDL	58472	-1.00992	5.97489	19.3592	1.08299e-05	9.16504e-05
NM_001136265	IFFO2	126917	-1.00646	5.86333	14.4487	0.000144031	0.000911768
NM_022081	HPS4	89781	-1.00504	7.47623	28.7106	8.40435e-08	1.14539e-06
NM_001143826	MAPRE2	10982	-1.00422	7.59141	23.0623	1.56833e-06	1.63123e-05
NM_001136036	ZNF692	55657	-1.00011	5.6186	16.6772	4.43095e-05	0.000323164
NM_052876	NACC1	112939	-0.998491	6.76153	15.121	0.000100833	0.000669663
NM_001207025	POU2F2	5452	-0.997365	7.98829	23.9868	9.70006e-07	1.06034e-05
NM_016222	DDX41	51428	-0.996553	7.86865	21.4079	3.71241e-06	3.55411e-05
NM_018023	YEATS2	55689	-0.99603	7.76916	21.2113	4.11335e-06	3.87932e-05
NM_003249	THOP1	7064	-0.993781	5.90091	14.4836	0.000141388	0.000900246
NM_001193646	ATF5	22809	-0.993581	6.85036	17.8685	2.36711e-05	0.000185454
NM_014962	BTBD3	22903	-0.989759	5.83286	17.4441	2.95889e-05	0.000224368
NM_145115	ZSCAN25	221785	-0.984728	6.20804	18.137	2.05568e-05	0.00016318
NM_004798	KIF3B	9371	-0.984377	7.89894	25.9024	3.59131e-07	4.3435e-06
NM_001199513	TGIF2	60436	-0.983091	5.53491	16.42	5.07472e-05	0.000364592
NM_002646	PIK3C2B	5287	-0.983028	6.71035	21.5027	3.53328e-06	3.40428e-05
NM_032015	RNF26	79102	-0.982547	7.22685	22.706	1.88781e-06	1.9417e-05
NM_000688	ALAS1	211	-0.978895	5.32043	15.8907	6.71094e-05	0.000464135
NM_015556	SIPA1L1	26037	-0.97815	9.06239	18.4214	1.77057e-05	0.000142617
NM_001130025	FAM115C	285966	-0.971733	6.50128	17.8505	2.3896e-05	0.000187095
NM_016397	NELFCD	51497	-0.969119	5.92638	14.5687	0.000135138	0.000867798
NM_001686	ATP5B	506	-0.960933	6.5142	17.0509	3.63919e-05	0.00026884
NM_001113347	ECE1	1889	-0.960412	7.68577	23.8723	1.02941e-06	1.11603e-05
NM_006516	SLC2A1	6513	-0.959928	7.84899	17.2581	3.2631e-05	0.000244661
NM_014640	TTLL4	9654	-0.958861	5.33674	14.4747	0.000142053	0.000903521
NM_002131	HMGA1	3159	-0.957918	8.14887	19.1805	1.18922e-05	9.93138e-05
NM_022754	SFXN1	94081	-0.957177	6.90784	21.5729	3.40624e-06	3.29243e-05
NM_001256875	CDCA8	55143	-0.957012	7.73399	17.7989	2.45524e-05	0.000191611
NM_012455	PSD4	23550	-0.95511	9.21034	16.5066	4.84806e-05	0.00034977
NM_030915	LBH	81606	-0.955105	7.69793	22.5656	2.03085e-06	2.07112e-05
NM_000616	CD4	920	-0.954853	8.63043	26.3256	2.88442e-07	3.54919e-06
NM_001135187	AGFG1	3267	-0.95319	6.68427	18.6712	1.55307e-05	0.000126111
NM_001024226	ARF1	375	-0.951134	7.12187	17.9675	2.24711e-05	0.000176974
NM_001267040	JARID2	3720	-0.949943	8.75361	24.7641	6.47935e-07	7.3559e-06
NM_001198863	CPNE1	8904	-0.94867	6.09035	14.4415	0.000144583	0.000914778
NM_014062	NOB1	28987	-0.948395	7.94931	20.5886	5.69336e-06	5.1826e-05
NM_001037144	CNTROB	116840	-0.948167	7.01148	18.2376	1.94996e-05	0.000155712
NM_005207	CRKL	1399	-0.947282	7.54702	18.7237	1.51092e-05	0.000123021
NM_001009570	CCT7	10574	-0.944586	5.99455	15.4712	8.37737e-05	0.00056742
NM_001039573	SEC14L1	6397	-0.943529	7.21281	15.2623	9.35642e-05	0.000627621
NM_020338	ZMIZ1	57178	-0.942758	8.02821	21.2439	4.04397e-06	3.8319e-05
NM_022170	EIF4H	7458	-0.941957	8.89299	22.287	2.34791e-06	2.3526e-05
NM_002737	PRKCA	5578	-0.940648	7.88871	17.4609	2.93278e-05	0.000222669
NM_001104631	PDE4D	5144	-0.940483	8.14716	24.9152	5.99085e-07	6.85955e-06
NM_002831	PTPN6	5777	-0.933316	7.86161	23.3283	1.36574e-06	1.44678e-05
NM_002271	IPO5	3843	-0.931989	8.37033	20.5439	5.82785e-06	5.29087e-05
NM_020230	PPAN	56342	-0.931113	6.56529	15.4357	8.53615e-05	0.00057775
NM_015276	USP22	23326	-0.926907	7.35714	22.8129	1.7856e-06	1.84288e-05
NM_002709	PPP1CB	5500	-0.922859	7.09466	21.36	3.80624e-06	3.6295e-05
NM_005354	JUND	3727	-0.921613	9.67288	22.8366	1.76374e-06	1.82657e-05
NM_001895	CSNK2A1	1457	-0.917336	6.85963	21.7202	3.15452e-06	3.07381e-05
NM_001015051	RUNX2	860	-0.915717	6.51279	18.7018	1.52842e-05	0.000124193
NM_001042452	MST4	51765	-0.915392	6.99927	14.7278	0.000124201	0.000805735
NM_001113178	NFAT5	10725	-0.914186	10.283	14.6962	0.000126299	0.000816261
NM_001270401	RXRB	6257	-0.913326	6.50343	18.0811	2.11696e-05	0.000167492
NM_020529	NFKBIA	4792	-0.905423	8.0214	16.7387	4.28981e-05	0.000313821
NM_005915	MCM6	4175	-0.904631	6.53372	14.7248	0.000124398	0.000806143
NM_001144831	PHB2	11331	-0.904485	7.59321	17.465	2.9264e-05	0.000222466
NM_145058	RILPL2	196383	-0.903177	6.63528	14.9692	0.00010928	0.000719408
NM_005546	ITK	3702	-0.901926	9.38322	17.6834	2.60887e-05	0.000200736
NM_001145306	CDK6	1021	-0.900039	8.50573	20.6739	5.44537e-06	4.99463e-05
NM_152280	SYT11	23208	-0.898491	7.15369	15.2197	9.56992e-05	0.000640158
NM_001190964	ZMYM2	7750	-0.894139	7.17525	15.1604	9.8753e-05	0.000657298
NM_000107	DDB2	1643	-0.894121	7.54039	21.9497	2.79892e-06	2.75632e-05
NM_001143819	TPCN1	53373	-0.892601	6.28955	18.7054	1.52548e-05	0.000124038
NM_016173	HEMK1	51409	-0.89117	7.06926	18.0269	2.17802e-05	0.000172097
NM_015043	TBC1D9B	23061	-0.890076	7.87244	19.4371	1.03969e-05	8.85465e-05
NM_001098511	KIF2A	3796	-0.889309	8.41264	21.0131	4.56149e-06	4.27849e-05
NM_005570	LMAN1	3998	-0.886416	6.93054	16.3099	5.37834e-05	0.000382976
NM_003904	ZNF259	8882	-0.88352	6.61921	16.0719	6.09816e-05	0.000426907
NM_017813	IMPAD1	54928	-0.87608	6.48494	15.4336	8.54554e-05	0.000578061
NM_005803	FLOT1	10211	-0.874994	6.54247	15.5368	8.09128e-05	0.000550116
NM_004326	BCL9	607	-0.874216	7.23853	18.6463	1.57355e-05	0.000127602
NM_001252156	GEMIN5	25929	-0.874129	5.72948	14.4221	0.000146076	0.000922265
NM_000188	HK1	3098	-0.874022	7.97856	21.9221	2.83939e-06	2.79388e-05
NM_001135636	PIP5K1A	8394	-0.868631	6.55118	15.1918	9.71249e-05	0.000648254
NM_004462	FDFT1	2222	-0.864644	8.12506	20.2113	6.93407e-06	6.16282e-05
NM_001102	ACTN1	87	-0.862263	7.1417	20.2402	6.83035e-06	6.07961e-05
NM_012448	STAT5B	6777	-0.857007	7.72221	20.5157	5.91436e-06	5.35541e-05
NM_017811	UBE2R2	54926	-0.850609	8.10268	19.6345	9.37612e-06	8.09994e-05
NM_014207	CD5	921	-0.849522	8.67181	18.0231	2.1824e-05	0.000172329
NM_001193357	NUP62	23636	-0.84912	8.02359	18.2387	1.94882e-05	0.000155712
NM_022167	XYLT2	64132	-0.846244	6.3435	16.0812	6.06823e-05	0.000425306
NM_001142531	SH2D3C	10044	-0.83969	7.442	15.2389	9.47305e-05	0.00063403
NM_006354	TADA3	10474	-0.837694	8.21036	21.41	3.70827e-06	3.55297e-05
NM_001040118	ARAP1	116985	-0.833744	6.81893	15.0464	0.000104899	0.000693605
NM_001031804	MAF	4094	-0.82589	7.16534	15.2494	9.42079e-05	0.000631235
NM_001894	CSNK1E	1454	-0.823627	6.61832	16.1545	5.83803e-05	0.000411087
NM_012112	TPX2	22974	-0.819567	8.96287	16.1688	5.79401e-05	0.000408705
NM_054114	TAGAP	117289	-0.817777	7.63651	16.2377	5.58697e-05	0.000395957
NM_001014437	CARS	833	-0.813102	7.13486	17.359	3.09427e-05	0.000233457
NM_001252385	TNIP1	10318	-0.811121	8.07847	14.4595	0.000143208	0.00090751
NM_014755	SERTAD2	9792	-0.799444	7.42831	15.926	6.58663e-05	0.000456685
NM_002229	JUNB	3726	-0.79815	9.52044	14.3387	0.000152696	0.000957054
NM_015150	RFTN1	23180	-0.797595	8.61167	17.2837	3.21942e-05	0.000241829
NM_001204466	RBM10	8241	-0.789504	7.40706	15.2143	9.59715e-05	0.000641266
NM_001164603	ASXL1	171023	-0.782679	9.87277	15.1196	0.000100912	0.000669815
NM_003605	OGT	8473	-0.782147	8.44355	18.4188	1.77299e-05	0.000142716
NM_001098576	TMBIM6	7009	-0.77244	7.99036	17.1693	3.41915e-05	0.000254459
NM_004446	EPRS	2058	-0.771928	8.07682	16.9745	3.78845e-05	0.000278669
NM_001961	EEF2	1938	-0.769999	10.5504	17.1443	3.46456e-05	0.000257435
NM_001224	CASP2	835	-0.748134	7.02672	14.9575	0.000109963	0.000723506
NM_170662	CBLB	868	-0.736403	7.9462	14.5991	0.000132978	0.000854382
NM_002156	HSPD1	3329	-0.730397	8.22449	15.4045	8.67793e-05	0.000586028
NM_003753	EIF3D	8664	-0.723247	7.70149	14.7928	0.000119995	0.000783094
NM_152716	PATL1	219988	-0.722266	8.00138	14.8196	0.000118301	0.000773711
NM_001244249	APEX1	328	-0.685746	8.35035	14.8052	0.000119206	0.000778788
NM_015114	ANKLE2	23141	-0.675384	8.20484	14.5304	0.000137912	0.000880912
NM_001143885	PPP1R12A	4659	0.69948	8.49318	15.0542	0.00010447	0.000691284
NM_001755	CBFB	865	0.718386	7.44611	14.7819	0.000120688	0.000786761
NM_001025076	CELF2	10659	0.71851	7.66126	14.8985	0.000113454	0.000744846
NM_001114	ADCY7	113	0.729437	7.44482	14.3846	0.000149018	0.000936439
NM_014774	EFCAB14	9813	0.731867	8.41896	17.3834	3.05489e-05	0.000230921
NM_025099	CTC1	80169	0.746658	6.84088	14.9262	0.0001118	0.000734791
NM_024946	FAM192A	80011	0.748814	8.53711	14.697	0.00012625	0.000816261
NM_015045	WAPAL	23063	0.74996	7.73319	16.9762	3.78512e-05	0.000278594
NM_003349	TMEM189-UBE2V1	387522	0.752209	8.48533	14.4597	0.000143191	0.00090751
NM_024814	CBLL1	79872	0.754122	7.60373	17.7154	2.56538e-05	0.00019815
NM_004529	MLLT3	4300	0.772833	8.13152	16.1252	5.92913e-05	0.000416858
NM_001122964	SMEK2	57223	0.772844	7.76029	14.7598	0.00012211	0.000795169
NM_015898	ZBTB7A	51341	0.778219	7.52182	17.0334	3.67275e-05	0.000271153
NM_016018	PHF20L1	51105	0.780875	8.00178	18.1933	1.99583e-05	0.000159059
NM_000956	PTGER2	5732	0.786557	7.0461	15.0538	0.000104491	0.000691284
NM_003922	HERC1	8925	0.788238	8.65433	16.513	4.83165e-05	0.00034895
NM_001193369	DIDO1	11083	0.79338	8.90642	17.6366	2.67392e-05	0.000205348
NM_001001396	ATP2B4	493	0.794816	8.30292	15.9717	6.42959e-05	0.000447764
NM_003079	SMARCE1	6605	0.79782	7.83932	16.2906	5.43321e-05	0.000386197
NM_001185015	SP110	3431	0.799058	7.29934	14.6309	0.00013075	0.000842315
NM_001242783	TRIM26	7726	0.801333	7.92558	16.1069	5.98671e-05	0.000419837
NM_001193508	REST	5978	0.803183	8.58166	15.5568	8.00629e-05	0.000544953
NM_005786	TSHZ1	10194	0.804181	8.03286	16.757	4.2486e-05	0.000311027
NM_001002926	TWISTNB	221830	0.805926	6.57877	16.2128	5.6611e-05	0.000400033
NM_014633	CTR9	9646	0.806261	7.01883	14.9793	0.000108696	0.000715952
NM_002128	HMGB1	3146	0.813221	9.50109	15.1304	0.000100333	0.000666707
NM_003291	TPP2	7174	0.815692	6.78329	17.2245	3.32131e-05	0.000248307
NM_001802	CDR2	1039	0.817754	7.20945	16.6491	4.49711e-05	0.000327196
NM_001100409	SENP6	26054	0.819064	7.35246	17.0301	3.67928e-05	0.000271468
NM_018440	PAG1	55824	0.824607	8.65575	21.2361	4.06037e-06	3.83838e-05
NM_024297	PHF23	79142	0.827022	6.5527	16.1196	5.94651e-05	0.000417505
NM_004762	CYTH1	9267	0.827545	8.45189	19.2647	1.13792e-05	9.56938e-05
NM_001128615	ARHGEF3	50650	0.828576	7.81632	18.8244	1.43321e-05	0.000117249
NM_001242539	NCOA6	23054	0.82944	8.98454	14.8352	0.000117326	0.000768171
NM_020772	NUFIP2	57532	0.830238	9.37176	20.7953	5.11072e-06	4.71645e-05
NM_001935	DPP4	1803	0.830561	7.2537	15.61	7.78439e-05	0.00053075
NM_015032	PDS5B	23047	0.832671	7.64113	18.6144	1.60009e-05	0.000129666
NM_005017	PCYT1A	5130	0.834022	6.27503	14.7135	0.000125148	0.000810127
NM_001272004	EPC1	80314	0.834683	6.77979	16.6103	4.59016e-05	0.000333188
NM_033387	FAM78A	286336	0.836091	7.83913	19.0844	1.25062e-05	0.000103793
NM_014737	RASSF2	9770	0.837712	8.29909	17.7317	2.54359e-05	0.0001971
NM_152734	C6orf89	221477	0.838569	6.9428	17.4618	2.93146e-05	0.000222669
NM_002486	NCBP1	4686	0.839919	6.20055	16.4848	4.90413e-05	0.000352758
NM_002622	PFDN1	5201	0.84382	7.01984	16.3549	5.2521e-05	0.000374874
NR_002323	TUG1	55000	0.844642	7.83433	15.5241	8.1459e-05	0.000553204
NM_138402	SP140L	93349	0.845481	7.07407	17.434	2.97454e-05	0.000225413
NM_001009881	ZCCHC11	23318	0.847399	7.68755	14.3254	0.000153776	0.00096332
NM_001025081	MBP	4155	0.848151	7.94713	14.4212	0.000146149	0.000922265
NM_020738	KIDINS220	57498	0.852469	6.93078	16.6198	4.56722e-05	0.000331896
NM_001204492	CAMK2G	818	0.853586	6.74916	15.2163	9.58719e-05	0.000640957
NM_003110	SP2	6668	0.854362	8.2004	15.7222	7.33573e-05	0.000503584
NM_001206609	SELPLG	6404	0.856822	8.41273	20.9439	4.72936e-06	4.42559e-05
NM_020733	HEG1	57493	0.856938	8.83451	17.0068	3.72456e-05	0.000274472
NM_001077440	BCLAF1	9774	0.860872	8.98438	15.0149	0.000106667	0.000704183
NM_015057	MYCBP2	23077	0.862289	9.48942	15.7244	7.32737e-05	0.000503296
NM_001136156	ZNF507	22847	0.863081	6.78263	15.5508	8.03159e-05	0.000546366
NM_001270439	ARPC5	10092	0.866149	8.29531	18.424	1.7682e-05	0.000142522
NM_015093	TAB2	23118	0.866264	9.3154	19.8309	8.46037e-06	7.40452e-05
NM_182705	FAM101B	359845	0.867253	7.13942	15.0336	0.000105614	0.000697948
NM_001032731	OAS2	4939	0.867289	7.57623	19.4004	1.05986e-05	8.99461e-05
NM_000489	ATRX	546	0.87156	7.59857	17.364	3.08616e-05	0.000233138
NM_030961	TRIM56	81844	0.872342	7.48066	19.8532	8.36207e-06	7.33449e-05
NM_007159	SLMAP	7871	0.872913	6.53367	15.3975	8.71031e-05	0.000587555
NM_182691	SRPK2	6733	0.872975	7.52239	19.5926	9.58377e-06	8.24308e-05
NM_005931	MICB	4277	0.874391	5.98142	14.4845	0.000141318	0.000900246
NM_013448	BAZ1A	11177	0.87789	8.04778	17.7621	2.50314e-05	0.000194466
NM_052966	FAM129A	116496	0.877941	8.81101	22.3013	2.33046e-06	2.34404e-05
NM_001162893	KIAA0040	9674	0.884312	8.67744	19.9345	8.01394e-06	7.05485e-05
NM_024947	PHC3	80012	0.888913	9.40827	17.0992	3.54773e-05	0.000263052
NM_175900	C16orf54	283897	0.890833	6.777	16.3959	5.13975e-05	0.000368165
NM_000259	MYO5A	4644	0.893845	7.18465	17.2871	3.21357e-05	0.00024155
NM_005028	PIP4K2A	5305	0.894354	7.93879	22.4022	2.21126e-06	2.23428e-05
NM_001269039	SHOC2	8036	0.8944	6.7264	15.3356	9.00041e-05	0.000605089
NM_016464	TMEM138	51524	0.894984	6.55243	18.8951	1.38105e-05	0.000113521
NM_018202	TMEM57	55219	0.897914	6.82926	20.0669	7.47812e-06	6.62678e-05
NM_024654	NOL9	79707	0.898961	6.44096	19.6666	9.22007e-06	7.98232e-05
NM_015361	R3HDM1	23518	0.900522	6.72463	20.9974	4.59918e-06	4.31048e-05
NM_001042355	CYLD	1540	0.901793	7.87339	20.6313	5.56797e-06	5.08769e-05
NM_001145769	XPC	7508	0.904266	7.93759	21.5499	3.44737e-06	3.32417e-05
NM_033386	MICALL1	85377	0.904863	6.31675	14.432	0.000145315	0.000918444
NM_001558	IL10RA	3587	0.905385	7.9357	19.1436	1.21245e-05	0.000100903
NM_003404	YWHAB	7529	0.912406	7.66854	23.9112	1.00882e-06	1.09766e-05
NM_004808	NMT2	9397	0.912907	8.10613	20.8	5.09825e-06	4.71453e-05
NM_031923	TAF3	83860	0.915254	7.71295	16.0464	6.18101e-05	0.000431702
NM_005859	PURA	5813	0.91587	6.74978	16.5518	4.73395e-05	0.000342563
NM_001167681	FLI1	2313	0.916029	7.00317	18.0017	2.20708e-05	0.000174049
NM_001048201	UHRF1	29128	0.916476	6.29877	14.4487	0.000144031	0.000911768
NM_001145775	FKBP5	2289	0.920521	7.66457	24.8523	6.18941e-07	7.05335e-06
NM_001012651	NKTR	4820	0.920637	8.78561	16.4047	5.11574e-05	0.000367101
NM_001034844	SPDYE7P	441251	0.921032	7.38203	14.6082	0.000132336	0.000851167
NM_006260	DNAJC3	5611	0.921199	7.22952	16.4939	4.88075e-05	0.000351285
NM_052932	TMEM123	114908	0.923442	8.62925	23.7076	1.12141e-06	1.20707e-05
NM_001177676	GPR68	8111	0.924723	6.61453	16.3146	5.36491e-05	0.000382246
NM_004368	CNN2	1265	0.926155	7.5099	18.3274	1.86008e-05	0.000149427
NM_024329	EFHD2	79180	0.926421	6.50707	15.876	6.76313e-05	0.000466939
NM_015035	ZHX3	23051	0.927029	6.1275	16.836	4.07535e-05	0.000299224
NM_003218	TERF1	7013	0.927142	6.14162	14.5407	0.000137167	0.00087755
NM_020967	NCOA5	57727	0.927721	6.52998	20.4603	6.088e-06	5.4961e-05
NM_031215	CABLES2	81928	0.928042	6.83298	20.7889	5.12806e-06	4.72882e-05
NM_007124	UTRN	7402	0.932046	8.73272	17.7089	2.57418e-05	0.000198575
NM_006828	ASCC3	10973	0.933237	7.14041	16.1223	5.93803e-05	0.000417153
NM_001143787	PPHLN1	51535	0.934062	6.42895	18.2832	1.90379e-05	0.000152531
NM_021156	TMX4	56255	0.934695	8.11814	20.4186	6.22222e-06	5.60465e-05
NM_004489	GPS2	2874	0.93793	6.25932	15.4874	8.3056e-05	0.000563097
NM_001076786	QSER1	79832	0.937975	6.72517	19.3404	1.09365e-05	9.24876e-05
NM_153358	ZNF791	163049	0.939099	5.74428	14.6653	0.000128386	0.000827993
NM_001037339	PDE4B	5142	0.939172	6.85885	17.2627	3.25521e-05	0.000244222
NM_001247997	CLIP1	6249	0.939579	7.75331	19.5901	9.5966e-06	8.24308e-05
NM_005236	ERCC4	2072	0.941291	5.54047	15.2583	9.37638e-05	0.000628609
NM_001160147	DDHD1	80821	0.942017	8.71809	19.3961	1.06222e-05	9.00198e-05
NM_022831	AIDA	64853	0.947505	7.45869	25.2029	5.16054e-07	5.98285e-06
NM_001083600	NAA60	79903	0.948399	7.09823	22.0192	2.6993e-06	2.67741e-05
NM_004330	BNIP2	663	0.948663	6.306	14.7857	0.000120445	0.000785599
NM_001083585	RABEP1	9135	0.951869	7.71507	20.2255	6.88294e-06	6.1219e-05
NM_001031847	CPT1A	1374	0.958778	6.36615	18.8093	1.44464e-05	0.000118103
NM_001271156	ZFP41	286128	0.961764	6.38052	17.2525	3.2727e-05	0.000245173
NM_052848	CCDC97	90324	0.964487	6.52947	17.1437	3.46555e-05	0.000257435
NM_022916	VPS33A	65082	0.966186	5.14099	15.8843	6.73364e-05	0.000465437
NM_052862	RCSD1	92241	0.968329	8.49023	25.3527	4.77476e-07	5.57318e-06
NM_014155	ZBTB44	29068	0.971277	7.34155	20.83	5.01914e-06	4.64976e-05
NM_001136123	FAM178A	55719	0.973145	6.77663	19.4323	1.0423e-05	8.87063e-05
NM_004782	SNAP29	9342	0.973575	7.53418	23.7137	1.11783e-06	1.20429e-05
NM_001142370	PTPN18	26469	0.974883	7.43444	24.5876	7.10079e-07	7.98956e-06
NM_012317	LDOC1	23641	0.975616	5.8797	17.3575	3.09676e-05	0.000233499
NR_037177	LOC100294145	100294145	0.975765	5.70146	15.6598	7.58189e-05	0.000518412
NM_001198777	CUL2	8453	0.979013	5.48352	16.3057	5.39011e-05	0.00038336
NM_001267045	PSME3	10197	0.979451	6.35891	18.978	1.32236e-05	0.00010922
NM_018999	CCSER2	54462	0.980937	8.37519	20.021	7.65948e-06	6.75764e-05
NM_001135608	ARHGAP26	23092	0.981656	6.69346	20.7976	5.10473e-06	4.71453e-05
NM_004863	SPTLC2	9517	0.98209	6.86896	17.8273	2.41884e-05	0.000189015
NM_178039	ERC1	23085	0.98362	8.14431	26.1678	3.12997e-07	3.82786e-06
NM_001080855	PXN	5829	0.985218	6.19145	19.5914	9.58996e-06	8.24308e-05
NM_001042475	CEP85L	387119	0.988278	6.73848	17.0688	3.60506e-05	0.000266767
NM_001276457	ELF2	1998	0.9887	7.0365	24.6589	6.84276e-07	7.72474e-06
NM_020474	GALNT1	2589	0.990581	5.46112	15.5031	8.23714e-05	0.000559085
NM_006305	ANP32A	8125	0.990864	7.45192	22.6284	1.96557e-06	2.01137e-05
NM_003174	SVIL	6840	0.993293	6.53258	24.1874	8.74013e-07	9.62961e-06
NM_001005855	ATP8B2	57198	0.997762	7.26245	20.8712	4.91233e-06	4.579e-05
NM_001008801	ZNF468	90333	0.998935	4.98434	14.7366	0.000123622	0.00080371
NM_198279	CXorf23	256643	1.00399	5.43454	15.4178	8.61743e-05	0.000582269
NM_007249	KLF12	11278	1.00417	7.92859	20.7979	5.10392e-06	4.71453e-05
NM_001033855	DCLRE1C	64421	1.00471	5.32057	17.0601	3.62148e-05	0.000267696
NM_001171887	FGFR1OP2	26127	1.0054	6.73054	19.8924	8.19245e-06	7.1962e-05
NM_001080435	WHAMM	123720	1.00571	7.14752	19.4299	1.04359e-05	8.87535e-05
NM_014645	CEP135	9662	1.00741	5.64575	16.6706	4.44655e-05	0.000324105
NM_020850	RANBP10	57610	1.00854	6.76604	21.1324	4.2862e-06	4.03285e-05
NM_006407	ARL6IP5	10550	1.00924	7.7394	22.1511	2.52009e-06	2.51049e-05
NM_001025079	CD47	961	1.00929	6.32259	18.1277	2.06576e-05	0.000163872
NM_001252078	USP15	9958	1.00943	6.72367	19.5582	9.75807e-06	8.36386e-05
NM_015711	GLTSCR1	29998	1.00984	5.78319	16.2585	5.52599e-05	0.000391867
NM_001199135	TANK	10010	1.01097	6.3888	14.353	0.000151536	0.000951272
NM_001018089	NARG2	79664	1.01152	5.6009	15.7058	7.3996e-05	0.000507389
NM_003314	TTC1	7265	1.01513	6.78389	20.0917	7.38158e-06	6.54605e-05
NM_012120	CD2AP	23607	1.01536	6.4596	16.6663	4.45654e-05	0.000324637
NM_001146068	CAPN2	824	1.01579	7.19417	24.5867	7.10389e-07	7.98956e-06
NM_018115	SDAD1	55153	1.01599	6.8717	21.321	3.88447e-06	3.69531e-05
NM_001276277	PPIP5K2	23262	1.01802	5.91649	14.4198	0.000146257	0.000922461
NM_004843	IL27RA	9466	1.01895	7.14405	24.9078	6.01395e-07	6.87945e-06
NM_012287	ACAP2	23527	1.02031	6.62356	17.9846	2.22704e-05	0.000175509
NM_024065	PDCL3	79031	1.02156	6.1067	16.1248	5.93037e-05	0.000416858
NM_144723	ZMAT2	153527	1.022	7.90648	22.8182	1.78072e-06	1.83941e-05
NM_001206651	SH3GLB1	51100	1.02279	6.66711	14.7485	0.000122845	0.000799523
NM_006437	PARP4	143	1.02404	7.43321	22.2939	2.33952e-06	2.34811e-05
NM_001018037	VPS13A	23230	1.02427	6.75984	18.36	1.8286e-05	0.000146996
NM_025191	EDEM3	80267	1.02648	6.08045	22.4037	2.20946e-06	2.23428e-05
NM_003022	SH3BGRL	6451	1.02657	7.1614	19.3027	1.11547e-05	9.41344e-05
NM_018489	ASH1L	55870	1.0271	9.17275	17.7516	2.51712e-05	0.000195367
NM_020530	OSM	5008	1.03028	5.95055	14.4057	0.000147353	0.000928404
NM_018165	PBRM1	55193	1.03057	7.85164	29.6592	5.15076e-08	7.43216e-07
NM_017919	STX17	55014	1.03074	7.59749	22.4901	2.11231e-06	2.14692e-05
NM_022773	LMF1	64788	1.03154	5.31073	14.3635	0.000150696	0.000946491
NM_001204406	ALOX5AP	241	1.03336	6.36557	19.2101	1.17092e-05	9.80576e-05
NM_001004419	CLEC2D	29121	1.0353	9.21336	23.7925	1.073e-06	1.15807e-05
NM_001006684	TCEAL8	90843	1.03559	5.607	15.3943	8.72531e-05	0.000588237
NM_001080412	ZBTB38	253461	1.03625	7.31062	21.7514	3.10357e-06	3.02906e-05
NM_001077269	WIPF1	7456	1.0369	9.58745	32.354	1.28495e-08	2.05626e-07
NM_024546	RNF219	79596	1.03829	5.51549	17.0935	3.55833e-05	0.000263676
NM_139280	ORMDL3	94103	1.03834	5.88767	17.2826	3.22131e-05	0.000241829
NM_002267	KPNA3	3839	1.03866	7.18465	24.6106	7.01664e-07	7.91361e-06
NM_015049	TRAK2	66008	1.03945	6.78392	24.1062	9.11684e-07	1.00102e-05
NM_032338	LLPH	84298	1.04233	5.87874	14.2784	0.000157668	0.000984626
NM_015051	ERP44	23071	1.04248	4.63957	14.411	0.000146941	0.000926289
NM_001012506	CCDC66	285331	1.04283	5.58781	15.2415	9.46019e-05	0.000633522
NM_016281	TAOK3	51347	1.04539	7.47938	20.5433	5.82989e-06	5.29087e-05
NM_007368	RASA3	22821	1.0462	8.34493	19.1111	1.23325e-05	0.000102492
NM_002912	REV3L	5980	1.04852	7.18732	18.1537	2.03777e-05	0.000161865
NM_001080124	CASP8	841	1.05063	7.26578	23.9006	1.01442e-06	1.10176e-05
NM_006633	IQGAP2	10788	1.05278	7.58973	26.5624	2.55166e-07	3.16891e-06
NM_025140	CCDC92	80212	1.05392	7.41738	24.2769	8.3432e-07	9.25365e-06
NM_024771	NAA40	79829	1.05397	5.5703	19.2401	1.15264e-05	9.67284e-05
NM_001137605	PARVG	64098	1.05506	6.86129	21.9532	2.79386e-06	2.75359e-05
NM_015000	STK38L	23012	1.05812	5.59971	15.8227	6.95622e-05	0.000478623
NM_000038	APC	324	1.05856	8.24736	19.1645	1.19926e-05	9.99786e-05
NM_152641	ARID2	196528	1.05862	9.21032	33.0851	8.8214e-09	1.44431e-07
NM_015295	SMCHD1	23347	1.0611	8.06037	24.3576	8.00111e-07	8.89883e-06
NM_001172566	MYD88	4615	1.06604	6.97342	25.8849	3.62401e-07	4.37426e-06
NM_015251	ATMIN	23300	1.06655	6.44006	23.7882	1.07539e-06	1.15961e-05
NM_001204514	KIFAP3	22920	1.06858	4.99695	14.3112	0.000154941	0.000969109
NM_001017926	ZHX1	11244	1.06882	6.12901	20.524	5.88896e-06	5.34045e-05
NM_006251	PRKAA1	5562	1.07311	6.59822	23.3627	1.34155e-06	1.42365e-05
NM_001100594	SNRK	54861	1.07354	7.22849	25.8183	3.75116e-07	4.50064e-06
NM_020368	UTP3	57050	1.07422	7.19489	17.5995	2.72658e-05	0.000208859
NM_001199739	CTSS	1520	1.07436	5.7502	19.4803	1.01643e-05	8.68732e-05
NM_032172	USP42	84132	1.07676	7.18824	31.191	2.33847e-08	3.57575e-07
NM_001135993	TTC39C	125488	1.08165	7.25006	16.609	4.59331e-05	0.000333188
NM_001159293	ZNF737	100129842	1.0817	5.77124	20.0615	7.49902e-06	6.64042e-05
NM_001007075	KLHL5	51088	1.08377	6.20409	21.1105	4.33535e-06	4.07273e-05
NM_004252	SLC9A3R1	9368	1.08432	8.47591	18.0908	2.10611e-05	0.000166743
NM_001015048	BAG5	9529	1.08486	6.41807	18.1659	2.02474e-05	0.000161149
NM_001256798	C20orf112	140688	1.08569	6.90833	28.8565	7.79442e-08	1.07198e-06
NM_018010	IFT57	55081	1.08621	6.26733	14.6945	0.000126413	0.000816564
NM_000391	TPP1	1200	1.08956	7.24395	21.3029	3.92147e-06	3.72462e-05
NM_006375	ENOX2	10495	1.09043	6.26384	18.9395	1.34931e-05	0.000111155
NM_005013	NUCB2	4925	1.09048	5.57272	15.8359	6.90805e-05	0.00047558
NM_016028	SUV420H1	51111	1.09361	6.50179	14.7253	0.000124364	0.000806143
NM_198467	RSBN1L	222194	1.09376	6.88311	25.4576	4.52208e-07	5.30914e-06
NM_001001323	ATP2B1	490	1.09486	5.76202	17.2008	3.3629e-05	0.00025105
NM_021632	ZNF350	59348	1.09731	4.92675	14.4002	0.000147786	0.000929672
NM_001008225	CNOT4	4850	1.0974	7.2815	27.2127	1.82258e-07	2.33827e-06
NM_014824	FCHSD2	9873	1.10159	6.11381	17.7827	2.47628e-05	0.000193003
NR_003491	MIAT	440823	1.10367	7.60555	22.7169	1.87711e-06	1.93235e-05
NM_145253	UBALD1	124402	1.10536	5.4662	15.077	0.000103211	0.000683567
NM_004226	STK17B	9262	1.10549	7.78649	34.8096	3.63575e-09	6.39658e-08
NM_001130140	ERAP2	64167	1.1069	6.63057	24.5901	7.0915e-07	7.98956e-06
NM_001142294	SPG20	23111	1.10814	6.861	23.255	1.41883e-06	1.49512e-05
NM_138381	OXNAD1	92106	1.10821	6.86986	25.3182	4.86104e-07	5.65195e-06
NM_016620	ZNF644	84146	1.10865	7.42383	27.739	1.38834e-07	1.81403e-06
NM_004586	RPS6KA3	6197	1.11127	6.86384	23.9368	9.95481e-07	1.08511e-05
NM_013319	UBIAD1	29914	1.115	5.2819	18.7441	1.49486e-05	0.000121877
NM_001017969	KIAA2026	158358	1.11925	8.01902	23.4414	1.28775e-06	1.37018e-05
NM_001242374	ANAPC13	25847	1.12279	4.80274	15.3643	8.86473e-05	0.000596968
NM_014829	DDX46	9879	1.12417	6.73124	23.2499	1.4226e-06	1.49778e-05
NM_001042574	CRTC3	64784	1.12473	5.79576	16.231	5.60696e-05	0.000396441
NM_017665	ZCCHC10	54819	1.12485	5.79101	15.6813	7.49611e-05	0.000513714
NM_001271847	ZNF700	90592	1.12515	5.43138	22.2821	2.35393e-06	2.35667e-05
NM_001042548	FEZ2	9637	1.12778	4.98222	19.7036	9.04292e-06	7.85156e-05
NM_005783	TXNDC9	10190	1.12778	5.25648	14.4631	0.00014293	0.000906702
NM_003940	USP13	8975	1.12907	4.39657	14.7717	0.00012134	0.000790583
NM_001470	GABBR1	2550	1.13529	5.73322	24.0969	9.16053e-07	1.0049e-05
NM_015120	ALMS1	7840	1.13771	8.976	18.9391	1.34958e-05	0.000111155
NM_001193321	IKBKE	9641	1.13807	5.52302	15.2906	9.21739e-05	0.000618985
NM_001270520	DAAM1	23002	1.13838	5.51549	25.2392	5.06429e-07	5.88259e-06
NM_001030055	ARHGAP5	394	1.13902	7.04728	21.6124	3.33694e-06	3.23063e-05
NM_020782	KLHL42	57542	1.13971	4.51884	14.4028	0.000147584	0.000929319
NM_025134	CHD9	80205	1.14103	7.57328	28.875	7.72033e-08	1.06539e-06
NM_001077203	SENP7	57337	1.1432	6.25073	17.8798	2.35309e-05	0.000184837
NM_007130	ZNF41	7592	1.14454	5.30351	21.4445	3.64212e-06	3.50074e-05
NM_002410	MGAT5	4249	1.14491	6.00164	24.0367	9.45171e-07	1.03496e-05
NM_001195144	ANKRD44	91526	1.14498	6.62345	25.8083	3.77061e-07	4.51947e-06
NM_001163544	SYNRG	11276	1.1504	8.75773	28.5893	8.94735e-08	1.20709e-06
NM_004869	VPS4B	9525	1.15132	6.55909	20.1094	7.31347e-06	6.49523e-05
NM_005799	INADL	10207	1.15193	5.5328	14.9944	0.000107831	0.000711024
NM_004985	KRAS	3845	1.1523	4.47293	14.9093	0.000112805	0.000740989
NM_001012320	ZNF302	55900	1.15437	4.53583	14.5552	0.000136112	0.00087312
NM_001185075	FMR1	2332	1.15809	5.97896	14.5521	0.000136337	0.000874099
NM_001253875	UXS1	80146	1.16134	6.27284	23.6553	1.15227e-06	1.23918e-05
NM_001271068	MAX	4149	1.16163	8.033	34.7109	3.82477e-09	6.70952e-08
NM_152424	AMER1	139285	1.16174	6.24703	25.0346	5.6312e-07	6.4972e-06
NM_001184891	FLAD1	80308	1.16254	4.80425	14.6425	0.000129953	0.000837631
NM_133458	ZFP90	146198	1.1632	6.42398	23.5664	1.20675e-06	1.29314e-05
NM_001014380	KATNAL1	84056	1.16365	4.63824	16.533	4.78116e-05	0.000345564
NM_001102610	TUBGCP5	114791	1.1656	5.67283	25.6171	4.16327e-07	4.91666e-06
NM_001002860	BTBD7	55727	1.16575	5.19089	17.7625	2.50262e-05	0.000194466
NM_001242864	PRMT2	3275	1.17052	6.89539	19.2026	1.17556e-05	9.83093e-05
NM_001100590	KIAA0232	9778	1.17063	6.52958	29.3816	5.94391e-08	8.43503e-07
NM_001142279	RNASEH2B	79621	1.17124	6.24657	18.7087	1.52289e-05	0.000123911
NM_000073	CD3G	917	1.17311	5.96058	19.6164	9.46514e-06	8.16512e-05
NM_024813	RPAP2	79871	1.17465	5.36941	17.7127	2.56912e-05	0.000198312
NM_001008211	OPTN	10133	1.17509	8.04097	33.9919	5.53434e-09	9.42011e-08
NM_006277	ITSN2	50618	1.17584	7.37181	36.0111	1.96201e-09	3.60471e-08
NM_020524	PBXIP1	57326	1.17632	6.95085	25.7268	3.93332e-07	4.67033e-06
NM_001160154	MGAT4A	11320	1.17885	5.74878	22.2411	2.40476e-06	2.40357e-05
NM_017443	POLE3	54107	1.17887	8.30416	16.5371	4.77067e-05	0.000345014
NM_152906	TANGO2	128989	1.17983	5.25237	19.3268	1.10149e-05	9.30379e-05
NM_030627	CPEB4	80315	1.18024	7.43358	25.7401	3.90622e-07	4.65156e-06
NM_015916	CALHM2	51063	1.18215	5.34165	19.6195	9.45002e-06	8.15793e-05
NM_001145027	SLFN12L	100506736	1.18252	6.14835	16.6541	4.48539e-05	0.000326541
NM_001042549	NSL1	25936	1.18261	5.22293	20.5215	5.89646e-06	5.34322e-05
NM_032765	TRIM52	84851	1.18387	6.85302	16.9783	3.78089e-05	0.000278453
NM_002522	NPTX1	4884	1.18678	6.12229	23.5175	1.23786e-06	1.32294e-05
NM_001018011	ZBTB16	7704	1.18731	4.40345	16.7259	4.31879e-05	0.000315558
NM_001039840	CHIC1	53344	1.1917	4.67581	17.4721	2.91561e-05	0.000221926
NM_001160047	TXNDC16	57544	1.19277	4.87176	20.8488	4.97011e-06	4.61734e-05
NM_015325	KIAA0947	23379	1.19413	8.04009	36.0015	1.9717e-09	3.61698e-08
NM_001128309	TSPAN14	81619	1.19426	6.64441	35.3111	2.81025e-09	5.02504e-08
NM_016293	BIN2	51411	1.19537	9.04937	20.6779	5.43404e-06	4.98804e-05
NM_019600	FAM214A	56204	1.19623	5.77105	21.6152	3.33209e-06	3.22854e-05
NM_015046	SETX	23064	1.19837	8.67117	31.4099	2.08917e-08	3.21909e-07
NM_001077199	SREK1	140890	1.19947	7.24924	24.8021	6.35288e-07	7.22596e-06
NM_015358	MORC3	23515	1.20279	6.89001	22.3518	2.26997e-06	2.29168e-05
NM_014887	N4BP2L2	10443	1.20684	6.88864	24.516	7.36949e-07	8.26862e-06
NM_001204456	RBAK	57786	1.20928	5.84184	14.7335	0.000123824	0.000804155
NM_007139	ZNF92	168374	1.21357	5.42195	21.7801	3.05763e-06	2.98907e-05
NM_003380	VIM	7431	1.21473	9.28143	18.8712	1.3985e-05	0.000114877
NM_001037442	RUFY3	22902	1.21565	5.36652	19.8335	8.44878e-06	7.39976e-05
NM_053055	THEM4	117145	1.21691	5.3064	24.3644	7.97267e-07	8.87943e-06
NM_016520	C9orf78	51759	1.21884	8.10428	35.4614	2.60161e-09	4.66583e-08
NM_015621	CCDC69	26112	1.21899	8.4419	19.6849	9.13179e-06	7.91158e-05
NM_001143919	LTB4R	1241	1.2211	4.88017	20.83	5.01897e-06	4.64976e-05
NM_198563	TMEM110	375346	1.22249	4.7296	15.3146	9.10089e-05	0.000611503
NM_004426	PHC1	1911	1.22859	5.06326	22.3387	2.28555e-06	2.30547e-05
NM_001242559	MAP4K4	9448	1.23159	8.10144	40.1778	2.31865e-10	4.82744e-09
NM_153705	KDELC2	143888	1.23175	5.49448	25.3383	4.81056e-07	5.6041e-06
NM_001114182	IRAK4	51135	1.23224	6.56216	28.0333	1.19245e-07	1.56966e-06
NM_002451	MTAP	4507	1.23325	6.52629	28.7211	8.35861e-08	1.14045e-06
NM_033647	HELB	92797	1.23337	6.58918	19.74	8.87259e-06	7.72596e-05
NM_020791	TAOK1	57551	1.23394	8.19158	41.4384	1.21645e-10	2.65195e-09
NM_001136554	TLK1	9874	1.23818	7.59008	32.4288	1.23644e-08	1.98126e-07
NM_015038	KIAA0754	643314	1.23918	5.21986	17.4241	2.99004e-05	0.000226303
NM_016075	VPS36	51028	1.24071	6.34146	27.2472	1.7903e-07	2.30176e-06
NM_182557	BCL9L	283149	1.241	8.94903	23.8314	1.05152e-06	1.13795e-05
NM_032581	FAM126A	84668	1.24102	5.58291	25.7142	3.95896e-07	4.69381e-06
NM_022828	YTHDC2	64848	1.24107	6.31455	30.3045	3.69259e-08	5.439e-07
NM_001166005	EPB41	2035	1.24147	8.5148	42.2111	8.19348e-11	1.86038e-09
NM_001042437	ST3GAL5	8869	1.24365	3.83771	16.275	5.4783e-05	0.000388943
NM_001024688	NBN	4683	1.24712	5.76883	25.8061	3.77488e-07	4.52009e-06
NM_001001188	TRPM2	7226	1.2472	4.90846	15.6775	7.51126e-05	0.000514459
NR_027460	RRN3P3	100131998	1.24733	4.67444	17.5366	2.81826e-05	0.00021506
NM_001135179	ZDHHC3	51304	1.25221	6.45783	23.5258	1.23253e-06	1.31925e-05
NM_003262	SEC62	7095	1.25414	7.49465	19.4856	1.01359e-05	8.66922e-05
NM_001003931	PARP3	10039	1.25436	5.8125	24.4625	7.57684e-07	8.47395e-06
NM_005128	DOPEY2	9980	1.2576	6.23928	27.4828	1.58496e-07	2.05533e-06
NM_001142286	SMC6	79677	1.25785	6.25137	28.3413	1.01703e-07	1.35537e-06
NM_005358	LMO7	4008	1.25859	6.61681	36.1741	1.80452e-09	3.33572e-08
NM_014430	CIDEB	27141	1.25865	5.04624	21.2654	3.99885e-06	3.79513e-05
NM_018001	LRRC37A4P	55073	1.26144	7.65432	28.8301	7.90122e-08	1.08543e-06
NM_017554	PARP14	54625	1.26198	8.50544	42.5314	6.95582e-11	1.59745e-09
NM_001113523	PARP15	165631	1.26342	5.7354	23.1204	1.52164e-06	1.58953e-05
NM_001174071	SERINC5	256987	1.26415	6.59368	33.5307	7.01496e-09	1.16439e-07
NM_001001438	LSS	4047	1.26451	4.21192	16.5705	4.6875e-05	0.000339611
NM_021033	RAP2A	5911	1.2646	5.36519	26.4956	2.64133e-07	3.27351e-06
NM_001101653	COMMD9	29099	1.2679	4.93404	14.6922	0.000126566	0.000817111
NM_000297	PKD2	5311	1.26996	5.56795	18.5207	1.68068e-05	0.000135741
NM_001145076	EML4	27436	1.26998	7.56166	35.6005	2.42219e-09	4.36357e-08
NM_001164821	DCAF17	80067	1.27046	4.39314	15.739	7.27113e-05	0.000499719
NM_004810	GRAP2	9402	1.27171	6.0164	27.8375	1.31943e-07	1.73152e-06
NM_032553	GPR174	84636	1.27223	4.77344	16.6798	4.42501e-05	0.000322927
NM_001166106	CALM1	801	1.27383	9.92382	28.4167	9.78197e-08	1.30506e-06
NM_006472	TXNIP	10628	1.2755	7.30405	31.2187	2.30532e-08	3.52955e-07
NM_005680	TAF1B	9014	1.27644	4.29172	17.6919	2.59724e-05	0.000200064
NM_015660	GIMAP2	26157	1.28139	4.91368	23.5743	1.20184e-06	1.28903e-05
NM_001172638	ZFP62	643836	1.28289	5.44236	22.8246	1.77482e-06	1.8349e-05
NM_001042555	FRS2	10818	1.28292	5.75769	24.9562	5.86468e-07	6.73431e-06
NM_014801	PCNXL2	80003	1.28338	6.29658	21.3913	3.74472e-06	3.5765e-05
NM_018040	GPATCH2	55105	1.28449	5.39484	17.7967	2.45812e-05	0.000191711
NM_001077619	UBXN2B	137886	1.28801	5.05516	28.3246	1.02583e-07	1.36557e-06
NM_001042402	NAAA	27163	1.28842	5.37802	17.9645	2.25068e-05	0.000177139
NM_001042383	CEP63	80254	1.28886	5.94996	26.8225	2.23022e-07	2.80737e-06
NM_001134224	INPP4A	3631	1.28953	7.20441	31.7087	1.79117e-08	2.78128e-07
NM_199342	CCDC23	374969	1.29241	3.91798	14.47	0.000142407	0.000904818
NM_005923	MAP3K5	4217	1.29427	6.32997	37.7037	8.23497e-10	1.60355e-08
NM_018279	TMEM19	55266	1.29441	3.63099	15.1647	9.85291e-05	0.000656726
NM_015652	C10orf12	26148	1.29515	6.12715	30.4915	3.35337e-08	4.98819e-07
NM_001168412	TSPAN3	10099	1.3028	7.55702	33.2522	8.0947e-09	1.33258e-07
NM_024738	C12orf49	79794	1.3037	4.35131	21.1413	4.26624e-06	4.01721e-05
NM_147156	SGMS1	259230	1.30429	5.42679	28.678	8.54677e-08	1.16348e-06
NM_001142640	TNRC6C	57690	1.30529	5.42107	18.9469	1.34408e-05	0.000110861
NM_001145794	ANTXR2	118429	1.30534	7.12356	38.1449	6.56814e-10	1.29788e-08
NM_003141	TRIM21	6737	1.30617	6.50434	34.3585	4.58397e-09	7.9716e-08
NM_001005851	ZNF780B	163131	1.30972	5.16843	18.5506	1.65454e-05	0.000133898
NM_000031	ALAD	210	1.31151	5.37916	21.1036	4.35104e-06	4.08428e-05
NM_020917	ZFP14	57677	1.31329	3.32636	14.3466	0.000152055	0.000954033
NM_015482	SLC22A23	63027	1.31417	4.556	20.4068	6.26055e-06	5.63075e-05
NM_001029	RPS26	6231	1.31552	3.78998	14.4635	0.000142899	0.000906702
NM_014758	SNX19	399979	1.31781	6.51965	38.2201	6.31986e-10	1.255e-08
NM_001007257	PRDM2	7799	1.31835	8.64306	45.3577	1.6414e-11	4.16723e-10
NM_005535	IL12RB1	3594	1.31877	4.28292	20.2466	6.80751e-06	6.07277e-05
NM_020801	ARRDC3	57561	1.31972	5.05383	17.2241	3.32204e-05	0.000248307
NM_152357	ZNF440	126070	1.32098	4.0351	18.2666	1.9205e-05	0.000153665
NM_006699	MAN1A2	10905	1.32172	7.73128	34.2143	4.93638e-09	8.52288e-08
NM_001135662	RAB7L1	8934	1.32185	5.41509	27.8591	1.30482e-07	1.71422e-06
NM_001172698	PPARGC1B	133522	1.32185	5.78414	34.2624	4.81594e-09	8.33886e-08
NM_020640	DCUN1D1	54165	1.32293	5.35187	23.9865	9.70113e-07	1.06034e-05
NM_001136200	C10orf32	119032	1.32353	3.94613	14.4969	0.000140389	0.000895113
NM_001143852	TCHP	84260	1.32359	6.81765	34.7703	3.70984e-09	6.51741e-08
NM_001130701	STYX	6815	1.32546	5.94876	27.2348	1.80185e-07	2.31413e-06
NM_022166	XYLT1	64131	1.32549	7.64447	40.4503	2.01683e-10	4.23569e-09
NM_001168647	CNKSR2	22866	1.3264	4.48857	21.1697	4.20362e-06	3.96134e-05
NM_002199	IRF2	3660	1.32939	7.76877	38.6135	5.16602e-10	1.03786e-08
NM_004888	ATP6V1G1	9550	1.33005	7.14163	30.0702	4.16678e-08	6.06325e-07
NM_016274	PLEKHO1	51177	1.33174	6.59782	26.1397	3.17583e-07	3.86473e-06
NM_033204	ZNF101	94039	1.33349	5.74206	27.3153	1.72838e-07	2.22929e-06
NM_000070	CAPN3	825	1.33398	4.08044	19.2447	1.14991e-05	9.65664e-05
NM_030641	APOL6	80830	1.33513	7.77466	43.2744	4.75774e-11	1.11174e-09
NM_153028	ZNF75A	7627	1.33888	3.77449	16.1618	5.81552e-05	0.000409742
NM_024511	HAUS3	79441	1.34057	5.725	24.724	6.61543e-07	7.49624e-06
NM_003844	TNFRSF10A	8797	1.34313	4.5649	15.9095	6.64442e-05	0.000460063
NM_152355	ZNF441	126068	1.34341	3.88334	14.5495	0.000136521	0.000874812
NM_152293	TADA2B	93624	1.34441	7.12711	43.8706	3.50812e-11	8.37633e-10
NM_002943	RORA	6095	1.34487	7.3272	33.6361	6.64467e-09	1.11213e-07
NM_001199295	ZNF549	256051	1.34513	4.3694	22.5465	2.0512e-06	2.09011e-05
NM_001134456	NXPE3	91775	1.34562	4.67861	21.2279	4.07786e-06	3.85189e-05
NM_001142795	DENND1B	163486	1.35185	5.48633	22.2989	2.33341e-06	2.34404e-05
NM_020156	C1GALT1	56913	1.35383	5.99025	36.38	1.62358e-09	3.04333e-08
NM_004719	SCAF11	9169	1.35543	7.98027	39.4444	3.37529e-10	6.94329e-09
NM_052937	PCMTD1	115294	1.35678	6.1968	23.1332	1.51157e-06	1.58175e-05
NM_001080852	LOC728743	728743	1.35838	4.40153	14.3195	0.000154256	0.000965824
NM_006495	EVI2B	2124	1.3628	8.96824	36.1677	1.81051e-09	3.34167e-08
NM_001169106	FAM21C	253725	1.36477	6.27401	36.3683	1.63336e-09	3.0569e-08
NM_001149	ANK3	288	1.36561	7.87772	41.714	1.0565e-10	2.32006e-09
NM_000321	RB1	5925	1.36785	5.55873	30.3156	3.67166e-08	5.4148e-07
NM_024806	C11orf63	79864	1.3754	3.75452	18.2186	1.96948e-05	0.000157062
NM_001025108	AFF3	3899	1.37584	3.99171	16.5629	4.70628e-05	0.000340767
NM_001012424	YAF2	10138	1.37607	5.9937	23.0812	1.553e-06	1.61808e-05
NM_001100390	IQCE	23288	1.37761	6.31632	38.7468	4.82498e-10	9.74224e-09
NM_001003712	OSBPL8	114882	1.37797	8.5704	29.0281	7.13343e-08	9.93562e-07
NM_017848	FAM120C	54954	1.3785	4.42686	20.8665	4.92431e-06	4.58662e-05
NM_001145206	KIAA1671	85379	1.37938	6.49036	25.4379	4.56857e-07	5.35328e-06
NM_001007022	ODF2L	57489	1.38374	6.51295	28.6329	8.74853e-08	1.18292e-06
NM_001178040	STX3	6809	1.38382	5.95902	30.7023	3.00801e-08	4.50228e-07
NM_000629	IFNAR1	3454	1.38437	6.00593	26.2338	3.02475e-07	3.70671e-06
NM_018243	2014-09-11	55752	1.38687	6.32744	36.9427	1.21653e-09	2.32008e-08
NM_015243	VPS13B	157680	1.3881	7.89432	36.386	1.61864e-09	3.03881e-08
NM_004142	MMP25	64386	1.38882	6.25079	30.5513	3.25154e-08	4.84871e-07
NM_019018	FAM105A	54491	1.38969	5.69838	32.9956	9.23683e-09	1.50414e-07
NM_015316	PPP1R13B	23368	1.38992	5.21401	25.7258	3.93528e-07	4.67033e-06
NM_000631	NCF4	4689	1.39264	5.67288	32.099	1.46514e-08	2.31614e-07
NM_207331	GUSBP1	728411	1.39283	3.83562	20.633	5.56302e-06	5.08703e-05
NR_037658	BLOC1S1-RDH5	100528022	1.39385	4.26276	20.3861	6.32884e-06	5.68241e-05
NM_001130916	TGFBR1	7046	1.39471	5.95228	28.9167	7.55596e-08	1.04636e-06
NM_032320	BTBD10	84280	1.39569	4.67099	22.6419	1.95183e-06	1.9993e-05
NM_001195302	USB1	79650	1.39605	3.80017	18.8624	1.40498e-05	0.000115252
NM_014788	TRIM14	9830	1.39633	7.87569	55.6569	8.62884e-14	2.88443e-12
NM_007137	ZNF81	347344	1.39636	4.1499	20.573	5.73997e-06	5.22108e-05
NM_005608	PTPRCAP	5790	1.39881	6.25748	28.6403	8.71491e-08	1.1797e-06
NM_016481	C9orf156	51531	1.39943	5.91129	29.5397	5.47839e-08	7.85779e-07
NM_001609	ACADSB	36	1.40012	4.98841	19.2547	1.14389e-05	9.61284e-05
NM_001002843	ZNF280D	54816	1.40199	5.44208	22.8736	1.73014e-06	1.79332e-05
NM_005127	CLEC2B	9976	1.40278	4.4682	15.9441	6.52394e-05	0.000453286
NR_029434	FLJ31306	379025	1.40882	5.56376	23.5117	1.24155e-06	1.32572e-05
NM_001201366	DNAL1	83544	1.40918	4.32591	20.4136	6.23863e-06	5.61524e-05
NM_017437	CPSF2	53981	1.41665	6.18919	35.3019	2.8236e-09	5.04142e-08
NM_001164478	C5orf63	401207	1.41797	3.78925	19.2074	1.17259e-05	9.81291e-05
NM_001145107	NELL2	4753	1.4181	4.11621	16.2348	5.59577e-05	0.000396115
NM_178232	HAPLN3	145864	1.41884	4.96658	24.9882	5.76809e-07	6.63606e-06
NM_001134649	EIF4E3	317649	1.41988	5.48091	21.8508	2.94691e-06	2.89023e-05
NM_013396	USP25	29761	1.41993	7.28409	42.5315	6.95521e-11	1.59745e-09
NM_007005	TLE4	7091	1.42115	6.17276	33.0165	9.13802e-09	1.49209e-07
NM_014930	ZNF510	22869	1.42241	5.20663	31.1788	2.35324e-08	3.59377e-07
NM_006794	GPR75	10936	1.42576	4.54851	19.8623	8.32237e-06	7.30499e-05
NR_033933	GOLGA8T	653075	1.42683	4.33492	19.607	9.5118e-06	8.19363e-05
NM_017877	SLC35F6	54978	1.42708	4.44751	21.2415	4.04893e-06	3.83358e-05
NM_001039127	ZNF718	255403	1.42954	3.17747	14.5276	0.000138124	0.000881797
NM_001136138	RPS6KC1	26750	1.43142	5.49567	28.6474	8.68293e-08	1.17776e-06
NM_003430	ZNF91	7644	1.43256	7.72809	26.1497	3.15938e-07	3.85312e-06
NM_001007101	ZNF484	83744	1.43306	4.36814	17.9498	2.26807e-05	0.000178391
NM_003672	CDC14A	8556	1.43492	7.08702	40.0627	2.45938e-10	5.1116e-09
NM_021999	ITM2B	9445	1.43534	6.35723	37.9683	7.19035e-10	1.41387e-08
NM_000293	PHKB	5257	1.43758	4.1818	19.8362	8.43684e-06	7.39468e-05
NM_001242338	ATAD2B	54454	1.43946	6.25898	29.1704	6.62855e-08	9.28615e-07
NR_024052	HCG18	414777	1.43964	6.02843	29.2434	6.38346e-08	8.99515e-07
NM_020536	CSRP2BP	57325	1.44118	4.85812	17.5173	2.84706e-05	0.000216982
NM_001146189	ZNF407	55628	1.4447	7.09152	43.8578	3.53123e-11	8.41481e-10
NM_001199942	DOPEY1	23033	1.445	5.89728	24.9892	5.76531e-07	6.63606e-06
NM_005561	LAMP1	3916	1.44615	5.33805	31.8997	1.62341e-08	2.54632e-07
NM_001011537	FYTTD1	84248	1.44672	5.07883	22.499	2.1025e-06	2.13875e-05
NM_001199022	CCP110	9738	1.44735	5.7455	30.9571	2.63791e-08	3.98802e-07
NM_001009899	KIAA2018	205717	1.44957	9.00003	39.4352	3.39133e-10	6.96439e-09
NR_036526	LOC100499484	100499484	1.45151	2.9334	14.3075	0.000155248	0.000970016
NM_138374	ZNF845	91664	1.45208	5.24856	29.0616	7.01132e-08	9.7882e-07
NM_001031719	DHRS12	79758	1.45643	3.71784	14.4019	0.000147653	0.000929319
NM_003070	SMARCA2	6595	1.45918	8.3649	53.2884	2.88003e-13	9.26691e-12
NM_018697	LANCL2	55915	1.45925	4.8269	15.9499	6.50401e-05	0.000452162
NM_001271594	SESN3	143686	1.46312	6.58029	40.9348	1.57395e-10	3.35832e-09
NM_001039780	CCNI2	645121	1.46457	3.20404	15.8444	6.87691e-05	0.000473839
NM_032131	ARMC2	84071	1.46476	3.89459	18.2492	1.93808e-05	0.000154969
NM_001007254	ATP6V1C1	528	1.4652	5.85917	29.4573	5.71624e-08	8.15038e-07
NM_152501	PYHIN1	149628	1.46583	6.61279	19.6927	9.09462e-06	7.88506e-05
NM_001143912	FAM76A	199870	1.46699	4.49377	20.7021	5.36579e-06	4.93885e-05
NM_003328	TXK	7294	1.46952	5.99232	28.7508	8.23154e-08	1.12439e-06
NM_020367	PARP11	57097	1.47081	4.60972	24.7284	6.60029e-07	7.48614e-06
NM_001202473	ZNF816-ZNF321P	100529240	1.47294	3.21933	19.9615	7.90179e-06	6.96586e-05
NM_001122835	TTC13	79573	1.47321	4.18522	17.8747	2.35936e-05	0.000185209
NM_016113	TRPV2	51393	1.47863	5.28537	32.9976	9.22718e-09	1.50414e-07
NM_005921	MAP3K1	4214	1.47958	8.21222	66.4495	3.5898e-16	1.57663e-14
NM_015141	GPD1L	23171	1.4851	4.10937	21.589	3.37787e-06	3.26763e-05
NM_178844	NLRC3	197358	1.48595	7.82088	50.8707	9.86565e-13	2.93869e-11
NM_001197115	GCLC	2729	1.48794	4.39991	17.6424	2.66573e-05	0.000204849
NM_002519	NPAT	4863	1.48879	6.69244	47.2159	6.35826e-12	1.70034e-10
NM_058230	ZNF354B	117608	1.48902	4.91057	24.5176	7.36325e-07	8.26862e-06
NM_001146070	TDRD3	81550	1.48993	5.17028	24.9949	5.74828e-07	6.62594e-06
NM_144618	GABPB2	126626	1.49016	4.86173	30.4104	3.49653e-08	5.18831e-07
NM_001006600	ERBB2IP	55914	1.4913	7.46207	43.3911	4.48228e-11	1.04941e-09
NM_001174116	DMXL2	23312	1.49251	5.11463	23.2732	1.40544e-06	1.4849e-05
NM_001007231	ARHGAP25	9938	1.49288	8.61042	51.1532	8.5433e-13	2.55746e-11
NM_001161499	ZNF611	81856	1.49399	5.07893	22.4883	2.11428e-06	2.14711e-05
NM_001142519	FAM111A	63901	1.49514	7.50843	59.5113	1.21596e-14	4.47488e-13
NM_001145464	EXOG	9941	1.49517	4.41995	19.4786	1.01736e-05	8.68905e-05
NM_001256312	STK3	6788	1.49772	3.45916	15.8668	6.79589e-05	0.000468932
NM_000922	PDE3B	5140	1.50045	9.41895	45.6005	1.45007e-11	3.69706e-10
NM_001227	CASP7	840	1.50077	5.23753	22.5363	2.06208e-06	2.09942e-05
NM_001001662	ZNF782	158431	1.50122	4.32771	19.4625	1.02594e-05	8.75614e-05
NM_004041	ARRB1	408	1.50226	3.95091	18.8375	1.4234e-05	0.000116525
NM_001256876	KANK1	23189	1.51014	4.17417	23.1063	1.53287e-06	1.59988e-05
NM_001035254	FAM102A	399665	1.51171	6.03209	41.9303	9.4585e-11	2.10784e-09
NM_001199577	GIMAP1-GIMAP5	100527949	1.51362	7.79549	56.5739	5.41255e-14	1.84517e-12
NM_018328	MBD5	55777	1.51823	6.72907	21.8334	2.9738e-06	2.91186e-05
NM_014974	DIP2C	22982	1.52078	3.27861	19.1296	1.22136e-05	0.000101574
NM_004091	E2F2	1870	1.53235	7.00074	34.1797	5.02516e-09	8.63897e-08
NR_027053	LOC646214	646214	1.53274	6.90755	43.9944	3.29321e-11	7.89453e-10
NM_001001343	FNDC9	408263	1.53283	4.12714	19.5038	1.00398e-05	8.59311e-05
NM_001137667	CASP8AP2	9994	1.53473	6.8665	40.2355	2.2512e-10	4.70589e-09
NR_033374	LOC100289019	100289019	1.53557	4.63042	28.4643	9.54445e-08	1.27904e-06
NM_001130048	DOCK9	23348	1.53627	6.70564	40.3224	2.15323e-10	4.51428e-09
NM_001129891	FAM196B	100131897	1.53669	4.0765	21.3456	3.83496e-06	3.6511e-05
NM_001024912	CEACAM1	634	1.53673	7.43768	40.5519	1.9146e-10	4.04215e-09
NM_007013	WWP1	11059	1.53768	5.75373	36.6747	1.39578e-09	2.64101e-08
NM_000051	ATM	472	1.54112	7.75201	38.5371	5.37218e-10	1.0739e-08
NM_017886	ULK4	54986	1.54464	3.40664	17.1505	3.45319e-05	0.000256834
NR_026899	LOC146880	146880	1.54734	6.0742	32.2579	1.3501e-08	2.14908e-07
NM_006134	TMEM50B	757	1.54814	3.90146	17.5197	2.84339e-05	0.00021684
NM_001012756	ZNF260	339324	1.55024	3.9491	19.3264	1.1017e-05	9.30379e-05
NM_001408	CELSR2	1952	1.55163	4.05817	22.6733	1.92014e-06	1.97159e-05
NM_017583	TRIM44	54765	1.55234	6.15552	30.7594	2.92078e-08	4.3881e-07
NM_001164715	ZNF605	100289635	1.55296	5.06972	19.2299	1.15884e-05	9.71135e-05
NM_178169	RASSF3	283349	1.55382	4.64431	24.2285	8.55549e-07	9.45425e-06
NM_015137	EFR3A	23167	1.55586	5.44185	40.7088	1.76689e-10	3.76332e-09
NM_014339	IL17RA	23765	1.56012	7.41834	44.2892	2.83277e-11	6.85906e-10
NR_015353	LOC92249	92249	1.56413	4.63165	26.3369	2.86754e-07	3.53204e-06
NM_018191	RCBTB1	55213	1.56573	4.09957	16.2365	5.59056e-05	0.000395979
NM_152493	ZNF362	149076	1.56626	6.54867	49.2402	2.26463e-12	6.44268e-11
NM_003105	SORL1	6653	1.56827	7.19123	48.6812	3.01132e-12	8.42749e-11
NM_001005368	ZNF32	7580	1.56877	3.44563	17.3036	3.18579e-05	0.000239611
NM_145049	UBLCP1	134510	1.57163	3.17001	16.0779	6.07885e-05	0.000425802
NR_033875	FLJ12334	400946	1.57185	3.13565	18.1023	2.09349e-05	0.000165853
NM_001080391	SP100	6672	1.57367	8.75184	65.6908	5.27518e-16	2.27532e-14
NM_001008710	RBPMS	11030	1.57405	3.18712	19.7117	9.005e-06	7.82427e-05
NM_024576	OGFRL1	79627	1.578	4.11228	24.5009	7.4274e-07	8.32229e-06
NM_001164313	ZBTB24	9841	1.58029	5.63327	34.3303	4.65084e-09	8.07622e-08
NM_173496	MPP7	143098	1.58029	4.46557	22.018	2.70099e-06	2.67741e-05
NM_005482	PIGK	10026	1.5841	3.85504	23.0766	1.55673e-06	1.62056e-05
NM_016618	KRCC1	51315	1.58801	6.03557	27.3358	1.71013e-07	2.20813e-06
NM_001145822	TPM2	7169	1.58808	4.42145	17.2505	3.27603e-05	0.000245173
NM_005230	ELK3	2004	1.59029	6.5601	41.7311	1.04731e-10	2.30831e-09
NM_001005407	CACNA1H	8912	1.59174	2.82976	16.5917	4.63541e-05	0.000336039
NM_001199397	NEK1	4750	1.59293	5.93584	36.6598	1.40649e-09	2.6571e-08
NM_001199573	TRIM22	10346	1.59745	8.12069	60.9985	5.71187e-15	2.18212e-13
NM_133367	PAQR8	85315	1.59952	4.65305	32.9558	9.42774e-09	1.53109e-07
NM_001198954	RNF103-CHMP3	100526767	1.60037	6.45638	39.2492	3.73026e-10	7.63435e-09
NR_023392	ZNF252P	286101	1.60105	4.18327	18.3108	1.87636e-05	0.000150434
NM_032859	ABHD13	84945	1.60256	6.01831	43.7968	3.64299e-11	8.64689e-10
NM_018229	AP5M1	55745	1.60539	3.4109	17.6178	2.7005e-05	0.000206993
NM_023037	FRY	10129	1.60565	4.297	29.5594	5.42281e-08	7.78736e-07
NR_003284	PA2G4P4	647033	1.60664	5.43987	41.7769	1.02303e-10	2.26724e-09
NM_003804	RIPK1	8737	1.60731	6.30691	57.7409	2.99024e-14	1.04303e-12
NM_024015	HOXB4	3214	1.60931	4.11777	16.3297	5.32242e-05	0.000379443
NM_021269	ZNF708	7562	1.61316	5.63166	40.5155	1.95062e-10	4.10381e-09
NM_001136540	APOL1	8542	1.615	4.47518	28.0785	1.16495e-07	1.53718e-06
NM_001170701	MBNL3	55796	1.61722	3.86238	20.7012	5.36813e-06	4.93885e-05
NM_024028	PCYOX1L	78991	1.61833	7.18713	65.9781	4.55957e-16	1.97374e-14
NM_000144	FXN	2395	1.62007	4.6042	34.649	3.94835e-09	6.91622e-08
NM_001007224	GIMAP6	474344	1.62201	3.94516	21.2622	4.00556e-06	3.79849e-05
NM_001105518	SWT1	54823	1.62256	3.76084	15.9561	6.48297e-05	0.00045096
NM_001202464	ZMYND11	10771	1.62654	6.7876	42.1307	8.53705e-11	1.92387e-09
NM_016073	HDGFRP3	50810	1.62858	5.24664	25.5678	4.27099e-07	5.02906e-06
NM_001169117	STIM2	57620	1.62859	6.6926	52.7983	3.69619e-13	1.17053e-11
NM_001009607	SNX29	92017	1.6287	6.39027	60.3697	7.86127e-15	2.9656e-13
NM_001104925	PCMTD2	55251	1.63091	7.11847	27.7193	1.40255e-07	1.83062e-06
NM_001257998	CCDC132	55610	1.63174	3.87555	22.8283	1.77136e-06	1.8329e-05
NM_000655	SELL	6402	1.63327	8.36126	58.8735	1.68144e-14	6.08129e-13
NM_001130715	PLAC8	51316	1.63824	4.37699	24.8712	6.12926e-07	6.99143e-06
NM_198557	RBM43	375287	1.63826	3.45499	20.9028	4.83181e-06	4.50744e-05
NM_012425	RSU1	6251	1.63929	6.9268	41.008	1.51611e-10	3.24919e-09
NM_003489	NRIP1	8204	1.63985	5.70643	29.7732	4.85659e-08	7.02455e-07
NM_001010880	ZNF780A	284323	1.64006	4.346	20.2751	6.70669e-06	5.99171e-05
NM_080764	ZNF280B	140883	1.64468	3.05877	16.4794	4.91822e-05	0.000353559
NM_001166293	SSX2IP	117178	1.64784	4.33634	23.216	1.44791e-06	1.52043e-05
NM_001013848	EXOC6	54536	1.6501	4.44732	25.8197	3.74845e-07	4.50064e-06
NM_000387	SLC25A20	788	1.6516	3.37166	21.6228	3.31875e-06	3.2182e-05
NM_021645	UTP14C	9724	1.65461	7.51565	61.0739	5.49711e-15	2.10676e-13
NM_012175	FBXO3	26273	1.65707	5.52509	31.3132	2.19583e-08	3.37479e-07
NR_026777	ZNF37BP	100129482	1.65872	5.29997	41.4701	1.19686e-10	2.61397e-09
NM_001081573	GAB3	139716	1.66363	5.18952	21.9919	2.73811e-06	2.70528e-05
NM_001256568	PPFIBP2	8495	1.6672	3.94613	16.0029	6.32443e-05	0.000441207
NM_001190942	TNFSF10	8743	1.66803	7.09748	43.5872	4.05486e-11	9.5305e-10
NM_001190482	PCSK5	5125	1.67087	2.7604	17.0834	3.57729e-05	0.000264917
NM_001980	STX2	2054	1.67626	6.07756	37.3444	9.90073e-10	1.90633e-08
NM_012174	FBXW8	26259	1.68061	4.4519	33.9797	5.56905e-09	9.46581e-08
NM_001145335	UBE2Q2	92912	1.681	6.83312	61.2542	5.01619e-15	1.94725e-13
NM_001036	RYR3	6263	1.68813	2.80536	15.9908	6.36514e-05	0.000443533
NM_005567	LGALS3BP	3959	1.69003	7.50066	26.0052	3.40505e-07	4.13068e-06
NM_000247	MICA	100507436	1.69025	3.85389	22.26	2.38119e-06	2.38198e-05
NM_014585	SLC40A1	30061	1.69206	2.92454	18.7867	1.46181e-05	0.000119426
NM_024589	ROGDI	79641	1.6948	3.24676	14.343	0.000152342	0.000955332
NM_005737	ARL4C	10123	1.69495	9.29955	75.6652	3.36074e-18	1.84672e-16
NM_198562	C3orf62	375341	1.69506	5.32092	37.0602	1.1454e-09	2.1879e-08
NM_002830	PTPN4	5775	1.6954	4.77044	24.1317	8.99676e-07	9.89643e-06
NM_152680	TMEM154	201799	1.69773	5.50754	47.1942	6.42888e-12	1.71541e-10
NM_000487	ARSA	410	1.70417	5.41702	40.5292	1.93698e-10	4.08224e-09
NM_001195303	RGS5	8490	1.70444	2.25811	14.5391	0.000137284	0.000877829
NM_003666	BLZF1	8548	1.70784	3.73685	17.496	2.87906e-05	0.000219282
NM_001256160	ATF7IP2	80063	1.70983	5.10684	24.9733	5.81293e-07	6.68126e-06
NM_001003398	BICD1	636	1.71174	5.48646	42.1805	8.32279e-11	1.87911e-09
NM_001242466	PIK3R1	5295	1.71223	7.36091	56.666	5.16495e-14	1.76577e-12
NM_012335	MYO1F	4542	1.717	6.94691	57.6861	3.07461e-14	1.06936e-12
NM_001128324	ZFAND4	93550	1.71874	4.50991	24.8495	6.19849e-07	7.05701e-06
NM_014028	OSTM1	28962	1.72476	3.8228	29.5226	5.52687e-08	7.88972e-07
NM_001047434	DPH3	285381	1.72507	4.47204	26.5704	2.54102e-07	3.16064e-06
NM_005843	STAM2	10254	1.72539	5.64181	37.271	1.02802e-09	1.97623e-08
NM_001256369	CCR9	10803	1.72732	2.49125	14.5463	0.000136755	0.000875841
NM_001161778	PDP1	54704	1.72862	4.81207	41.7424	1.04126e-10	2.29918e-09
NM_001139442	TTLL11	158135	1.72973	2.5507	14.8806	0.000114537	0.000751545
NM_001144925	MX1	4599	1.73104	6.63988	41.7439	1.04045e-10	2.29918e-09
NM_001130159	STOX1	219736	1.73224	3.30679	21.1175	4.31968e-06	4.06117e-05
NM_004711	SYNGR1	9145	1.73419	2.30002	14.8695	0.000115214	0.000754753
NM_014723	SNPH	9751	1.73582	4.60188	25.8536	3.68313e-07	4.43671e-06
NM_000110	DPYD	1806	1.73778	5.63667	33.2688	8.02589e-09	1.32306e-07
NM_014290	TDRD7	23424	1.73904	2.66905	18.4012	1.78947e-05	0.000143947
NM_198551	MIA3	375056	1.73916	7.25557	62.4391	2.74818e-15	1.11728e-13
NM_001225	CASP4	837	1.74644	6.59499	54.3051	1.71655e-13	5.61331e-12
NM_001114173	CTSC	1075	1.74863	5.17373	43.0365	5.37291e-11	1.25306e-09
NM_001080497	MEGF9	1955	1.75425	6.54972	56.2637	6.33761e-14	2.14233e-12
NM_020893	C9orf174	100499483	1.75865	4.8928	19.2663	1.13693e-05	9.56774e-05
NM_001244	TNFSF8	944	1.75957	6.16376	29.6277	5.23506e-08	7.53574e-07
NM_001105565	SMTNL1	219537	1.76003	3.89307	19.1638	1.19968e-05	9.99786e-05
NM_003809	TNFSF12	8742	1.76027	4.65367	26.7674	2.29475e-07	2.87656e-06
NM_001039360	ZBTB7C	201501	1.76606	3.03167	21.2231	4.08805e-06	3.85848e-05
NM_198460	GBP6	163351	1.7671	2.41181	15.2851	9.24427e-05	0.000620444
NM_001139490	TRAF3IP1	26146	1.77077	4.76828	35.1982	2.97791e-09	5.29338e-08
NM_025143	RUNX1-IT1	80215	1.77172	3.65049	24.1066	9.11469e-07	1.00102e-05
NM_001150	ANPEP	290	1.77228	2.39768	14.8262	0.000117889	0.000771438
NM_145715	TIGD2	166815	1.77436	2.7285	16.3666	5.21973e-05	0.00037345
NM_001164496	WDR52	55779	1.77625	4.35965	28.1919	1.09862e-07	1.45124e-06
NM_025067	KLHL29	114818	1.7807	3.80336	31.2776	2.23646e-08	3.42848e-07
NM_001162951	SYTL2	54843	1.78467	6.46606	48.0344	4.18805e-12	1.15329e-10
NM_182544	MGC39372	221756	1.78702	3.68907	21.9038	2.86668e-06	2.81613e-05
NM_001080416	MYBL1	4603	1.79545	4.49778	38.6558	5.05521e-10	1.0173e-08
NM_001135911	PIK3IP1	113791	1.79615	5.6931	31.5528	1.94087e-08	2.99442e-07
NM_001031683	IFIT3	3437	1.80202	5.08311	26.7867	2.27198e-07	2.85099e-06
NM_001130480	VRK2	7444	1.8056	4.12628	20.6837	5.41746e-06	4.98042e-05
NM_002232	KCNA3	3738	1.80902	7.59343	57.3463	3.65458e-14	1.26377e-12
NM_001744	CAMK4	814	1.80915	6.20844	52.2182	4.96636e-13	1.54103e-11
NM_182498	ZNF428	126299	1.81446	4.4639	34.6159	4.01604e-09	7.02457e-08
NM_001163417	FAM172A	83989	1.81533	5.68838	35.6802	2.32517e-09	4.20136e-08
NM_130759	GIMAP1	170575	1.81706	5.61077	35.5521	2.48318e-09	4.46676e-08
NM_001143935	CROT	54677	1.81743	3.13133	19.3606	1.08219e-05	9.16476e-05
NM_001127505	ASAH1	427	1.82035	3.29878	18.2806	1.90643e-05	0.000152641
NM_030882	APOL2	23780	1.82066	6.86532	73.1466	1.20368e-17	6.24359e-16
NM_013450	BAZ2B	29994	1.82756	6.40731	49.5765	1.90789e-12	5.46656e-11
NM_001126328	LNX1	84708	1.8323	2.98221	19.9238	8.05908e-06	7.0894e-05
NM_001257408	IKZF3	22806	1.83443	5.94954	42.495	7.08647e-11	1.62126e-09
NM_001160036	RHOBTB2	23221	1.83875	3.77197	18.7814	1.46587e-05	0.000119676
NR_026962	TTC28-AS1	284900	1.84549	4.53178	14.6653	0.000128389	0.000827993
NM_014873	LPGAT1	9926	1.84576	6.50379	73.4231	1.04633e-17	5.45086e-16
NM_001134486	GBP5	115362	1.84752	9.82444	37.9103	7.40741e-10	1.45417e-08
NM_001199924	PKI55	150967	1.84863	3.43509	23.9794	9.73732e-07	1.06333e-05
NM_006598	SLC12A7	10723	1.84997	5.69584	50.0111	1.52876e-12	4.46532e-11
NM_018284	GBP3	2635	1.85482	6.90991	60.0068	9.4531e-15	3.51107e-13
NM_203394	E2F7	144455	1.85583	5.54718	33.5373	6.99089e-09	1.16199e-07
NR_024157	DGCR11	25786	1.86087	3.71954	25.8748	3.64287e-07	4.39262e-06
NM_001033045	GPR155	151556	1.86308	5.01169	49.0059	2.55197e-12	7.17532e-11
NM_000835	GRIN2C	2905	1.86319	3.31488	21.4481	3.63533e-06	3.497e-05
NM_001136037	LIMS2	55679	1.86402	4.79808	20.9329	4.75666e-06	4.44422e-05
NM_020375	C12orf5	57103	1.86431	4.65386	30.1985	3.90012e-08	5.73065e-07
NM_015623	TANC2	26115	1.87102	4.38789	38.1869	6.42834e-10	1.27235e-08
NM_001123228	TMEM14E	645843	1.8743	4.30587	30.5538	3.24735e-08	4.84846e-07
NM_002038	IFI6	2537	1.87479	4.73722	19.1049	1.23726e-05	0.000102755
NM_014895	KIAA1009	22832	1.87837	5.15019	31.7272	1.77424e-08	2.7657e-07
NM_001077241	SLC25A45	283130	1.88357	4.58687	34.3741	4.54733e-09	7.93421e-08
NM_205853	MUSTN1	389125	1.88564	2.23908	15.204	9.64965e-05	0.000644417
NM_014349	APOL3	80833	1.88689	8.10993	60.8374	6.19878e-15	2.34579e-13
NM_015852	ZNF117	51351	1.88817	4.5106	25.5355	4.34315e-07	5.10405e-06
NM_016353	ZDHHC2	51201	1.89637	3.80972	34.0428	5.39132e-09	9.20272e-08
NM_152945	RBM45	129831	1.89743	4.60748	42.5039	7.05405e-11	1.61692e-09
NM_020879	CCDC146	57639	1.89881	4.63611	26.8101	2.24461e-07	2.81958e-06
NR_024464	LINC00426	100188949	1.90163	3.96129	27.3078	1.73513e-07	2.23561e-06
NM_022486	SUSD1	64420	1.90284	4.39198	34.2049	4.96029e-09	8.54664e-08
NM_018728	MYO5C	55930	1.90573	3.17164	25.8003	3.78632e-07	4.52599e-06
NM_001242350	VNN2	8875	1.91695	2.3643	15.6638	7.56587e-05	0.000517611
NR_023382	ZNF815P	401303	1.91698	4.97606	15.716	7.35973e-05	0.000504943
NM_007335	DLEC1	9940	1.92	3.95633	35.8867	2.09129e-09	3.81311e-08
NM_001256106	CD101	9398	1.92354	1.90695	14.4807	0.000141604	0.000901144
NM_001007466	TULP4	56995	1.93029	7.4308	73.9551	7.99139e-18	4.2365e-16
NM_006639	CYSLTR1	10800	1.93335	4.06359	31.3037	2.20655e-08	3.38695e-07
NR_002186	DKFZP586I1420	222161	1.93498	3.6002	29.4115	5.85289e-08	8.32285e-07
NR_024618	LOC100129550	100129550	1.93551	2.19799	18.9379	1.35041e-05	0.000111155
NM_001190481	CLSPN	63967	1.93939	7.34251	57.9739	2.65622e-14	9.37388e-13
NM_006108	SPON1	10418	1.942	3.87741	20.4674	6.06568e-06	5.48006e-05
NM_001007253	ERV3-1	2086	1.94363	4.16534	27.8234	1.3291e-07	1.74231e-06
NM_017414	USP18	11274	1.94915	4.24347	32.8519	9.94548e-09	1.60865e-07
NM_020817	KIAA1407	57577	1.94937	4.83007	31.8978	1.62504e-08	2.54632e-07
NM_003884	KAT2B	8850	1.95213	6.46912	76.708	1.98202e-18	1.1198e-16
NM_016350	NIN	51199	1.95313	8.62265	83.5008	6.36907e-20	4.05531e-18
NM_001172681	ZNF641	121274	1.95465	6.41526	58.0971	2.49493e-14	8.8306e-13
NM_000719	CACNA1C	775	1.95937	2.76092	17.5681	2.77195e-05	0.000211929
NM_001190707	ALS2CL	259173	1.95977	3.48817	27.0157	2.01812e-07	2.56995e-06
NM_001121	ADD3	120	1.96355	8.67355	91.4981	1.11698e-21	8.40111e-20
NR_026943	LOC642852	642852	1.98025	4.65647	19.2996	1.11732e-05	9.42246e-05
NM_199294	APITD1	378708	1.9919	3.64075	15.8587	6.82512e-05	0.000470679
NM_001010923	THEMIS	387357	1.99348	6.87604	86.6939	1.26685e-20	8.56474e-19
NM_001205028	MDM1	56890	2.00076	5.3364	40.6922	1.78194e-10	3.78867e-09
NM_001114172	PIK3R3	8503	2.00131	2.31306	15.4708	8.37881e-05	0.00056742
NR_033904	FLJ39639	283876	2.00423	3.72008	16.8675	4.0083e-05	0.00029466
NM_001167880	LHPP	64077	2.00503	3.5705	27.5539	1.52775e-07	1.98328e-06
NM_001276310	STMN3	50861	2.00997	5.31376	51.8112	6.11027e-13	1.86154e-11
NM_145243	OMA1	115209	2.01005	3.62388	35.136	3.07465e-09	5.44923e-08
NM_001135651	EIF2AK2	5610	2.01183	4.62266	42.0064	9.0974e-11	2.0387e-09
NM_001010915	PTPLAD2	401494	2.01269	3.07091	23.4318	1.2942e-06	1.37583e-05
NM_001141972	ATPBD4	89978	2.01308	2.08168	17.4255	2.98783e-05	0.000226278
NM_001243093	FYB	2533	2.01383	8.97026	75.1992	4.25538e-18	2.31716e-16
NM_198449	EMB	133418	2.01555	5.98255	57.0688	4.20829e-14	1.45108e-12
NM_058164	OLFM2	93145	2.02	2.44064	20.6353	5.55609e-06	5.08456e-05
NM_001131008	PTPN12	5782	2.02031	6.22083	69.1505	9.12314e-17	4.35666e-15
NM_001101391	LINGO3	645191	2.02471	4.80359	37.0706	1.13927e-09	2.17964e-08
NM_001144382	PLCL2	23228	2.02789	6.98742	89.5637	2.96923e-21	2.10186e-19
NM_001100916	MBOAT4	619373	2.02861	2.13877	14.8742	0.000114926	0.000753278
NM_152755	CNPY4	245812	2.03182	4.9	52.1986	5.01613e-13	1.55178e-11
NM_001185063	ZNF75D	7626	2.03242	4.35324	31.8457	1.66916e-08	2.61205e-07
NM_014722	FAM65B	9750	2.03606	7.5701	100.908	9.63377e-24	8.71675e-22
NM_018207	TRIM62	55223	2.0383	4.81748	44.5954	2.42258e-11	6.01101e-10
NM_144976	ZNF564	163050	2.03845	3.92846	38.5673	5.28974e-10	1.05918e-08
NM_001101676	SAMD12	401474	2.0431	3.04238	19.1722	1.19442e-05	9.96787e-05
NM_004096	EIF4EBP2	1979	2.04692	8.61812	98.8206	2.7644e-23	2.3933e-21
NM_001196	BID	637	2.04758	4.10562	20.4951	5.97831e-06	5.40925e-05
NM_000901	NR3C2	4306	2.05185	4.04676	33.8388	5.98715e-09	1.01051e-07
NM_152272	CHMP7	91782	2.05467	7.00541	95.0456	1.86046e-22	1.5026e-20
NM_001040194	AGTRAP	57085	2.05835	2.49182	31.1248	2.41965e-08	3.68584e-07
NM_014048	MKL2	57496	2.06265	5.67735	68.8586	1.05784e-16	5.01184e-15
NM_207352	CYP4V2	285440	2.06396	4.16651	32.6816	1.08561e-08	1.74889e-07
NM_173522	NKAPP1	158801	2.065	3.63701	22.0219	2.69556e-06	2.67643e-05
NM_001193307	SAMD9	54809	2.06993	8.02305	61.7103	3.97899e-15	1.5803e-13
NM_002053	GBP1	2633	2.0758	8.4882	49.9848	1.54941e-12	4.51467e-11
NM_002198	IRF1	3659	2.07625	7.83185	97.9519	4.28662e-23	3.5823e-21
NM_016134	CPQ	10404	2.08152	2.15953	16.4998	4.86554e-05	0.00035061
NM_007315	STAT1	6772	2.0871	8.59021	77.6689	1.21847e-18	7.08362e-17
NM_001199898	PDK2	5164	2.0893	3.74111	27.0003	2.03427e-07	2.58778e-06
NM_001146102	PARP9	83666	2.08971	8.20597	112.491	2.78904e-26	3.19651e-24
NM_018696	ELAC1	55520	2.09102	2.09395	16.7261	4.31819e-05	0.000315558
NM_004532	MUC4	4585	2.09445	6.93691	28.9139	7.56683e-08	1.04666e-06
NM_001010892	RSPH4A	345895	2.09649	2.33116	16.61	4.59079e-05	0.000333188
NM_001145044	SLCO3A1	28232	2.09959	5.78072	81.2153	2.02417e-19	1.24917e-17
NM_001164507	NEB	4703	2.10283	2.66554	18.0583	2.14248e-05	0.0001694
NM_001256566	F2RL2	2151	2.10629	2.33231	20.6625	5.47791e-06	5.02065e-05
NM_001099267	SYNE1	23345	2.1087	7.04783	65.436	6.00333e-16	2.57096e-14
NM_001145252	CFP	5199	2.11902	3.46443	18.9557	1.33791e-05	0.000110428
NM_183075	CYP2U1	113612	2.12318	2.26126	19.3961	1.06222e-05	9.00198e-05
NM_152634	TCEANC	170082	2.12929	2.74641	17.4529	2.94515e-05	0.000223467
NM_004196	CDKL1	8814	2.13192	2.37311	21.9728	2.76542e-06	2.72779e-05
NM_016388	TRAT1	50852	2.13312	7.37069	90.4343	1.91218e-21	1.39461e-19
NM_001039935	ANKRD55	79722	2.14352	5.70395	29.3769	5.9583e-08	8.44548e-07
NM_000077	CDKN2A	1029	2.15671	3.28753	22.4811	2.12222e-06	2.15287e-05
NM_006226	PLCL1	5334	2.15773	5.45021	41.1141	1.43595e-10	3.08574e-09
NM_001162497	LPAR6	10161	2.16551	1.79906	15.6638	7.56568e-05	0.000517611
NM_001099658	LRRN3	54674	2.17678	9.33416	59.3743	1.30359e-14	4.75374e-13
NM_001130910	CCRL2	9034	2.18068	2.57671	24.4908	7.46657e-07	8.35839e-06
NM_030625	TET1	80312	2.19043	5.98426	77.7084	1.19433e-18	6.97697e-17
NM_005295	GPR22	2845	2.19094	1.85323	18.1258	2.06785e-05	0.00016393
NR_033982	LOC400685	400685	2.19527	2.11483	17.8421	2.40011e-05	0.000187795
NM_018231	SLC38A7	55238	2.20171	3.39188	35.7213	2.27664e-09	4.12607e-08
NM_004842	AKAP7	9465	2.20625	4.4026	43.7309	3.76766e-11	8.92521e-10
NM_001271581	DNAJC10	54431	2.20841	5.22895	46.4143	9.57147e-12	2.49855e-10
NM_001009959	ERMN	57471	2.20939	5.38913	49.7919	1.70952e-12	4.90987e-11
NM_001242857	PRKACB	5567	2.2101	6.4003	81.1511	2.09099e-19	1.28382e-17
NM_012288	TRAM2	9697	2.21813	4.27615	36.7999	1.30897e-09	2.48456e-08
NM_005603	ATP8B1	5205	2.21857	2.89698	29.1461	6.71215e-08	9.38142e-07
NM_001409	MEGF6	1953	2.22258	3.84431	19.567	9.71349e-06	8.33159e-05
NM_001013717	C5orf56	441108	2.22561	3.26074	28.6457	8.69078e-08	1.17776e-06
NM_001276378	LZTFL1	54585	2.22581	3.89259	29.4446	5.7537e-08	8.19409e-07
NM_001163278	TENM1	10178	2.22682	4.92161	53.275	2.89975e-13	9.3055e-12
NM_007271	STK38	11329	2.228	8.27448	102	5.55167e-24	5.09991e-22
NM_004702	CCNE2	9134	2.22962	3.52262	16.2332	5.60025e-05	0.000396199
NM_032587	CARD6	84674	2.23052	4.06385	46.7932	7.8887e-12	2.08186e-10
NM_019111	HLA-DRA	3122	2.23642	3.89558	21.6977	3.19179e-06	3.10509e-05
NM_080657	RSAD2	91543	2.23737	4.16864	35.3392	2.77e-09	4.96044e-08
NM_001018009	SH3BP5	9467	2.24003	6.73112	95.7925	1.2758e-22	1.03736e-20
NM_001243794	CHST12	55501	2.24894	4.91282	40.9563	1.55673e-10	3.32747e-09
NM_001134437	PHLDB2	90102	2.25237	2.38825	20.0572	7.5159e-06	6.65046e-05
NM_001033116	SRGAP3	9901	2.25569	4.26917	37.7086	8.21403e-10	1.60207e-08
NM_023073	C5orf42	65250	2.25616	6.78932	76.2766	2.46593e-18	1.36751e-16
NM_005108	XYLB	9942	2.25622	2.47374	24.1861	8.74619e-07	9.62961e-06
NR_028393	TSNAX-DISC1	100303453	2.2614	5.53756	66.6932	3.17234e-16	1.40353e-14
NM_014037	SLC6A16	28968	2.26372	3.71845	30.1498	3.99928e-08	5.8549e-07
NM_001134223	USP46	64854	2.26517	5.08665	46.8452	7.68213e-12	2.0318e-10
NM_002758	MAP2K6	5608	2.26927	2.75561	16.8491	4.04727e-05	0.000297343
NR_002804	SIGLEC17P	284367	2.27685	1.8689	18.4292	1.76334e-05	0.000142225
NM_000367	TPMT	7172	2.27691	3.71831	32.0833	1.477e-08	2.32951e-07
NM_152321	ERP27	121506	2.27918	4.00949	30.413	3.49172e-08	5.18757e-07
NM_138788	TMEM45B	120224	2.28238	2.30318	15.3605	8.8825e-05	0.00059783
NM_013364	PNMA3	29944	2.28253	4.49906	27.1195	1.9126e-07	2.44333e-06
NR_034085	LOC648987	648987	2.28438	2.70438	24.7954	6.37495e-07	7.2442e-06
NM_005816	CD96	10225	2.29098	8.15042	126.07	2.96868e-29	5.10358e-27
NM_001007102	L3MBTL3	84456	2.29827	4.76674	52.0981	5.27962e-13	1.62124e-11
NM_001172684	CELF6	60677	2.31368	2.11043	15.9256	6.58804e-05	0.000456685
NM_024772	ZMYM1	79830	2.31485	3.28303	31.5573	1.93637e-08	2.9913e-07
NM_152391	PQLC3	130814	2.3174	2.56679	26.286	2.94408e-07	3.61521e-06
NM_006955	ZNF33B	7582	2.32148	5.78471	76.522	2.17777e-18	1.21895e-16
NM_001159860	ZNF583	147949	2.33775	3.41683	20.2425	6.82195e-06	6.07664e-05
NM_001014279	ANXA2R	389289	2.3466	3.7169	27.1766	1.85693e-07	2.37726e-06
NM_153376	CCDC96	257236	2.35505	2.88185	32.443	1.22741e-08	1.96942e-07
NM_001001870	MIR22HG	84981	2.356	2.97585	25.7115	3.96462e-07	4.69588e-06
NM_002373	MAP1A	4130	2.37459	7.64112	117.459	2.27767e-27	2.85516e-25
NM_017806	LIME1	54923	2.37755	4.72177	44.4116	2.66108e-11	6.54876e-10
NM_005582	CD180	4064	2.38122	3.1056	27.122	1.91013e-07	2.44277e-06
NM_006454	MXD4	10608	2.38664	4.66289	29.2175	6.46925e-08	9.09474e-07
NM_014314	DDX58	23586	2.39234	3.93595	37.3516	9.86417e-10	1.90233e-08
NM_002922	RGS1	5996	2.39735	5.77373	25.9646	3.47735e-07	4.21415e-06
NR_026693	ZNF487P	642819	2.40866	2.08717	17.2165	3.33523e-05	0.000249138
NM_018690	APOBR	55911	2.41025	3.8068	23.9692	9.78902e-07	1.06801e-05
NM_001163673	WDR81	124997	2.41303	7.28676	84.466	3.9087e-20	2.57035e-18
NM_018725	IL17RB	55540	2.41485	3.74683	19.6634	9.23523e-06	7.98971e-05
NM_152695	ZNF449	203523	2.41979	3.67311	21.431	3.66785e-06	3.51985e-05
NM_003950	F2RL3	9002	2.42429	2.41006	28.4365	9.68246e-08	1.29465e-06
NM_001013644	LOC388692	388692	2.43482	7.64743	103.396	2.74475e-24	2.60082e-22
NM_138287	DTX3L	151636	2.43589	7.23824	98.6284	3.0462e-23	2.58154e-21
NM_001178055	PARP8	79668	2.43884	5.82758	57.9437	2.69732e-14	9.49111e-13
NM_001334	CTSO	1519	2.43921	2.75746	30.1739	3.94999e-08	5.79685e-07
NM_015627	LDLRAP1	26119	2.44579	5.14828	54.7842	1.34515e-13	4.43493e-12
NM_080653	ATP6V1E2	90423	2.46074	2.55572	18.0053	2.20288e-05	0.000173833
NM_012074	DPF3	8110	2.46662	3.62649	40.6004	1.86766e-10	3.96391e-09
NM_021643	TRIB2	28951	2.47792	6.08952	99.7738	1.70839e-23	1.50064e-21
NM_001033667	LY9	4063	2.47968	4.01852	51.7263	6.38026e-13	1.93889e-11
NM_015566	FAM169A	26049	2.4814	3.81293	50.9296	9.57384e-13	2.85885e-11
NM_001164766	ZFHX3	463	2.48831	6.67249	108.072	2.59228e-25	2.73645e-23
NM_001040875	GDAP1	54332	2.49455	3.92551	41.0063	1.5174e-10	3.24919e-09
NM_030957	ADAMTS10	81794	2.49747	2.51687	28.0316	1.19349e-07	1.56966e-06
NM_004688	NMI	9111	2.5049	5.06488	64.57	9.31654e-16	3.89712e-14
NM_001130414	APBA2	321	2.50967	4.59733	47.3508	5.93537e-12	1.5979e-10
NM_017439	PION	54103	2.51382	2.11097	23.096	1.54107e-06	1.60704e-05
NM_001129993	KIAA1841	84542	2.51422	3.28031	31.5589	1.93484e-08	2.9913e-07
NM_020703	AMIGO1	57463	2.5302	2.97326	30.1124	4.07713e-08	5.94718e-07
NM_207444	C15orf53	400359	2.53755	2.01925	19.52	9.95539e-06	8.52692e-05
NM_023922	TAS2R14	50840	2.53824	1.92279	14.5409	0.00013715	0.00087755
NM_001491	GCNT2	2651	2.54149	3.36439	39.162	3.90057e-10	7.95584e-09
NM_005524	HES1	3280	2.54281	3.62306	22.6622	1.93128e-06	1.98134e-05
NM_000351	STS	412	2.54626	3.06764	38.477	5.54014e-10	1.10381e-08
NM_001831	CLU	1191	2.54725	3.44659	36.2435	1.74137e-09	3.23889e-08
NM_015180	SYNE2	23224	2.55728	10.542	121.771	2.59019e-28	3.62446e-26
NM_000347	SPTB	6710	2.56101	3.4672	20.1055	7.32851e-06	6.50379e-05
NM_001126340	ORAI2	80228	2.56501	3.02884	27.5889	1.50035e-07	1.94981e-06
NM_020379	MAN1C1	57134	2.56533	5.17188	45.0212	1.94911e-11	4.87643e-10
NM_021224	ZNF462	58499	2.56755	2.80086	30.7331	2.96078e-08	4.44264e-07
NM_001008220	CPLX2	10814	2.56875	1.9154	19.5884	9.60527e-06	8.24464e-05
NM_018169	KIAA1551	55196	2.57699	8.78854	149.803	1.9146e-34	6.06324e-32
NM_144975	SLFN5	162394	2.57763	7.83114	153.316	3.26827e-35	1.12372e-32
NM_153225	SBSPON	157869	2.58769	2.76712	20.3131	6.57499e-06	5.88716e-05
NM_006417	IFI44	10561	2.59458	4.32776	30.8966	2.72144e-08	4.10398e-07
NM_006338	LRRN2	10446	2.60603	2.49734	28.796	8.04179e-08	1.10097e-06
NM_033119	NKD1	85407	2.6087	3.33131	21.5517	3.44425e-06	3.32382e-05
NM_001145365	ZNF652	22834	2.60881	6.42789	135.935	2.06202e-31	4.51169e-29
NM_153018	ZFP3	124961	2.61893	3.02067	44.3382	2.76272e-11	6.74373e-10
NM_014784	ARHGEF11	9826	2.62957	4.95569	70.7518	4.05123e-17	1.99805e-15
NM_173648	CCDC141	285025	2.6297	6.44161	103.695	2.36024e-24	2.25421e-22
NM_014057	OGN	4969	2.63736	1.88865	19.1592	1.20259e-05	0.000100152
NM_004925	AQP3	360	2.6374	3.17825	26.7456	2.32074e-07	2.90612e-06
NM_018326	GIMAP4	55303	2.64039	8.26471	122.007	2.30048e-28	3.25694e-26
NR_003945	GVINP1	387751	2.66285	9.02932	150.532	1.32636e-34	4.3139e-32
NM_144684	ZNF480	147657	2.66419	5.41585	75.0777	4.52559e-18	2.4532e-16
NR_002307	MSX2P1	55545	2.66526	2.45466	29.5244	5.52182e-08	7.88972e-07
NM_025239	PDCD1LG2	80380	2.67245	2.4143	22.4799	2.12353e-06	2.15287e-05
NM_017631	DDX60	55601	2.67718	4.38032	44.517	2.5216e-11	6.24382e-10
NM_001037335	HELZ2	85441	2.67721	5.1208	54.975	1.22075e-13	4.03587e-12
NM_002287	LAIR1	3903	2.68955	6.18071	101.344	7.73271e-24	7.04965e-22
NM_006158	NEFL	4747	2.69657	2.46947	26.8819	2.1627e-07	2.73095e-06
NM_153235	TXLNB	167838	2.71326	2.91136	24.2735	8.35795e-07	9.26147e-06
NM_001103184	FMN1	342184	2.724	4.66322	40.5769	1.89033e-10	4.00496e-09
NM_001184937	EPB41L5	57669	2.72418	4.62337	66.2145	4.04425e-16	1.75813e-14
NM_018373	SYNJ2BP	55333	2.72599	4.04147	53.4961	2.59112e-13	8.38212e-12
NM_018437	HEMGN	55363	2.7437	3.36829	41.1566	1.40507e-10	3.03021e-09
NM_201520	SLC25A35	399512	2.74651	3.54306	30.9464	2.65251e-08	4.00505e-07
NM_001011657	ZMAT1	84460	2.77717	4.61651	52.9375	3.44335e-13	1.09333e-11
NM_001011703	MVB12B	89853	2.78366	2.16734	15.4235	8.59142e-05	0.000580838
NM_002463	MX2	4600	2.79162	6.06554	111.978	3.61337e-26	4.1022e-24
NM_022750	PARP12	64761	2.79317	5.11689	69.7295	6.80204e-17	3.30442e-15
NM_001130699	IPCEF1	26034	2.79532	4.53825	74.687	5.51592e-18	2.95016e-16
NM_004054	C3AR1	719	2.80816	1.96401	15.6583	7.58801e-05	0.000518535
NM_018318	CCDC91	55297	2.82915	5.12787	45.2665	1.71962e-11	4.34747e-10
NM_001256850	TTN	7273	2.84703	9.54909	93.2813	4.5366e-22	3.49958e-20
NM_153487	MDGA1	266727	2.85269	4.80203	67.098	2.58345e-16	1.16005e-14
NR_026597	DIRC3	729582	2.87005	2.94144	36.3291	1.66654e-09	3.10932e-08
NM_001270934	JAKMIP2	9832	2.89982	2.66884	29.2771	6.27323e-08	8.85019e-07
NM_001040440	CCDC112	153733	2.91798	2.14929	17.3431	3.12035e-05	0.000234983
NM_000220	KCNJ1	3758	2.91892	2.02963	22.155	2.51504e-06	2.50754e-05
NM_001251882	VIPR1	7433	2.91896	4.03385	30.1178	4.06591e-08	5.938e-07
NM_023920	TAS2R13	50838	2.92039	2.43241	23.6063	1.18203e-06	1.27005e-05
NM_001012957	DISC1	27185	2.92337	3.3541	42.6401	6.57967e-11	1.51685e-09
NM_001129778	GRAPL	400581	2.92373	3.76346	46.2345	1.04911e-11	2.7209e-10
NM_001002264	EPSTI1	94240	2.9276	6.11	53.7497	2.27727e-13	7.38671e-12
NM_005633	SOS1	6654	2.93669	9.75656	141.096	1.53272e-32	3.70165e-30
NM_001081	CUBN	8029	2.9445	3.25643	38.586	5.23938e-10	1.05085e-08
NM_002185	IL7R	3575	2.96163	6.78455	122.754	1.5789e-28	2.28921e-26
NR_003529	CDKN2B-AS1	100048912	2.96468	3.12342	47.3389	5.97153e-12	1.60405e-10
NM_001258276	TMEM200A	114801	2.96567	2.99679	41.4099	1.23429e-10	2.68597e-09
NM_001142703	FAM111B	374393	2.97285	6.22577	90.6087	1.7509e-21	1.28478e-19
NM_000246	CIITA	4261	2.97532	3.54214	33.1852	8.37843e-09	1.37553e-07
NR_023389	LINC00476	100128782	2.98933	5.43714	100.748	1.04446e-23	9.37983e-22
NM_001139488	RASGRP3	25780	3.0057	2.80272	33.4532	7.29985e-09	1.21001e-07
NM_015474	SAMHD1	25939	3.04756	5.3094	45.1088	1.86385e-11	4.69238e-10
NM_021205	RHOU	58480	3.04961	2.47199	23.2951	1.38952e-06	1.46937e-05
NM_052941	GBP4	115361	3.05706	7.68492	195.631	1.87652e-44	1.41138e-41
NM_001127231	AUTS2	26053	3.06383	4.63805	64.5936	9.20516e-16	3.87325e-14
NM_138806	CD200R1	131450	3.10018	3.04918	52.481	4.34437e-13	1.36502e-11
NM_001146225	KRT72	140807	3.11201	2.10186	24.7157	6.64415e-07	7.5217e-06
NM_000953	PTGDR	5729	3.11692	2.87596	39.5638	3.17513e-10	6.5652e-09
NM_012420	IFIT5	24138	3.11963	4.72648	67.1661	2.49568e-16	1.12483e-14
NM_174896	C1orf162	128346	3.12282	4.18115	47.7524	4.83604e-12	1.31966e-10
NM_001161705	BFSP1	631	3.12913	3.40494	45.731	1.35659e-11	3.46608e-10
NM_001047841	CXCR7	57007	3.14302	3.39492	39.099	4.02858e-10	8.20303e-09
NM_001142946	C11orf21	29125	3.14646	3.89325	61.4282	4.59177e-15	1.79407e-13
NM_001010924	FAM171A1	221061	3.15243	4.91824	99.085	2.41889e-23	2.10934e-21
NM_033124	CCDC65	85478	3.18723	3.50391	63.2196	1.84897e-15	7.5682e-14
NR_015447	LOC153684	153684	3.19649	4.49037	79.2685	5.42166e-19	3.26221e-17
NR_024480	LOC100131551	100131551	3.19811	3.49948	48.6114	3.12043e-12	8.7126e-11
NM_001204255	SCARB2	950	3.20525	2.27331	35.9393	2.03557e-09	3.71716e-08
NM_175571	GIMAP8	155038	3.21453	6.32611	130.357	3.42244e-30	6.5374e-28
NM_173653	SLC9A9	285195	3.21963	2.90578	48.4161	3.44722e-12	9.55849e-11
NM_001223	CASP1	834	3.22422	4.92533	86.886	1.1496e-20	7.81599e-19
NM_001013000	HERC6	55008	3.23299	4.06511	53.1263	3.12773e-13	9.95744e-12
NM_001098670	RASGRP2	10235	3.23332	4.40731	85.6659	2.1306e-20	1.42442e-18
NM_001270927	IFIT1	3434	3.23751	1.8749	17.8699	2.36531e-05	0.000185434
NM_001040002	MEOX1	4222	3.25622	3.88468	35.8814	2.09696e-09	3.81768e-08
NM_001128595	TC2N	123036	3.26741	6.76791	156.445	6.76802e-36	2.46807e-33
NM_198081	SCML4	256380	3.28813	5.26495	109.564	1.22106e-25	1.32553e-23
NM_006607	PTTG2	10744	3.31665	1.86527	24.9516	5.87865e-07	6.74392e-06
NM_002341	LTB	4050	3.34127	7.44461	64.9578	7.65212e-16	3.23107e-14
NM_018414	ST6GALNAC1	55808	3.36035	4.3346	98.739	2.88076e-23	2.46109e-21
NM_003783	B3GALT2	8707	3.37599	3.96626	63.9822	1.25548e-15	5.1919e-14
NM_016531	KLF3	51274	3.38706	5.79394	128.596	8.3112e-30	1.49279e-27
NM_004438	EPHA4	2043	3.42009	4.72052	109.561	1.22265e-25	1.32553e-23
NM_001268	RCBTB2	1102	3.42132	4.58854	108.508	2.08034e-25	2.21547e-23
NM_001170553	VSIG1	340547	3.43279	4.21829	74.3144	6.66152e-18	3.54711e-16
NM_002416	CXCL9	4283	3.45518	2.39908	30.0811	4.14355e-08	6.03675e-07
NM_001256477	CMPK2	129607	3.48903	3.52328	67.0318	2.67164e-16	1.19519e-14
NM_001017916	CYB561	1534	3.50727	2.68761	29.5318	5.5008e-08	7.88055e-07
NM_006820	IFI44L	10964	3.52232	4.16947	62.3118	2.93168e-15	1.18389e-13
NM_021915	ZNF69	7620	3.52523	2.17622	25.2331	5.08035e-07	5.89556e-06
NM_014465	SULT1B1	27284	3.54972	1.97293	36.615	1.43921e-09	2.71466e-08
NM_012093	AK5	26289	3.59007	4.4064	88.4767	5.14362e-21	3.57794e-19
NM_006144	GZMA	3001	3.59155	5.06518	103.024	3.31144e-24	3.11327e-22
NM_004936	CDKN2B	1030	3.64059	4.11108	99.9309	1.57809e-23	1.39638e-21
NM_004585	RARRES3	5920	3.664	4.18915	73.542	9.8518e-18	5.15463e-16
NM_001257971	CTSL1	1514	3.6693	3.97757	26.379	2.80571e-07	3.46297e-06
NM_025130	HKDC1	80201	3.70314	2.94325	53.1477	3.09394e-13	9.87598e-12
NM_152703	SAMD9L	219285	3.72236	8.17536	184.238	5.75632e-42	3.84842e-39
NM_015549	PLEKHG3	26030	3.7248	6.63924	210.467	1.08649e-47	1.45276e-44
NM_006187	OAS3	4940	3.75079	6.90517	167.171	3.06934e-38	1.36802e-35
NM_153236	GIMAP7	168537	3.76485	7.54161	240.429	3.17022e-54	7.63008e-51
NM_014831	TRANK1	9881	3.76916	8.44272	190.843	2.08087e-43	1.47301e-40
NM_001003406	CACNA1I	8911	3.77529	4.44921	68.7578	1.11329e-16	5.25387e-15
NM_001130518	CSGALNACT1	55790	3.85068	5.17446	105.653	8.78682e-25	8.73889e-23
NM_001145645	TNFSF13B	10673	3.85769	3.94186	71.6041	2.63011e-17	1.31878e-15
NM_001017534	CARD16	114769	3.8722	4.1334	82.2135	1.22156e-19	7.65636e-18
NM_017523	XAF1	54739	3.88687	7.68728	237.135	1.65761e-53	3.32462e-50
NM_001142885	TMOD2	29767	3.8919	4.52373	112.976	2.18412e-26	2.52728e-24
NR_003133	GBP1P1	400759	3.8954	1.93611	35.1711	3.01975e-09	5.35984e-08
NM_001080523	ARRDC5	645432	3.96924	3.76004	71.2267	3.18442e-17	1.58353e-15
NM_003263	TLR1	7096	3.98592	4.05895	88.297	5.63302e-21	3.87359e-19
NM_000210	ITGA6	3655	4.0033	5.03893	131.534	1.89217e-30	3.85939e-28
NM_005705	TSPAN32	10077	4.01403	3.82161	72.2838	1.86376e-17	9.46348e-16
NM_018644	B3GAT1	27087	4.06178	2.02933	24.3233	8.14473e-07	9.0502e-06
NM_002609	PDGFRB	5159	4.06764	2.18771	31.0745	2.48312e-08	3.7682e-07
NM_198483	RUFY4	285180	4.0763	1.92332	30.5473	3.25829e-08	4.85276e-07
NM_001166663	CD244	51744	4.13843	1.84563	33.7547	6.25172e-09	1.05074e-07
NM_175068	KRT73	319101	4.2113	2.97134	58.7997	1.74564e-14	6.27075e-13
NR_034163	ZNF890P	645700	4.2271	2.8405	48.202	3.84502e-12	1.0637e-10
NM_000789	ACE	1636	4.23137	2.31285	26.1983	3.081e-07	3.7718e-06
NM_001105543	PLXNA4	91584	4.31601	5.36722	173.445	1.30827e-39	7.15625e-37
NM_022147	RTP4	64108	4.32098	2.76403	66.5601	3.39394e-16	1.49607e-14
NM_022096	ANKEF1	63926	4.33039	2.6991	61.3733	4.72164e-15	1.83884e-13
NM_001012967	DDX60L	91351	4.35672	5.10952	121.716	2.66361e-28	3.68435e-26
NM_001017373	SAMD3	154075	4.45183	5.87911	180.989	2.94837e-41	1.86741e-38
NM_017424	CECR1	51816	4.55218	4.51584	90.0751	2.29289e-21	1.66221e-19
NM_001031730	TSPAN18	90139	4.72329	5.88286	178.676	9.42975e-41	5.67388e-38
NM_001123041	CCR2	729230	4.85206	4.27462	131.19	2.24953e-30	4.51181e-28
NM_001160417	ZBP1	81030	5.08173	4.65579	130.372	3.3975e-30	6.5374e-28
NM_016270	KLF2	10365	5.19506	7.09232	302.131	1.13117e-67	4.5375e-64
NM_020737	LRFN2	57497	5.20286	3.28674	72.8319	1.41177e-17	7.26035e-16
NM_001295	CCR1	1230	5.27735	3.37824	93.3352	4.41469e-22	3.42751e-20
NM_005814	GPA33	10223	5.3257	3.53172	98.737	2.88362e-23	2.46109e-21
NM_001100398	RAP1GAP2	23108	5.36424	5.22446	154.259	2.03331e-35	7.1967e-33
NM_000579	CCR5	1234	6.21957	4.61044	147.762	5.34759e-34	1.53221e-31
NM_182526	TMEM229B	161145	6.89853	3.68543	125.781	3.43381e-29	5.58412e-27
