# Supplementary material for: The Activation-Induced Assembly of an RNA/Protein Interactome Centered on the Splicing Factor U2AF2 Regulates Gene Expression in Human CD4 T Cells
Source: PLoS One. 2015 Dec 7;10(12):e0144409. doi: 10.1371/journal.pone.0144409 (PMC4671683; doi:10.1371/journal.pone.0144409)
Supplement: S5 Table — (XLSX) [file pone.0144409.s014.xlsx]

## Sheet: U2AF2_InteractingProtein_MS
Protein	UNIPROT_ID	Resting - TTOF	Activated - TTOF	SILAC	SILAC - padj < 0.05	SILAC:score	SILAC:ratio	SILAC:pval	SILAC:padj	DE LogFC (Rest/Act)	Alt. Spliced?
ACIN1	Q9UKV3	Yes	Yes	Yes	Yes	51.29	2.8233	0	0	Not DE	Yes
AHNAK	Q09666	Yes	No	No	No	N/A	N/A	N/A	N/A	Not DE	No
AK2	P54819	No	Yes	No	No	N/A	N/A	N/A	N/A	-1.52856	No
ANP32A	P39687	Yes	Yes	No	No	N/A	N/A	N/A	N/A	Not DE	No
ANXA1	P04083	Yes	Yes	No	No	N/A	N/A	N/A	N/A	1.7027	No
ANXA2	P07355	Yes	Yes	Yes	Yes	16.09	1.9172	0.0004	0.00190943	1.10165	No
ANXA5	P08758	Yes	Yes	Yes	No	6.06	2.2167	0.3379	0.388585	0.501034	No
ANXA6	P08133	Yes	Yes	Yes	Yes	24.15	2.3895	0.0088	0.0212038	Not DE	No
APOA1	P02647	Yes	Yes	No	No	N/A	N/A	N/A	N/A	Not DE	No
ARHGDIA	P52565	Yes	Yes	Yes	Yes	8	3.2386	0.0049	0.0140875	Not DE	No
ARHGDIB	P52566	Yes	Yes	No	No	N/A	N/A	N/A	N/A	0.500756	Yes
ARPC1B	O15143	Yes	Yes	Yes	No	6.01	1.5282	0.1282	0.176275	Not DE	Yes
ASCC3L1	O75643	Yes	Yes	Yes	Yes	45.42	2.0452	0	0	Not DE	No
ATIC	P31939	Yes	Yes	No	No	N/A	N/A	N/A	N/A	Not DE	No
BAT1	Q13838	Yes	Yes	Yes	Yes	14.76	3.3776	0.0002	0.00112444	Not DE	Yes
C1orf77	Q9Y3Y2	Yes	Yes	No	No	N/A	N/A	N/A	N/A	Not DE	No
CALCOCO2	Q13137	Yes	No	No	No	N/A	N/A	N/A	N/A	Not DE	No
CALM1	P62158	Yes	Yes	Yes	Yes	22.51	3.453	0	0	0.540451	No
CALR	P27797	Yes	Yes	No	No	N/A	N/A	N/A	N/A	Not DE	No
CANX	P27824	Yes	Yes	Yes	Yes	6.29	3.4537	0.0088	0.0212038	-0.611277	Yes
CAP1	Q01518	Yes	Yes	Yes	No	13.37	2.0736	0.035	0.0665789	Not DE	Yes
CAPZB	P47756	Yes	Yes	Yes	No	6.36	1.1752	0.9198	0.9198	0.502446	No
CCAR1	Q8IX12	Yes	Yes	Yes	Yes	26.84	3.3951	0	0	Not DE	No
CCT2	P78371	Yes	Yes	Yes	Yes	14	3.2793	0.0097	0.0225147	Not DE	No
CCT6A	P40227	Yes	Yes	Yes	Yes	11.18	3.541	0.0007	0.00295167	Not DE	No
CCT8	P50990	Yes	Yes	Yes	Yes	14.1	3.3635	0.0003	0.00154898	-0.798895	No
CDC37	Q16543	No	Yes	No	No	N/A	N/A	N/A	N/A	-0.515124	No
CDC5L	Q99459	Yes	Yes	Yes	No	15.3	1.2313	0.7644	0.782968	Not DE	No
CDV3	Q9UKY7	Yes	Yes	Yes	Yes	6.2	3.8772	0.0068	0.0177361	Not DE	No
CFL1	P23528	Yes	Yes	Yes	Yes	24	2.6587	0.0155	0.0341	0.478037	No
CLIC1	O00299	Yes	Yes	Yes	Yes	8.27	3.2701	0.0198	0.0410607	-0.46999	No
CLTC	Q00610	Yes	Yes	Yes	Yes	13.26	2.9343	0.001	0.00377612	-0.495364	No
CNN2	Q99439	Yes	Yes	No	No	N/A	N/A	N/A	N/A	1.38745	No
CORO1A	P31146	Yes	Yes	Yes	Yes	22.41	2.5293	0.0006	0.00266316	0.658536	Yes
CPSF6	Q16630	Yes	Yes	No	No	N/A	N/A	N/A	N/A	Not DE	No
DARS	P14868	No	Yes	Yes	No	6.23	3.2388	0.15	0.199737	-0.939342	Yes
DDX17	Q92841	Yes	Yes	Yes	Yes	28	2.585	0.0002	0.00112444	Not DE	No
DDX21	Q9NR30	No	Yes	Yes	Yes	25.91	4.6501	0.0001	0.000588372	-0.468726	No
DDX5	P17844	Yes	Yes	Yes	Yes	6.25	11.4796	0.0093	0.0219897	0.849558	No
DHX15	O43143	Yes	Yes	Yes	Yes	24.2	2.5944	0.0022	0.0071359	-0.762008	No
DHX9	Q08211	Yes	Yes	Yes	Yes	35.36	2.9442	0.0007	0.00295167	Not DE	No
EEF1A1	P68104	Yes	Yes	No	No	N/A	N/A	N/A	N/A	Not DE	No
EEF1AL3	Q5VTE0	Yes	Yes	Yes	Yes	31.15	4.1002	0.0027	0.00853875	Not DE	No
EEF1D	P29692	No	Yes	No	No	N/A	N/A	N/A	N/A	Not DE	Yes
EEF2	P13639	Yes	Yes	Yes	Yes	38.96	4.6924	0.0006	0.00266316	Not DE	No
EFTUD2	Q15029	Yes	Yes	Yes	Yes	33.26	1.9547	0	0	Not DE	No
EIF3A	Q14152	Yes	Yes	Yes	Yes	9.48	3.5696	0.001	0.00377612	Not DE	No
EIF4A1	P60842	Yes	Yes	Yes	Yes	10.22	4.5734	0.0075	0.0186029	Not DE	No
EIF4A3	P38919	Yes	Yes	Yes	Yes	13.13	3.1632	0.0176	0.0376311	Not DE	No
EIF4H	Q15056	Yes	Yes	Yes	Yes	8	4.2282	0.0177	0.0376311	-1.11044	No
EIF5A	P63241	Yes	Yes	No	No	N/A	N/A	N/A	N/A	Not DE	No
ELAVL1	Q15717	Yes	Yes	Yes	Yes	14.13	4.1437	0.0001	0.000588372	-0.515204	No
EPRS	P07814	No	Yes	No	No	N/A	N/A	N/A	N/A	-1.36924	No
EVL	Q9UI08	Yes	No	No	No	N/A	N/A	N/A	N/A	1.84581	Yes
EZR	P15311	No	Yes	Yes	No	14.23	5.0594	0.0675	0.111483	Not DE	Yes
FABP5	Q01469	No	Yes	No	No	N/A	N/A	N/A	N/A	-0.876317	No
FAM107B	Q9H098	Yes	Yes	Yes	Yes	8	3.7925	0.0063	0.0167779	0.579879	No
FAM62A	Q9BSJ8	Yes	No	No	No	N/A	N/A	N/A	N/A	Not DE	No
FBL	P22087	Yes	Yes	Yes	Yes	6.59	1.9028	0.0029	0.00905802	-0.860366	No
FLOT1	O75955	Yes	Yes	Yes	No	29.07	0.6391	0.032	0.0629558	-0.740399	No
FLOT2	Q14254	Yes	Yes	Yes	No	20.09	0.7258	0.1392	0.187328	0.977508	No
FUBP1	Q96AE4	Yes	Yes	Yes	Yes	13.42	2.7554	0.0042	0.01265	-0.570683	No
FUSIP1	O75494	Yes	Yes	Yes	Yes	21.21	2.416	0	0	Not DE	No
GANAB	Q14697	Yes	No	No	No	N/A	N/A	N/A	N/A	Not DE	No
GBP1	P32455	Yes	Yes	No	No	N/A	N/A	N/A	N/A	1.23963	No
GBP2	P32456	No	Yes	No	No	N/A	N/A	N/A	N/A	Not DE	Yes
GDI2	P50395	Yes	Yes	Yes	No	9.16	3.4058	0.0278	0.0558206	-0.477504	No
GLUD1	P00367	Yes	Yes	No	No	N/A	N/A	N/A	N/A	-0.681514	Yes
GMFG	O60234	Yes	Yes	No	No	N/A	N/A	N/A	N/A	Not DE	No
GNAI2	P04899	Yes	Yes	No	No	N/A	N/A	N/A	N/A	Not DE	Yes
GNB2L1	P63244	Yes	Yes	Yes	No	14.34	2.2233	0.5258	0.571259	Not DE	No
GOT2	P00505	Yes	Yes	Yes	No	6	1.9227	0.2265	0.272879	-0.611748	No
GPI	P06744	Yes	Yes	Yes	Yes	7.68	3.6718	0.0024	0.00768608	Not DE	No
H2AFJ	Q9BTM1	Yes	No	No	No	N/A	N/A	N/A	N/A	Not DE	No
HCC1	P82979	No	Yes	No	No	N/A	N/A	N/A	N/A	Not DE	No
HCLS1	P14317	Yes	Yes	No	No	N/A	N/A	N/A	N/A	Not DE	Yes
HDGF	P51858	Yes	Yes	Yes	Yes	12.1	5.0298	0	0	-0.604769	No
HINT1	P49773	Yes	Yes	No	No	N/A	N/A	N/A	N/A	Not DE	No
HK1	P19367	Yes	Yes	No	No	N/A	N/A	N/A	N/A	-0.94762	No
HMGB1	P09429	No	Yes	No	No	N/A	N/A	N/A	N/A	Not DE	No
HMGB2	P26583	Yes	Yes	Yes	Yes	17.92	3.1343	0.0003	0.00154898	-0.758311	No
HN1L	Q9H910	Yes	Yes	Yes	Yes	6.02	4.0522	0.009	0.0214811	Not DE	No
HNRNPA0	Q13151	Yes	Yes	Yes	Yes	8	3.0565	0.0157	0.0342422	Not DE	No
HNRNPA1	P09651	Yes	Yes	Yes	Yes	25.23	2.8735	0.0018	0.006072	Not DE	No
HNRNPA2B1	P22626	Yes	Yes	Yes	Yes	38.8	2.9703	0	0	Not DE	No
HNRNPA3	P51991	Yes	Yes	Yes	Yes	10.09	2.3367	0.0014	0.00506	Not DE	No
HNRNPAB	Q99729	Yes	Yes	No	No	N/A	N/A	N/A	N/A	Not DE	No
HNRNPC	P07910	Yes	Yes	Yes	Yes	26	1.907	0	0	-0.762778	No
HNRNPD	Q14103	Yes	Yes	No	No	N/A	N/A	N/A	N/A	-0.507402	Yes
HNRNPF	P52597	Yes	Yes	No	No	N/A	N/A	N/A	N/A	Not DE	No
HNRNPH1	P31943	Yes	Yes	Yes	Yes	16	3.6485	0.0095	0.0222546	Not DE	Yes
HNRNPK	P61978	Yes	Yes	Yes	Yes	33.35	3.3854	0	0	Not DE	No
HNRNPL	P14866	Yes	Yes	Yes	No	14.04	1.3595	0.4191	0.469169	Not DE	No
HNRNPM	P52272	Yes	Yes	Yes	Yes	23.78	2.6833	0.001	0.00377612	Not DE	No
HNRNPR	O43390	Yes	Yes	Yes	No	12.34	1.9914	0.6048	0.642918	Not DE	No
HNRNPU	Q00839	Yes	Yes	Yes	Yes	26.77	3.2932	0	0	Not DE	No
HSP90AA1	P07900	Yes	Yes	Yes	Yes	24.52	3.8594	0	0	Not DE	No
HSP90AB1	P08238	No	Yes	Yes	Yes	50.63	6.494	0.0001	0.000588372	-1.41943	No
HSP90B1	P14625	Yes	Yes	Yes	No	7.5	2.4217	0.0841	0.127409	-0.546918	No
HSPA1A	P08107	Yes	Yes	Yes	Yes	8	2.0832	0.0064	0.0168667	Not DE	No
HSPA5	P11021	Yes	Yes	Yes	Yes	29.43	2.9597	0	0	Not DE	No
HSPA8	P11142	Yes	Yes	Yes	Yes	36.39	4.1722	0	0	Not DE	Yes
HSPA9	P38646	Yes	Yes	Yes	Yes	18.64	5.2614	0.0042	0.01265	-0.893765	No
HSPD1	P10809	Yes	Yes	Yes	Yes	28.26	2.5862	0.0181	0.0381608	-1.10898	No
HSPE1	P61604	No	Yes	Yes	Yes	14.09	3.9051	0.0004	0.00190943	Not DE	No
HSPH1	Q92598	No	Yes	Yes	No	10.93	0.9033	0.9132	0.916824	-0.587799	No
IFI16	Q16666	Yes	Yes	No	No	N/A	N/A	N/A	N/A	Not DE	No
ILF2	Q12905	Yes	Yes	Yes	Yes	18	2.4136	0	0	-0.708285	No
ILF3	Q12906	Yes	Yes	Yes	Yes	23.96	2.2388	0	0	Not DE	No
IMPDH2	P12268	Yes	Yes	Yes	Yes	6	3.4808	0.0134	0.0305423	-0.921568	No
IQGAP1	P46940	Yes	Yes	Yes	No	10.86	5.8629	0.1439	0.192628	Not DE	No
KHDRBS1	Q07666	Yes	Yes	No	No	N/A	N/A	N/A	N/A	-0.501707	No
KHSRP	Q92945	Yes	Yes	Yes	Yes	8.08	3.2702	0.0008	0.0032127	Not DE	No
KIAA1429	Q69YN4	No	Yes	No	No	N/A	N/A	N/A	N/A	Not DE	No
KIFC1	Q9BW19	Yes	Yes	No	No	N/A	N/A	N/A	N/A	-1.44376	No
KPNB1	Q14974	Yes	Yes	Yes	No	10.03	5.5764	0.0542	0.0942685	Not DE	No
LAP3	P28838	Yes	Yes	No	No	N/A	N/A	N/A	N/A	Not DE	No
LARP1	Q6PKG0	Yes	Yes	Yes	Yes	20.24	3.6666	0.0004	0.00190943	Not DE	No
LASP1	Q14847	No	Yes	No	No	N/A	N/A	N/A	N/A	Not DE	No
LCP1	P13796	Yes	Yes	Yes	Yes	43.31	2.8214	0	0	Not DE	No
LGALS1	P09382	Yes	No	No	No	N/A	N/A	N/A	N/A	-0.714861	No
LRRC59	Q96AG4	No	Yes	No	No	N/A	N/A	N/A	N/A	Not DE	No
LRRFIP1	Q32MZ4	Yes	Yes	Yes	Yes	8.08	3.5262	0.0021	0.0069	-1.27869	No
LSP1	P33241	No	Yes	Yes	Yes	21.93	2.6365	0.0004	0.00190943	Not DE	Yes
MAPRE1	Q15691	Yes	Yes	No	No	N/A	N/A	N/A	N/A	Not DE	No
MATR3	P43243	No	Yes	Yes	Yes	14.24	2.6519	0.0014	0.00506	Not DE	Yes
MDH2	P40926	Yes	Yes	Yes	Yes	21.09	2.9974	0.0006	0.00266316	-0.561622	No
MSN	P26038	Yes	Yes	Yes	Yes	24.25	2.8958	0.001	0.00377612	Not DE	No
MTHFD1	P11586	Yes	Yes	Yes	No	8.92	1.1161	0.8268	0.843469	-0.770661	No
MVP	Q14764	Yes	Yes	No	No	N/A	N/A	N/A	N/A	Not DE	Yes
NAMPT	P43490	No	Yes	Yes	Yes	24.22	12.5827	0.0001	0.000588372	-3.38518	No
NCBP1	Q09161	Yes	Yes	Yes	No	15.02	2.0375	0.0765	0.120214	0.578974	No
NCL	P19338	Yes	Yes	Yes	Yes	37.1	4.7872	0.0008	0.0032127	Not DE	No
NCOA5	Q9HCD5	Yes	Yes	Yes	No	5.26	3.055	0.0334	0.0650015	1.42364	No
NONO	Q15233	Yes	Yes	Yes	No	5.82	1.2728	0.6488	0.678291	-0.591137	No
NPM1	P06748	No	Yes	Yes	Yes	12.04	6.0411	0	0	-0.878495	No
NUMA1	Q14980	Yes	Yes	Yes	Yes	90.33	0.7217	0	0	Not DE	Yes
NUSAP1	Q9BXS6	No	Yes	No	No	N/A	N/A	N/A	N/A	-1.02362	Yes
P4HB	P07237	Yes	Yes	No	No	N/A	N/A	N/A	N/A	Not DE	No
PA2G4	Q9UQ80	Yes	Yes	Yes	Yes	5.23	7.6251	0.0136	0.0307214	Not DE	No
PABPC1	P11940	Yes	Yes	Yes	Yes	45.48	3.5113	0	0	Not DE	No
PABPC4	Q13310	Yes	Yes	Yes	Yes	16	2.8122	0	0	-0.591264	Yes
PABPN1	Q86U42	Yes	Yes	No	No	N/A	N/A	N/A	N/A	0.600379	No
PAICS	P22234	Yes	Yes	No	No	N/A	N/A	N/A	N/A	-1.41814	No
PARK7	Q99497	Yes	Yes	No	No	N/A	N/A	N/A	N/A	-0.484545	Yes
PCBP1	Q15365	Yes	Yes	Yes	No	10.12	3.9684	0.1239	0.172235	Not DE	No
PCNA	P12004	Yes	Yes	Yes	No	8.84	6.86	0.2247	0.272879	-0.659881	No
PDAP1	Q13442	No	Yes	No	No	N/A	N/A	N/A	N/A	Not DE	No
PDIA3	P30101	Yes	Yes	Yes	Yes	19.77	2.2717	0.0235	0.0483374	Not DE	No
PDIA6	Q15084	No	Yes	No	No	N/A	N/A	N/A	N/A	-0.620243	No
PGK1	P00558	Yes	Yes	Yes	Yes	18.26	3.3237	0.0071	0.0181444	-1.0904	No
PHB	P35232	Yes	Yes	Yes	Yes	25.68	3.5526	0	0	Not DE	No
PHB2	Q99623	Yes	Yes	Yes	Yes	22.79	3.7925	0	0	-0.472061	Yes
PKM2	P14618	Yes	Yes	Yes	Yes	36.44	3.9256	0	0	Not DE	Yes
PNN	Q9H307	Yes	Yes	No	No	N/A	N/A	N/A	N/A	-0.463968	No
POLDIP3	Q9BY77	Yes	No	No	No	N/A	N/A	N/A	N/A	Not DE	No
PPIA	P62937	Yes	Yes	Yes	Yes	20.18	3.7487	0	0	Not DE	No
PPIB	P23284	Yes	Yes	Yes	Yes	8	2.7846	0.0051	0.0144978	0.495702	No
PRDX1	Q06830	Yes	Yes	Yes	Yes	14.12	3.7106	0.0003	0.00154898	Not DE	No
PRDX2	P32119	Yes	Yes	No	No	N/A	N/A	N/A	N/A	Not DE	No
PRPF19	Q9UMS4	Yes	Yes	Yes	Yes	25	1.4414	0.0047	0.0136678	Not DE	No
PRPF8	Q6P2Q9	Yes	Yes	Yes	Yes	28.67	2.8209	0	0	Not DE	No
PSMA4	P25789	Yes	Yes	Yes	Yes	6.47	2.9015	0.0141	0.031569	Not DE	No
PSMD2	Q13200	Yes	Yes	Yes	Yes	6.46	3.7463	0.0073	0.018469	Not DE	No
PSME1	Q06323	Yes	Yes	Yes	Yes	15.29	2.47	0	0	Not DE	Yes
PSME2	Q9UL46	Yes	Yes	Yes	Yes	8.4	3.8693	0.0075	0.0186029	0.955465	Yes
PSPC1	Q8WXF1	Yes	Yes	No	No	N/A	N/A	N/A	N/A	Not DE	No
PTBP1	P26599	Yes	Yes	Yes	Yes	12.01	3.63	0.0062	0.0167779	Not DE	No
PTPRC	P08575	Yes	Yes	No	No	N/A	N/A	N/A	N/A	0.675363	Yes
RAB7A	P51149	Yes	Yes	Yes	Yes	8.96	2.4512	0.0059	0.016225	-0.482017	No
RAC2	P15153	Yes	Yes	Yes	Yes	13.7	2.8377	0.007	0.0180714	-0.484251	No
RALY	Q9UKM9	Yes	Yes	Yes	Yes	8.24	1.8099	0.0041	0.01265	Not DE	No
RAN	P62826	Yes	Yes	Yes	Yes	12.55	4.3125	0.0001	0.000588372	-0.931256	No
RBMX	P38159	Yes	Yes	Yes	Yes	21.79	1.5833	0	0	Not DE	No
RHOA	P61586	No	Yes	No	No	N/A	N/A	N/A	N/A	Not DE	No
RNPS1	Q15287	Yes	Yes	Yes	No	6	2.9113	0.0289	0.0575724	Not DE	No
RPN1	P04843	Yes	Yes	Yes	No	5.21	2.7204	0.1912	0.244311	Not DE	No
RUVBL1	Q9Y265	Yes	Yes	Yes	Yes	11.06	2.4893	0.0148	0.0328456	Not DE	No
S100A6	P06703	Yes	Yes	No	No	N/A	N/A	N/A	N/A	Not DE	Yes
SAMHD1	Q9Y3Z3	Yes	Yes	No	No	N/A	N/A	N/A	N/A	2.82928	No
SAP18	O00422	Yes	Yes	No	No	N/A	N/A	N/A	N/A	0.469255	No
SEPT9	Q9UHD8	Yes	Yes	Yes	No	5.04	3.6912	0.0534	0.0938208	Not DE	No
SERBP1	Q8NC51	No	Yes	Yes	Yes	8.2	5.8725	0.0001	0.000588372	-0.559927	No
SF1	Q15637	Yes	Yes	Yes	Yes	12	3.4031	0.0011	0.00409265	Not DE	Yes
SF3A1	Q15459	Yes	Yes	Yes	Yes	10.3	1.8353	0.0019	0.006325	Not DE	No
SF3B1	O75533	Yes	Yes	Yes	Yes	40.84	2.4968	0	0	0.716658	No
SF3B2	Q13435	Yes	Yes	No	No	N/A	N/A	N/A	N/A	Not DE	No
SF3B3	Q15393	Yes	Yes	Yes	Yes	30.86	1.8091	0.0003	0.00154898	Not DE	No
SFPQ	P23246	Yes	Yes	Yes	Yes	23.48	3.0425	0	0	Not DE	No
SFRS1	Q07955	Yes	Yes	Yes	Yes	41.09	2.8337	0	0	Not DE	No
SFRS10	P62995	Yes	Yes	Yes	Yes	32.39	2.5136	0	0	Not DE	No
SFRS2	Q01130	Yes	Yes	Yes	Yes	10.11	3.4418	0.0063	0.0167779	Not DE	No
SFRS3	P84103	Yes	Yes	Yes	Yes	12.09	3.0021	0.0008	0.0032127	Not DE	No
SFRS4	Q08170	Yes	Yes	Yes	No	5.6	0.9001	0.9126	0.916824	Not DE	Yes
SFRS6	Q13247	Yes	Yes	Yes	Yes	18.59	3.6777	0.0054	0.01518	Not DE	No
SFRS7	Q16629	Yes	Yes	Yes	Yes	18.02	2.7928	0.0007	0.00295167	Not DE	No
SFRS9	Q13242	Yes	Yes	Yes	Yes	14.39	4.1617	0	0	Not DE	No
SHMT2	P34897	No	Yes	Yes	No	12.1	3.6632	0.0321	0.0629558	-2.09651	No
SLC25A5	P05141	Yes	Yes	No	No	N/A	N/A	N/A	N/A	Not DE	No
SLC3A2	P08195	No	Yes	Yes	No	6.1	4.4517	0.0958	0.140915	-1.95739	No
SLC9A3R1	O14745	Yes	Yes	No	No	N/A	N/A	N/A	N/A	0.963096	No
SND1	Q7KZF4	No	Yes	Yes	Yes	11.17	2.2382	0.0167	0.036112	-0.733975	No
SNRP70	P08621	Yes	Yes	Yes	Yes	5.66	2.8584	0.0018	0.006072	Not DE	No
SNRPA1	P09661	Yes	Yes	Yes	Yes	12	1.8199	0.0195	0.0407727	-0.910144	No
SNRPD1	P62314	Yes	Yes	Yes	Yes	6	3.3819	0.0058	0.0161253	-0.611826	No
SNW1	Q13573	Yes	Yes	Yes	No	6.66	1.8319	0.077	0.120253	Not DE	No
SON	P18583	Yes	Yes	Yes	No	20.48	4.9675	0.0572	0.0984463	0.52299	No
SPTAN1	Q13813	Yes	No	No	No	N/A	N/A	N/A	N/A	Not DE	Yes
SRRM1	Q8IYB3	Yes	Yes	No	No	N/A	N/A	N/A	N/A	Not DE	No
SRRM2	Q9UQ35	Yes	Yes	Yes	Yes	73.24	5.2619	0	0	Not DE	No
ST13	P50502	No	Yes	No	No	N/A	N/A	N/A	N/A	-0.491013	No
STAT1	P42224	Yes	Yes	Yes	Yes	19.39	2.0475	0.0005	0.00234259	1.90531	No
STIP1	P31948	No	Yes	No	No	N/A	N/A	N/A	N/A	-0.826714	No
SYNCRIP	O60506	Yes	Yes	Yes	Yes	24.44	3.276	0	0	Not DE	No
TAGLN2	P37802	Yes	Yes	No	No	N/A	N/A	N/A	N/A	Not DE	Yes
TALDO1	P37837	Yes	Yes	Yes	No	6.28	3.4574	0.6834	0.711523	Not DE	No
THOC4	Q86V81	Yes	Yes	No	No	N/A	N/A	N/A	N/A	Not DE	No
THRAP3	Q9Y2W1	No	Yes	No	No	N/A	N/A	N/A	N/A	Not DE	No
TKT	P29401	Yes	Yes	Yes	No	11.96	4.7284	0.1846	0.238285	-0.789213	No
TLN1	Q9Y490	Yes	Yes	Yes	No	12.35	2.244	0.1067	0.151658	Not DE	No
TMPO	P42167	No	Yes	Yes	Yes	10.05	3.472	0.0134	0.0305423	-0.72025	Yes
TPI1	P60174	Yes	Yes	Yes	Yes	32.26	3.7171	0	0	-0.817777	Yes
TRA2A	Q13595	Yes	Yes	Yes	Yes	10.47	2.3432	0.0015	0.00527083	Not DE	No
TRIM28	Q13263	No	Yes	No	No	N/A	N/A	N/A	N/A	Not DE	No
TUFM	P49411	Yes	Yes	Yes	No	11.27	2.2244	0.0681	0.111483	Not DE	No
U2AF1	Q01081	Yes	Yes	Yes	No	34.09	1.2585	0.3562	0.40594	Not DE	No
U2AF2	P26368	Yes	Yes	Yes	Yes	42.15	1.575	0.0082	0.0201417	Not DE	No
UBA1	P22314	Yes	Yes	Yes	No	13.01	3.3677	0.1929	0.245245	-0.581998	No
UPF1	Q92900	Yes	Yes	Yes	No	14.16	1.3248	0.1249	0.172676	0.562316	No
VCP	P55072	Yes	Yes	Yes	Yes	20.18	3.7517	0.0016	0.00554521	Not DE	No
VDAC1	P21796	Yes	Yes	Yes	No	11.92	2.2236	0.1526	0.201478	-1.21519	No
WARS	P23381	No	Yes	Yes	Yes	16.01	5.9526	0.0045	0.0133941	-2.33396	Yes
WDR1	O75083	Yes	Yes	Yes	No	5.85	3.0641	0.5015	0.55165	Not DE	Yes
XRCC6	P12956	Yes	Yes	Yes	Yes	17.58	2.3969	0.0015	0.00527083	-0.542153	No
YBX1	P67809	Yes	Yes	Yes	Yes	20.3	3.4726	0.0046	0.0135326	-0.65359	No
YWHAE	P62258	Yes	Yes	No	No	N/A	N/A	N/A	N/A	-0.777941	No
YWHAZ	P63104	Yes	Yes	No	No	N/A	N/A	N/A	N/A	Not DE	Yes
ZC3H13	Q5T200	Yes	Yes	Yes	No	6.94	3.6645	0.026	0.052624	Not DE	No
ZYX	Q15942	Yes	No	No	No	N/A	N/A	N/A	N/A	Not DE	No
